# Supplementary material for: SKEMPI 2.0: an updated benchmark of changes in protein–protein binding energy, kinetics and thermodynamics upon mutation
Source: Bioinformatics. 2018 Jul 18;35(3):462–9. doi: 10.1093/bioinformatics/bty635 (PMC6361233; doi:10.1093/bioinformatics/bty635)
Supplement: Supplementary Table [file bty635_supplementary_table.xls]

## Sheet: Sheet1
Protein	Mutation(s)_PDB	Mutation(s)_cleaned	Location(s)	Hold_out_type	Hold_out_proteins	Affinity_mut	(M)	Affinity_wt	(M)	Reference	Protein	1	Protein	2	Temperature	kon_mut	(M^(-1)s^(-1))	kon_wt	(M^(-1)s^(-1))	koff_mut	(s^(-1))	koff_wt	(s^(-1))	dH_mut	(kcal	mol^(-1))	dH_wt	(kcal	mol^(-1))	dS_mut	(cal	mol^(-1)	K^(-1))	dS_wt	(cal	mol^(-1)	K^(-1))	Notes	Method	SKEMPI	version
1CSE_E_I	LI45G	LI38G	COR	Pr/PI	Pr/PI	5.26E-011	1.12E-012	9048543	Subtilisin	Carlsberg	Eglin	c	294										IASP	1
1CSE_E_I	LI45S	LI38S	COR	Pr/PI	Pr/PI	8.33E-012	1.12E-012	9048543	Subtilisin	Carlsberg	Eglin	c	294										IASP	1
1CSE_E_I	LI45P	LI38P	COR	Pr/PI	Pr/PI	1.02e-07	1.12E-012	9048543	Subtilisin	Carlsberg	Eglin	c	294										IASP	1
1CSE_E_I	LI45I	LI38I	COR	Pr/PI	Pr/PI	1.72E-010	1.12E-012	9048543	Subtilisin	Carlsberg	Eglin	c	294										IASP	1
1CSE_E_I	LI45D	LI38D	COR	Pr/PI	Pr/PI	1.92E-009	1.12E-012	9048543	Subtilisin	Carlsberg	Eglin	c	294										IASP	1
1CSE_E_I	LI45E	LI38E	COR	Pr/PI	Pr/PI	6.25E-011	1.12E-012	9048543	Subtilisin	Carlsberg	Eglin	c	294										IASP	1
1ACB_E_I	LI45G	LI38G	COR	Pr/PI	Pr/PI	4.55E-008	1.49E-012	9048543	Bovine	alpha-chymotrypsin	Eglin	c	294										IASP	1
1ACB_E_I	LI45S	LI38S	COR	Pr/PI	Pr/PI	7.14E-009	1.49E-012	9048543	Bovine	alpha-chymotrypsin	Eglin	c	294										IASP	1
1ACB_E_I	LI45P	LI38P	COR	Pr/PI	Pr/PI	1.85e-07	1.49E-012	9048543	Bovine	alpha-chymotrypsin	Eglin	c	294										IASP	1
1ACB_E_I	LI45I	LI38I	COR	Pr/PI	Pr/PI	2.08E-009	1.49E-012	9048543	Bovine	alpha-chymotrypsin	Eglin	c	294										IASP	1
1ACB_E_I	LI45D	LI38D	COR	Pr/PI	Pr/PI	1.61e-07	1.49E-012	9048543	Bovine	alpha-chymotrypsin	Eglin	c	294										IASP	1
1ACB_E_I	LI45E	LI38E	COR	Pr/PI	Pr/PI	1.11e-07	1.49E-012	9048543	Bovine	alpha-chymotrypsin	Eglin	c	294										IASP	1
1SBN_E_I	RI45K	RI38K	COR	Pr/PI	Pr/PI	3.2E-011	5.4E-011	1992167	Subtilisin	BPN	Eglin	c	298(assumed)									Crystal structure is one of the mutants in the paper. This mutant is taken as 'wild-type',,	IASP	1
1SIB_E_I	KI53R	KI46R	INT	Pr/PI	Pr/PI	3.2E-011	1.1E-010	1992167	Subtilisin	BPN	Eglin	c	298(assumed)									Crystal structure is one of the mutants in the paper. This mutant is taken as 'wild-type',,	IASP	1
1TM1_E_I	YI61A	YI42A	COR	Pr/PI	Pr/PI	7.92E-011	2E-012	10065709	Subtilisin	BPN	Chymotrypsin	inhibitor	2	298	3200000	5600000	0.000256	1.06e-05						SFFL	1
1TM1_E_I	YI61G	YI42G	COR	Pr/PI	Pr/PI	5.4E-009	2E-012	10065709	Subtilisin	BPN	Chymotrypsin	inhibitor	2	298	3500000	5600000	0.0188	1.06e-05						SFFL	1
1TM1_E_I	RI65A	RI46A	INT	Pr/PI	Pr/PI	3.62E-010	2E-012	10065709	Subtilisin	BPN	Chymotrypsin	inhibitor	2	298	960000	3100000	0.000347	6.1e-06						SFFL	1
1TM1_E_I	RI67A	RI48A	SUP	Pr/PI	Pr/PI	2.78E-010	2E-012	10065709	Subtilisin	BPN	Chymotrypsin	inhibitor	2	298	1130000	3100000	0.000315	6.1e-06						SFFL	1
1TM1_E_I	RI67C	RI48C	SUP	Pr/PI	Pr/PI	4.71E-010	2E-012	10065709	Subtilisin	BPN	Chymotrypsin	inhibitor	2	298	640000	3100000	0.000303	6.1e-06						SFFL	1
1TM1_E_I	RI67A,RI65A	RI48A,RI46A	SUP,INT	Pr/PI	Pr/PI	1.01E-008	2E-012	10065709	Subtilisin	BPN	Chymotrypsin	inhibitor	2	298	780000	5600000	0.00792	1.06e-05						SFFL	1
1TM1_E_I	TI58D	TI39D	COR	Pr/PI	Pr/PI	2.42E-011	7E-013	7947796	Subtilisin	BPN	Chymotrypsin	inhibitor	2	298(assumed)	1400000	5500000	3.4e-05	3.9e-06						IASP	1
1TM1_E_I	TI58A	TI39A	COR	Pr/PI	Pr/PI	5.38E-011	7E-013	7947796	Subtilisin	BPN	Chymotrypsin	inhibitor	2	298(assumed)	3800000	5500000	0.000206	3.9e-06						IASP	1
1TM1_E_I	EI60A	EI41A	COR	Pr/PI	Pr/PI	9.75E-011	7E-013	7947796	Subtilisin	BPN	Chymotrypsin	inhibitor	2	298(assumed)										IASP	1
1TM1_E_I	TI58A,EI60A	TI39A,EI41A	COR,COR	Pr/PI	Pr/PI	2.14E-010	7E-013	7947796	Subtilisin	BPN	Chymotrypsin	inhibitor	2	298(assumed)										IASP	1
1TM1_E_I	TI58D,EI60A	TI39D,EI41A	COR,COR	Pr/PI	Pr/PI	2.5E-012	7E-013	7947796	Subtilisin	BPN	Chymotrypsin	inhibitor	2	298(assumed)	4300000	5500000	1.07e-05	3.9e-06						IASP	1
1TM1_E_I	VI70A	VI51A	INT	Pr/PI	Pr/PI	7.3E-013	7E-013	7947796	Subtilisin	BPN	Chymotrypsin	inhibitor	2	298(assumed)	4600000	5500000	3.4e-06	3.9e-06						IASP	1
1Y1K_E_I	AI58T	AI39T	COR	Pr/PI	Pr/PI	3E-012	3E-010	15865427	Subtilisin	BPN	Chymotrypsin	inhibitor	2	298									Crystal structure is one of the mutants in the paper. This mutant is taken as 'wild-type',,	IASP	1
1Y33_E_I	PI58T	PI39T	COR	Pr/PI	Pr/PI	3E-012	1.7E-009	15865427	Subtilisin	BPN	Chymotrypsin	inhibitor	2	298									Crystal structure is one of the mutants in the paper. This mutant is taken as 'wild-type',,	IASP	1
1Y34_E_I	AI60E	AI41E	COR	Pr/PI	Pr/PI	3E-012	5.2E-010	15865427	Subtilisin	BPN	Chymotrypsin	inhibitor	2	298									Crystal structure is one of the mutants in the paper. This mutant is taken as 'wild-type',,	IASP	1
1Y3B_E_I	SI60E	SI41E	COR	Pr/PI	Pr/PI	3E-012	3.1E-010	15865427	Subtilisin	BPN	Chymotrypsin	inhibitor	2	298									Crystal structure is one of the mutants in the paper. This mutant is taken as 'wild-type',,	IASP	1
1Y4A_E_I	SI60E,RI59M	SI40E,RI39M	COR,COR	Pr/PI	Pr/PI	3E-012	1.2E-009	15865427	Subtilisin	BPN	Chymotrypsin	inhibitor	2	298									Crystal structure is one of the mutants in the paper. This mutant is taken as 'wild-type',,	IASP	1
1Y3C_E_I	AI62R	AI43R	INT	Pr/PI	Pr/PI	3E-012	2.5E-011	15865427	Subtilisin	BPN	Chymotrypsin	inhibitor	2	298									Crystal structure is one of the mutants in the paper. This mutant is taken as 'wild-type',,	IASP	1
1Y48_E_I	AI65R	AI46R	INT	Pr/PI	Pr/PI	3E-012	1.7E-009	15865427	Subtilisin	BPN	Chymotrypsin	inhibitor	2	298									Crystal structure is one of the mutants in the paper. This mutant is taken as 'wild-type',,	IASP	1
1Y3D_E_I	AI67R	AI48R	INT	Pr/PI	Pr/PI	3E-012	5.6E-010	15865427	Subtilisin	BPN	Chymotrypsin	inhibitor	2	298									Crystal structure is one of the mutants in the paper. This mutant is taken as 'wild-type',,	IASP	1
1TM1_E_I	TI58A	TI39A	COR	Pr/PI	Pr/PI	3E-010	3E-012	15865427	Subtilisin	BPN	Chymotrypsin	inhibitor	2	298										IASP	1
1TM1_E_I	TI58P	TI39P	COR	Pr/PI	Pr/PI	1.7E-009	3E-012	15865427	Subtilisin	BPN	Chymotrypsin	inhibitor	2	298										IASP	1
1TM1_E_I	EI60A	EI41A	COR	Pr/PI	Pr/PI	5.2E-010	3E-012	15865427	Subtilisin	BPN	Chymotrypsin	inhibitor	2	298										IASP	1
1TM1_E_I	EI60S	EI41S	COR	Pr/PI	Pr/PI	3.1E-010	3E-012	15865427	Subtilisin	BPN	Chymotrypsin	inhibitor	2	298										IASP	1
1TM1_E_I	EI60S,MI59R	EI41S,MI40R	COR,COR	Pr/PI	Pr/PI	1.2E-009	3E-012	15865427	Subtilisin	BPN	Chymotrypsin	inhibitor	2	298										IASP	1
1TM1_E_I	RI62A	RI43A	RIM	Pr/PI	Pr/PI	2.5E-011	3E-012	15865427	Subtilisin	BPN	Chymotrypsin	inhibitor	2	298										IASP	1
1TM1_E_I	RI65A	RI46A	INT	Pr/PI	Pr/PI	1.7E-009	3E-012	15865427	Subtilisin	BPN	Chymotrypsin	inhibitor	2	298										IASP	1
1TM1_E_I	RI67A	RI48A	SUP	Pr/PI	Pr/PI	5.6E-010	3E-012	15865427	Subtilisin	BPN	Chymotrypsin	inhibitor	2	298										IASP	1
1TM4_E_I	GI59M	GI40M	COR	Pr/PI	Pr/PI	3E-012	1.3E-010	15504027	Subtilisin	BPN	Chymotrypsin	inhibitor	2	298(assumed)									Crystal structure is one of the mutants in the paper. This mutant is taken as 'wild-type',,	IASP	1
1TM5_E_I	AI59M	AI40M	COR	Pr/PI	Pr/PI	3E-012	1.7E-011	15504027	Subtilisin	BPN	Chymotrypsin	inhibitor	2	298(assumed)									Crystal structure is one of the mutants in the paper. This mutant is taken as 'wild-type',,	IASP	1
1TM3_E_I	KI59M	KI40M	COR	Pr/PI	Pr/PI	3E-012	1.9E-011	15504027	Subtilisin	BPN	Chymotrypsin	inhibitor	2	298(assumed)									Crystal structure is one of the mutants in the paper. This mutant is taken as 'wild-type',,	IASP	1
1TM7_E_I	YI59M	YI40M	COR	Pr/PI	Pr/PI	3E-012	3.3E-012	15504027	Subtilisin	BPN	Chymotrypsin	inhibitor	2	298(assumed)									Crystal structure is one of the mutants in the paper. This mutant is taken as 'wild-type',,	IASP	1
1TMG_E_I	FI59M	FI40M	COR	Pr/PI	Pr/PI	3E-012	1.7E-011	15504027	Subtilisin	BPN	Chymotrypsin	inhibitor	2	298(assumed)									Crystal structure is one of the mutants in the paper. This mutant is taken as 'wild-type',,	IASP	1
1TO1_E_I	AI61Y	AI42Y	COR	Pr/PI	Pr/PI	3E-012	4.6E-010	15504027	Subtilisin	BPN	Chymotrypsin	inhibitor	2	298(assumed)									Crystal structure is one of the mutants in the paper. This mutant is taken as 'wild-type',,	IASP	1
1TM1_E_I	MI59G	MI40G	COR	Pr/PI	Pr/PI	1.3E-010	3E-012	15504027	Subtilisin	BPN	Chymotrypsin	inhibitor	2	298(assumed)										IASP	1
1TM1_E_I	MI59A	MI40A	COR	Pr/PI	Pr/PI	1.7E-011	3E-012	15504027	Subtilisin	BPN	Chymotrypsin	inhibitor	2	298(assumed)										IASP	1
1TM1_E_I	MI59K	MI40K	COR	Pr/PI	Pr/PI	1.9E-011	3E-012	15504027	Subtilisin	BPN	Chymotrypsin	inhibitor	2	298(assumed)										IASP	1
1TM1_E_I	MI59Y	MI40Y	COR	Pr/PI	Pr/PI	3.3E-012	3E-012	15504027	Subtilisin	BPN	Chymotrypsin	inhibitor	2	298(assumed)										IASP	1
1TM1_E_I	MI59F	MI40F	COR	Pr/PI	Pr/PI	1.7E-011	3E-012	15504027	Subtilisin	BPN	Chymotrypsin	inhibitor	2	298(assumed)										IASP	1
1TM1_E_I	YI61A	YI42A	COR	Pr/PI	Pr/PI	4.6E-010	3E-012	15504027	Subtilisin	BPN	Chymotrypsin	inhibitor	2	298(assumed)										IASP	1
2SIC_E_I	MI73E	MI67E	COR	Pr/PI	Pr/PI	6.9E-011	1.8E-011	8276767	Subtilisin	BPN	Streptomyces	subtilisin	inhibitor	298	1900000	6500000	0.00011	9e-05						IASP	1
2SIC_E_I	MI73D	MI67D	COR	Pr/PI	Pr/PI	6.4E-011	1.8E-011	8276767	Subtilisin	BPN	Streptomyces	subtilisin	inhibitor	298	1800000	6500000	0.00026	9e-05						IASP	1
2SIC_E_I	MI73H	MI67H	COR	Pr/PI	Pr/PI	2.6E-011	1.8E-011	8276767	Subtilisin	BPN	Streptomyces	subtilisin	inhibitor	298	4400000	6500000	0.00041	9e-05						IASP	1
2SIC_E_I	MI73K	MI67K	COR	Pr/PI	Pr/PI	1.8E-011	1.8E-011	8276767	Subtilisin	BPN	Streptomyces	subtilisin	inhibitor	298										IASP	1
2SIC_E_I	MI73R	MI67R	COR	Pr/PI	Pr/PI	1.8E-011	1.8E-011	8276767	Subtilisin	BPN	Streptomyces	subtilisin	inhibitor	298										IASP	1
2SIC_E_I	MI73G	MI67G	COR	Pr/PI	Pr/PI	2.3E-011	1.8E-011	8276767	Subtilisin	BPN	Streptomyces	subtilisin	inhibitor	298	4500000	6500000	0.00013	9e-05						IASP	1
2SIC_E_I	MI73A	MI67A	COR	Pr/PI	Pr/PI	2.6E-011	1.8E-011	8276767	Subtilisin	BPN	Streptomyces	subtilisin	inhibitor	298	3700000	6500000	0.00014	9e-05						IASP	1
2SIC_E_I	MI73L	MI67L	COR	Pr/PI	Pr/PI	1.2E-011	1.8E-011	8276767	Subtilisin	BPN	Streptomyces	subtilisin	inhibitor	298	4200000	6500000	0.00021	9e-05						IASP	1
2SIC_E_I	MI73V	MI67V	COR	Pr/PI	Pr/PI	6E-011	1.8E-011	8276767	Subtilisin	BPN	Streptomyces	subtilisin	inhibitor	298	5400000	6500000	0.00035	9e-05						IASP	1
2SIC_E_I	MI73I	MI67I	COR	Pr/PI	Pr/PI	2.7E-010	1.8E-011	8276767	Subtilisin	BPN	Streptomyces	subtilisin	inhibitor	298	6200000	6500000	0.0017	9e-05						IASP	1
1IAR_A_B	IA5A	IA5A	COR		1IAR_A_B	1.17E-009	1.62E-010	9050834	Interleukin-4	Interleukin-4	receptor	298	12000000	13000000	0.014	0.0021						SPR	1
1IAR_A_B	IA5R	IA5R	COR		1IAR_A_B	6.21E-010	1.62E-010	9050834	Interleukin-4	Interleukin-4	receptor	298	14000000	13000000	0.0087	0.0021						SPR	1
1IAR_A_B	TA6A	TA6A	SUP		1IAR_A_B	1.36E-010	1.62E-010	9050834	Interleukin-4	Interleukin-4	receptor	298	14000000	13000000	0.0019	0.0021						SPR	1
1IAR_A_B	TA6D	TA6D	SUP		1IAR_A_B	1.7E-009	1.62E-010	9050834	Interleukin-4	Interleukin-4	receptor	298	8800000	13000000	0.015	0.0021						SPR	1
1IAR_A_B	QA8A	QA8A	RIM		1IAR_A_B	1.56E-010	1.62E-010	9050834	Interleukin-4	Interleukin-4	receptor	298	16000000	13000000	0.0025	0.0021						SPR	1
1IAR_A_B	QA8R	QA8R	RIM		1IAR_A_B	1.73E-010	1.62E-010	9050834	Interleukin-4	Interleukin-4	receptor	298	11000000	13000000	0.0019	0.0021						SPR	1
1IAR_A_B	EA9Q	EA9Q	COR		1IAR_A_B	3.1e-08	1.62E-010	9050834	Interleukin-4	Interleukin-4	receptor	298	8700000	13000000	0.27	0.0021						SPR	1
1IAR_A_B	EA9K	EA9K	COR		1IAR_A_B	n.b	1.62E-010	9050834	Interleukin-4	Interleukin-4	receptor	298										SPR	2
1IAR_A_B	EA9A	EA9A	COR		1IAR_A_B	n.b	1.62E-010	9050834	Interleukin-4	Interleukin-4	receptor	298										SPR	2
1IAR_A_B	IA11A	IA11A	INT		1IAR_A_B	1.82E-010	1.62E-010	9050834	Interleukin-4	Interleukin-4	receptor	298	11000000	13000000	0.002	0.0021						SPR	1
1IAR_A_B	KA12S	KA12S	COR		1IAR_A_B	1.58E-010	1.62E-010	9050834	Interleukin-4	Interleukin-4	receptor	298	12000000	13000000	0.0019	0.0021						SPR	1
1IAR_A_B	KA12E	KA12E	COR		1IAR_A_B	2.05E-010	1.62E-010	9050834	Interleukin-4	Interleukin-4	receptor	298	7300000	13000000	0.0015	0.0021						SPR	1
1IAR_A_B	TA13A	TA13A	SUP		1IAR_A_B	8.45E-010	1.62E-010	9050834	Interleukin-4	Interleukin-4	receptor	298	8400000	13000000	0.0071	0.0021						SPR	1
1IAR_A_B	TA13D	TA13D	SUP		1IAR_A_B	1.12E-010	1.62E-010	9050834	Interleukin-4	Interleukin-4	receptor	298	7600000	13000000	0.00085	0.0021						SPR	1
1IAR_A_B	NA15A	NA15A	SUR		1IAR_A_B	1.53E-010	1.62E-010	9050834	Interleukin-4	Interleukin-4	receptor	298	15000000	13000000	0.0023	0.0021						SPR	1
1IAR_A_B	NA15D	NA15D	SUR		1IAR_A_B	1.42E-010	1.62E-010	9050834	Interleukin-4	Interleukin-4	receptor	298	12000000	13000000	0.0017	0.0021						SPR	1
1IAR_A_B	SA16A	SA16A	SUR		1IAR_A_B	1.19E-010	1.62E-010	9050834	Interleukin-4	Interleukin-4	receptor	298	16000000	13000000	0.0019	0.0021						SPR	1
1IAR_A_B	SA16D	SA16D	SUR		1IAR_A_B	1.36E-010	1.62E-010	9050834	Interleukin-4	Interleukin-4	receptor	298	11000000	13000000	0.0015	0.0021						SPR	1
1IAR_A_B	EA19A	EA19A	SUR		1IAR_A_B	9.44E-011	1.62E-010	9050834	Interleukin-4	Interleukin-4	receptor	298	18000000	13000000	0.0017	0.0021						SPR	1
1IAR_A_B	EA19R	EA19R	SUR		1IAR_A_B	1.33E-010	1.62E-010	9050834	Interleukin-4	Interleukin-4	receptor	298	12000000	13000000	0.0016	0.0021						SPR	1
1IAR_A_B	RA53Q	RA53Q	COR		1IAR_A_B	6.64E-010	1.62E-010	9050834	Interleukin-4	Interleukin-4	receptor	298	11000000	13000000	0.0073	0.0021						SPR	1
1IAR_A_B	KA77A	KA77A	SUR		1IAR_A_B	2.1E-010	1.62E-010	9050834	Interleukin-4	Interleukin-4	receptor	298	10000000	13000000	0.0021	0.0021						SPR	1
1IAR_A_B	KA77E	KA77E	SUR		1IAR_A_B	4.55E-010	1.62E-010	9050834	Interleukin-4	Interleukin-4	receptor	298	4400000	13000000	0.002	0.0021						SPR	1
1IAR_A_B	QA78A	QA78A	COR		1IAR_A_B	2E-010	1.62E-010	9050834	Interleukin-4	Interleukin-4	receptor	298	11000000	13000000	0.0022	0.0021						SPR	1
1IAR_A_B	QA78E	QA78E	COR		1IAR_A_B	2.45E-010	1.62E-010	9050834	Interleukin-4	Interleukin-4	receptor	298	11000000	13000000	0.0027	0.0021						SPR	1
1IAR_A_B	RA81A	RA81A	RIM		1IAR_A_B	3.64E-010	1.62E-010	9050834	Interleukin-4	Interleukin-4	receptor	298	7700000	13000000	0.0028	0.0021						SPR	1
1IAR_A_B	RA81E	RA81E	RIM		1IAR_A_B	1.91E-009	1.62E-010	9050834	Interleukin-4	Interleukin-4	receptor	298	3200000	13000000	0.0061	0.0021						SPR	1
1IAR_A_B	FA82A	FA82A	SUP		1IAR_A_B	1.4E-010	1.62E-010	9050834	Interleukin-4	Interleukin-4	receptor	298	15000000	13000000	0.0021	0.0021						SPR	1
1IAR_A_B	FA82D	FA82D	SUP		1IAR_A_B	6.08E-011	1.62E-010	9050834	Interleukin-4	Interleukin-4	receptor	298	12000000	13000000	0.00073	0.0021						SPR	1
1IAR_A_B	KA84A	KA84A	COR		1IAR_A_B	2.9E-010	1.62E-010	9050834	Interleukin-4	Interleukin-4	receptor	298	10000000	13000000	0.0029	0.0021						SPR	1
1IAR_A_B	KA84D	KA84D	COR		1IAR_A_B	3.87E-009	1.62E-010	9050834	Interleukin-4	Interleukin-4	receptor	298	2400000	13000000	0.0093	0.0021						SPR	1
1IAR_A_B	RA85A	RA85A	COR		1IAR_A_B	3.33E-010	1.62E-010	9050834	Interleukin-4	Interleukin-4	receptor	298	8100000	13000000	0.0027	0.0021						SPR	1
1IAR_A_B	RA85E	RA85E	COR		1IAR_A_B	1.28E-009	1.62E-010	9050834	Interleukin-4	Interleukin-4	receptor	298	3600000	13000000	0.0046	0.0021						SPR	1
1IAR_A_B	RA88Q	RA88Q	COR		1IAR_A_B	1.92E-008	1.62E-010	9050834	Interleukin-4	Interleukin-4	receptor	298	7300000	13000000	0.14	0.0021						SPR	1
1IAR_A_B	RA88D	RA88D	COR		1IAR_A_B	n.b	1.62E-010	9050834	Interleukin-4	Interleukin-4	receptor	298										SPR	2
1IAR_A_B	RA88A	RA88A	COR		1IAR_A_B	9.16E-008	1.62E-010	9050834	Interleukin-4	Interleukin-4	receptor	298	8300000	13000000	0.76	0.0021						SPR	1
1IAR_A_B	NA89A	NA89A	SUP		1IAR_A_B	2.25E-009	1.62E-010	9050834	Interleukin-4	Interleukin-4	receptor	298	12000000	13000000	0.027	0.0021						SPR	1
1IAR_A_B	NA89R	NA89R	SUP		1IAR_A_B	n.b	1.62E-010	9050834	Interleukin-4	Interleukin-4	receptor	298										SPR	2
1IAR_A_B	WA91A	WA91A	COR		1IAR_A_B	5.55E-010	1.62E-010	9050834	Interleukin-4	Interleukin-4	receptor	298	11000000	13000000	0.0061	0.0021						SPR	1
1IAR_A_B	WA91D	WA91D	COR		1IAR_A_B	1.47E-009	1.62E-010	9050834	Interleukin-4	Interleukin-4	receptor	298	5800000	13000000	0.0085	0.0021						SPR	1
1BRS_A_D	KA27A	KA25A	COR		1BRS_A_D,1B2U_A_D,1B2S_A_D,1B3S_A_D,1X1W_A_D,1X1X_A_D	8.8E-011	1E-014	7739054	Barnase	Barstar	298	51000000	370000000	0.0045	3.73e-06	-13.1	-19.3	1.68	-1.01	Thermodynamic data from 9126847.,,	ITC	1
1BRS_A_D	RA59A	RA57A	COR		1BRS_A_D,1B2U_A_D,1B2S_A_D,1B3S_A_D,1X1W_A_D,1X1X_A_D	7E-011	1E-014	7739054	Barnase	Barstar	298	34000000	370000000	0.0024	3.73e-06	-11.9	-19.3	6.37	-1.01	Thermodynamic data from 9126847.,,	ITC	1
1BRS_A_D	RA83Q	RA81Q	COR		1BRS_A_D,1B2U_A_D,1B2S_A_D,1B3S_A_D,1X1W_A_D,1X1X_A_D	9.4E-011	1E-014	7739054	Barnase	Barstar	298	110000000	370000000	0.01	3.73e-06						SFFL	1
1BRS_A_D	RA87A	RA85A	SUP		1BRS_A_D,1B2U_A_D,1B2S_A_D,1B3S_A_D,1X1W_A_D,1X1X_A_D	1.2E-010	1E-014	7739054	Barnase	Barstar	298	140000000	370000000	0.017	3.73e-06	-17.3	-19.3	-12.7	-1.01	Thermodynamic data from 9126847.,,	ITC	1
1BRS_A_D	HA102A	HA100A	COR		1BRS_A_D,1B2U_A_D,1B2S_A_D,1B3S_A_D,1X1W_A_D,1X1X_A_D	3.2E-010	1E-014	7739054	Barnase	Barstar	298	400000000	370000000	0.129	3.73e-06	-10.9	-19.3	6.71	-1.01	Thermodynamic data from 9126847.,,	ITC	1
1BRS_A_D	YD29F	YD29F	RIM		1BRS_A_D,1B2U_A_D,1B2S_A_D,1B3S_A_D,1X1W_A_D,1X1X_A_D	8E-015	1E-014	7739054	Barnase	Barstar	298	300000000	370000000	2.4e-06	3.73e-06	-18.8	-19.3	1.01	-1.01	Thermodynamic data from 9126847.,,	ITC	1
1BRS_A_D	YD29A	YD29A	RIM		1BRS_A_D,1B2U_A_D,1B2S_A_D,1B3S_A_D,1X1W_A_D,1X1X_A_D	3.5E-012	1E-014	7739054	Barnase	Barstar	298	290000000	370000000	0.001	3.73e-06	-14.2	-19.3	4.7	-1.01	Thermodynamic data from 9126847.,,	ITC	1
1BRS_A_D	DD35A	DD35A	COR		1BRS_A_D,1B2U_A_D,1B2S_A_D,1B3S_A_D,1X1W_A_D,1X1X_A_D	2E-011	1E-014	7739054	Barnase	Barstar	298	190000000	370000000	0.0038	3.73e-06	-14.4	-19.3	0.335	-1.01	Thermodynamic data from 9126847.,,	ITC	1
1BRS_A_D	WD38F	WD38F	COR		1BRS_A_D,1B2U_A_D,1B2S_A_D,1B3S_A_D,1X1W_A_D,1X1X_A_D	1.6E-013	1E-014	7739054	Barnase	Barstar	298	430000000	370000000	7e-05	3.73e-06						SFFL	1
1BRS_A_D	DD39A	DD39A	COR		1BRS_A_D,1B2U_A_D,1B2S_A_D,1B3S_A_D,1X1W_A_D,1X1X_A_D	4.06E-009	1E-014	7739054	Barnase	Barstar	298	190000000	370000000	0.9	3.73e-06	-7.4	-19.3	13.1	-1.01	Thermodynamic data from 9126847. ITC dG(mut) is -11.1 kcal/mol,,	ITC	1
1BRS_A_D	TD42A	TD42A	COR		1BRS_A_D,1B2U_A_D,1B2S_A_D,1B3S_A_D,1X1W_A_D,1X1X_A_D	2.3E-013	1E-014	7739054	Barnase	Barstar	298	320000000	370000000	7.2e-05	3.73e-06						SFFL	1
1BRS_A_D	WD44F	WD44F	COR		1BRS_A_D,1B2U_A_D,1B2S_A_D,1B3S_A_D,1X1W_A_D,1X1X_A_D	1.1E-014	1E-014	7739054	Barnase	Barstar	298	310000000	370000000	3.4e-06	3.73e-06						SFFL	1
1BRS_A_D	ED76A	ED74A	RIM		1BRS_A_D,1B2U_A_D,1B2S_A_D,1B3S_A_D,1X1W_A_D,1X1X_A_D	1E-013	1E-014	7739054	Barnase	Barstar	298	200000000	370000000	2.1e-05	3.73e-06	-17.8	-19.3	-0.335	-1.01	Thermodynamic data from 9126847.,,	ITC	1
1BRS_A_D	ED80A	ED78A	SUR		1BRS_A_D,1B2U_A_D,1B2S_A_D,1B3S_A_D,1X1W_A_D,1X1X_A_D	2.5E-014	1E-014	7739054	Barnase	Barstar	298	210000000	370000000	5.2e-06	3.73e-06						SFFL	1
1BRS_A_D	KA27A,YD29A	KA25A,YD29A	COR,RIM		1BRS_A_D,1B2U_A_D,1B2S_A_D,1B3S_A_D,1X1W_A_D,1X1X_A_D	2.1e-08	1E-014	7739054	Barnase	Barstar	298	46000000	370000000	0.97	3.73e-06						SFFL	1
1BRS_A_D	KA27A,DD35A	KA25A,DD35A	COR,COR		1BRS_A_D,1B2U_A_D,1B2S_A_D,1B3S_A_D,1X1W_A_D,1X1X_A_D	1e-07	1E-014	7739054	Barnase	Barstar	298	37000000	370000000	3.6	3.73e-06						SFFL	1
1BRS_A_D	KA27A,WD38F	KA25A,WD38F	COR,COR		1BRS_A_D,1B2U_A_D,1B2S_A_D,1B3S_A_D,1X1W_A_D,1X1X_A_D	5.6E-011	1E-014	7739054	Barnase	Barstar	298	38000000	370000000	0.021	3.73e-06						SFFL	1
1BRS_A_D	KA27A,DD39A	KA25A,DD39A	COR,COR		1BRS_A_D,1B2U_A_D,1B2S_A_D,1B3S_A_D,1X1W_A_D,1X1X_A_D	1.17E-008	1E-014	7739054	Barnase	Barstar	298	58000000	370000000	0.68	3.73e-06	-10.6	-19.3	0.671	-1.01	Thermodynamic data from 9126847. ITC dG(mut) is -10.3 kcal/mol,,	ITC	1
1BRS_A_D	KA27A,TD42A	KA25A,TD42A	COR,COR		1BRS_A_D,1B2U_A_D,1B2S_A_D,1B3S_A_D,1X1W_A_D,1X1X_A_D	1.57E-010	1E-014	7739054	Barnase	Barstar	298	43000000	370000000	0.0068	3.73e-06						SFFL	1
1BRS_A_D	KA27A,ED76A	KA25A,ED74A	COR,RIM		1BRS_A_D,1B2U_A_D,1B2S_A_D,1B3S_A_D,1X1W_A_D,1X1X_A_D	8.1E-010	1E-014	7739054	Barnase	Barstar	298	16000000	370000000	0.013	3.73e-06						SFFL	1
1BRS_A_D	KA27A,ED80A	KA25A,ED78A	COR,SUR		1BRS_A_D,1B2U_A_D,1B2S_A_D,1B3S_A_D,1X1W_A_D,1X1X_A_D	1.1E-010	1E-014	7739054	Barnase	Barstar	298	32000000	370000000	0.0035	3.73e-06						SFFL	1
1BRS_A_D	RA59A,YD29A	RA57A,YD29A	COR,RIM		1BRS_A_D,1B2U_A_D,1B2S_A_D,1B3S_A_D,1X1W_A_D,1X1X_A_D	9e-09	1E-014	7739054	Barnase	Barstar	298	28000000	370000000	0.25	3.73e-06						SFFL	1
1BRS_A_D	RA59A,DD35A	RA57A,DD35A	COR,COR		1BRS_A_D,1B2U_A_D,1B2S_A_D,1B3S_A_D,1X1W_A_D,1X1X_A_D	4.4E-010	1E-014	7739054	Barnase	Barstar	298	31000000	370000000	0.014	3.73e-06						SFFL	1
1BRS_A_D	RA59A,WD38F	RA57A,WD38F	COR,COR		1BRS_A_D,1B2U_A_D,1B2S_A_D,1B3S_A_D,1X1W_A_D,1X1X_A_D	4E-010	1E-014	7739054	Barnase	Barstar	298	33000000	370000000	0.013	3.73e-06						SFFL	1
1BRS_A_D	RA59A,TD42A	RA57A,TD42A	COR,COR		1BRS_A_D,1B2U_A_D,1B2S_A_D,1B3S_A_D,1X1W_A_D,1X1X_A_D	1e-09	1E-014	7739054	Barnase	Barstar	298	21000000	370000000	0.023	3.73e-06						SFFL	1
1BRS_A_D	RA59A,ED76A	RA57A,ED74A	COR,RIM		1BRS_A_D,1B2U_A_D,1B2S_A_D,1B3S_A_D,1X1W_A_D,1X1X_A_D	4.4E-011	1E-014	7739054	Barnase	Barstar	298	36000000	370000000	0.0016	3.73e-06						SFFL	1
1BRS_A_D	RA59A,ED80A	RA57A,ED78A	COR,SUR		1BRS_A_D,1B2U_A_D,1B2S_A_D,1B3S_A_D,1X1W_A_D,1X1X_A_D	6.5E-011	1E-014	7739054	Barnase	Barstar	298	31000000	370000000	0.002	3.73e-06						SFFL	1
1BRS_A_D	RA83Q,YD29A	RA81Q,YD29A	COR,RIM		1BRS_A_D,1B2U_A_D,1B2S_A_D,1B3S_A_D,1X1W_A_D,1X1X_A_D	1.2e-08	1E-014	7739054	Barnase	Barstar	298	93000000	370000000	1.1	3.73e-06						SFFL	1
1BRS_A_D	RA83Q,DD35A	RA81Q,DD35A	COR,COR		1BRS_A_D,1B2U_A_D,1B2S_A_D,1B3S_A_D,1X1W_A_D,1X1X_A_D	1.1e-07	1E-014	7739054	Barnase	Barstar	298	63000000	370000000	7.1	3.73e-06						SFFL	1
1BRS_A_D	RA83Q,WD38F	RA81Q,WD38F	COR,COR		1BRS_A_D,1B2U_A_D,1B2S_A_D,1B3S_A_D,1X1W_A_D,1X1X_A_D	9E-010	1E-014	7739054	Barnase	Barstar	298	100000000	370000000	0.091	3.73e-06						SFFL	1
1BRS_A_D	RA83Q,DD39A	RA81Q,DD39A	COR,COR		1BRS_A_D,1B2U_A_D,1B2S_A_D,1B3S_A_D,1X1W_A_D,1X1X_A_D	5.25E-010	1E-014	7739054	Barnase	Barstar	298	100000000	370000000	0.053	3.73e-06						SFFL	1
1BRS_A_D	RA83Q,TD42A	RA81Q,TD42A	COR,COR		1BRS_A_D,1B2U_A_D,1B2S_A_D,1B3S_A_D,1X1W_A_D,1X1X_A_D	3E-010	1E-014	7739054	Barnase	Barstar	298	120000000	370000000	0.035	3.73e-06						SFFL	1
1BRS_A_D	RA83Q,ED76A	RA81Q,ED74A	COR,RIM		1BRS_A_D,1B2U_A_D,1B2S_A_D,1B3S_A_D,1X1W_A_D,1X1X_A_D	8.45E-010	1E-014	7739054	Barnase	Barstar	298	40000000	370000000	0.034	3.73e-06						SFFL	1
1BRS_A_D	RA83Q,ED80A	RA81Q,ED78A	COR,SUR		1BRS_A_D,1B2U_A_D,1B2S_A_D,1B3S_A_D,1X1W_A_D,1X1X_A_D	1.68E-010	1E-014	7739054	Barnase	Barstar	298	63000000	370000000	0.011	3.73e-06						SFFL	1
1BRS_A_D	RA87A,YD29A	RA85A,YD29A	SUP,RIM		1BRS_A_D,1B2U_A_D,1B2S_A_D,1B3S_A_D,1X1W_A_D,1X1X_A_D	8e-09	1E-014	7739054	Barnase	Barstar	298	160000000	370000000	1.3	3.73e-06						SFFL	1
1BRS_A_D	RA87A,WD38F	RA85A,WD38F	SUP,COR		1BRS_A_D,1B2U_A_D,1B2S_A_D,1B3S_A_D,1X1W_A_D,1X1X_A_D	1.45E-009	1E-014	7739054	Barnase	Barstar	298	190000000	370000000	0.275	3.73e-06						SFFL	1
1BRS_A_D	RA87A,DD39A	RA85A,DD39A	SUP,COR		1BRS_A_D,1B2U_A_D,1B2S_A_D,1B3S_A_D,1X1W_A_D,1X1X_A_D	1.85E-009	1E-014	7739054	Barnase	Barstar	298	160000000	370000000	0.3	3.73e-06	-13.4	-19.3	-5.03	-1.01	Thermodynamic data from 9126847.,,	ITC	1
1BRS_A_D	RA87A,TD42A	RA85A,TD42A	SUP,COR		1BRS_A_D,1B2U_A_D,1B2S_A_D,1B3S_A_D,1X1W_A_D,1X1X_A_D	1.4E-009	1E-014	7739054	Barnase	Barstar	298	110000000	370000000	0.31	3.73e-06						SFFL	1
1BRS_A_D	RA87A,ED76A	RA85A,ED74A	SUP,RIM		1BRS_A_D,1B2U_A_D,1B2S_A_D,1B3S_A_D,1X1W_A_D,1X1X_A_D	1.08E-009	1E-014	7739054	Barnase	Barstar	298	69000000	370000000	0.074	3.73e-06						SFFL	1
1BRS_A_D	RA87A,ED80A	RA85A,ED78A	SUP,SUR		1BRS_A_D,1B2U_A_D,1B2S_A_D,1B3S_A_D,1X1W_A_D,1X1X_A_D	3.1E-010	1E-014	7739054	Barnase	Barstar	298	76000000	370000000	0.024	3.73e-06						SFFL	1
1BRS_A_D	HA102A,YD29A	HA100A,YD29A	COR,RIM		1BRS_A_D,1B2U_A_D,1B2S_A_D,1B3S_A_D,1X1W_A_D,1X1X_A_D	4.2E-010	1E-014	7739054	Barnase	Barstar	298	360000000	370000000	0.15	3.73e-06	-13.3	-19.3	-2.01	-1.01	Thermodynamic data from 9126847.,,	ITC	1
1BRS_A_D	HA102A,YD29F	HA100A,YD29F	COR,RIM		1BRS_A_D,1B2U_A_D,1B2S_A_D,1B3S_A_D,1X1W_A_D,1X1X_A_D	1.17E-010	1E-014	7739054	Barnase	Barstar	298	390000000	370000000	0.045	3.73e-06	-12	-19.3	5.03	-1.01	Thermodynamic data from 9126847.,,	ITC	1
1BRS_A_D	HA102A,WD38F	HA100A,WD38F	COR,COR		1BRS_A_D,1B2U_A_D,1B2S_A_D,1B3S_A_D,1X1W_A_D,1X1X_A_D	4e-09	1E-014	7739054	Barnase	Barstar	298	320000000	370000000	1.28	3.73e-06						SFFL	1
1BRS_A_D	HA102A,DD39A	HA100A,DD39A	COR,COR		1BRS_A_D,1B2U_A_D,1B2S_A_D,1B3S_A_D,1X1W_A_D,1X1X_A_D	3.9e-08	1E-014	7739054	Barnase	Barstar	298	440000000	370000000	17	3.73e-06	-2.4	-19.3	25.8	-1.01	Thermodynamic data from 9126847. ITC dG(mut) is -8.3 kcal/mol,,	ITC	1
1BRS_A_D	HA102A,TD42A	HA100A,TD42A	COR,COR		1BRS_A_D,1B2U_A_D,1B2S_A_D,1B3S_A_D,1X1W_A_D,1X1X_A_D	9.2E-009	1E-014	7739054	Barnase	Barstar	298	270000000	370000000	2.4	3.73e-06						SFFL	1
1BRS_A_D	HA102A,ED76A	HA100A,ED74A	COR,RIM		1BRS_A_D,1B2U_A_D,1B2S_A_D,1B3S_A_D,1X1W_A_D,1X1X_A_D	3.5E-009	1E-014	7739054	Barnase	Barstar	298	170000000	370000000	0.59	3.73e-06						SFFL	1
1BRS_A_D	HA102A,ED80A	HA100A,ED78A	COR,SUR		1BRS_A_D,1B2U_A_D,1B2S_A_D,1B3S_A_D,1X1W_A_D,1X1X_A_D	8.8E-010	1E-014	7739054	Barnase	Barstar	298	200000000	370000000	0.18	3.73e-06						SFFL	1
1BRS_A_D	RA59A,DD39A	RA57A,DD39A	COR,COR		1BRS_A_D,1B2U_A_D,1B2S_A_D,1B3S_A_D,1X1W_A_D,1X1X_A_D	2.13e-06	1E-014	9126847	Barnase	Barstar	298					-1.7	-19.3	20.1	-1.01		ITC	1
1BRS_A_D	EA73Q	EA71Q	SUP		1BRS_A_D,1B2U_A_D,1B2S_A_D,1B3S_A_D,1X1W_A_D,1X1X_A_D	1.16E-013	1E-014	9126847	Barnase	Barstar	298					-10	-19.3	25.5	-1.01		ITC	1
1BRS_A_D	EA73Q,DD39A	EA71Q,DD39A	SUP,COR		1BRS_A_D,1B2U_A_D,1B2S_A_D,1B3S_A_D,1X1W_A_D,1X1X_A_D	1.92E-009	1E-014	9126847	Barnase	Barstar	298					-6.3	-19.3	18.4	-1.01		ITC	1
1BRS_A_D	EA73Q,ED76A	EA71Q,ED74A	SUP,RIM		1BRS_A_D,1B2U_A_D,1B2S_A_D,1B3S_A_D,1X1W_A_D,1X1X_A_D	3.85E-012	1E-014	9126847	Barnase	Barstar	298					-8.1	-19.3	24.8	-1.01		ITC	1
1BRS_A_D	EA73W	EA71W	SUP		1BRS_A_D,1B2U_A_D,1B2S_A_D,1B3S_A_D,1X1W_A_D,1X1X_A_D	1.64E-013	1E-014	9126847	Barnase	Barstar	298					-8.5	-19.3	29.9	-1.01		ITC	1
1BRS_A_D	EA73W,DD39A	EA71W,DD39A	SUP,COR		1BRS_A_D,1B2U_A_D,1B2S_A_D,1B3S_A_D,1X1W_A_D,1X1X_A_D	7.69E-010	1E-014	9126847	Barnase	Barstar	298					-7.9	-19.3	15.1	-1.01		ITC	1
1BRS_A_D	EA73W,DD35A	EA71W,DD35A	SUP,COR		1BRS_A_D,1B2U_A_D,1B2S_A_D,1B3S_A_D,1X1W_A_D,1X1X_A_D	1.54E-010	1E-014	9126847	Barnase	Barstar	298					-4.7	-19.3	28.8	-1.01		ITC	1
1BRS_A_D	EA73W,ED76A	EA71W,ED74A	SUP,RIM		1BRS_A_D,1B2U_A_D,1B2S_A_D,1B3S_A_D,1X1W_A_D,1X1X_A_D	4E-012	1E-014	9126847	Barnase	Barstar	298					-6.5	-19.3	30.2	-1.01		ITC	1
1BRS_A_D	EA73Y	EA71Y	SUP		1BRS_A_D,1B2U_A_D,1B2S_A_D,1B3S_A_D,1X1W_A_D,1X1X_A_D	5.88E-013	1E-014	9126847	Barnase	Barstar	298					-10.7	-19.3	19.8	-1.01		ITC	1
1BRS_A_D	EA73F	EA71F	SUP		1BRS_A_D,1B2U_A_D,1B2S_A_D,1B3S_A_D,1X1W_A_D,1X1X_A_D	4.35E-013	1E-014	9126847	Barnase	Barstar	298					-9	-19.3	26.2	-1.01		ITC	1
1BRS_A_D	EA73F,DD39A	EA71F,DD39A	SUP,COR		1BRS_A_D,1B2U_A_D,1B2S_A_D,1B3S_A_D,1X1W_A_D,1X1X_A_D	3e-09	1E-014	9126847	Barnase	Barstar	298					-9	-19.3	8.72	-1.01		ITC	1
1BRS_A_D	EA73F,DD35A	EA71F,DD35A	SUP,COR		1BRS_A_D,1B2U_A_D,1B2S_A_D,1B3S_A_D,1X1W_A_D,1X1X_A_D	5E-010	1E-014	9126847	Barnase	Barstar	298					-3.7	-19.3	29.9	-1.01		ITC	1
1BRS_A_D	EA73C	EA71C	SUP		1BRS_A_D,1B2U_A_D,1B2S_A_D,1B3S_A_D,1X1W_A_D,1X1X_A_D	7.14E-013	1E-014	9126847	Barnase	Barstar	298					-8.9	-19.3	25.5	-1.01		ITC	1
1BRS_A_D	EA73S	EA71S	SUP		1BRS_A_D,1B2U_A_D,1B2S_A_D,1B3S_A_D,1X1W_A_D,1X1X_A_D	1.61E-012	1E-014	9126847	Barnase	Barstar	298					-7.7	-19.3	27.8	-1.01		ITC	1
1BRS_A_D	EA73A	EA71A	SUP		1BRS_A_D,1B2U_A_D,1B2S_A_D,1B3S_A_D,1X1W_A_D,1X1X_A_D	5.26E-013	1E-014	9126847	Barnase	Barstar	298					-7.3	-19.3	31.5	-1.01		ITC	1
1BRS_A_D	EA73A,DD39A	EA71A,DD39A	SUP,COR		1BRS_A_D,1B2U_A_D,1B2S_A_D,1B3S_A_D,1X1W_A_D,1X1X_A_D	1.85E-009	1E-014	9126847	Barnase	Barstar	298					-11.9	-19.3	0	-1.01		ITC	1
1BRS_A_D	EA73A,DD35A	EA71A,DD35A	SUP,COR		1BRS_A_D,1B2U_A_D,1B2S_A_D,1B3S_A_D,1X1W_A_D,1X1X_A_D	5.26E-010	1E-014	9126847	Barnase	Barstar	298					-3	-19.3	32.2	-1.01		ITC	1
1BRS_A_D	RA59K	RA57K	COR		1BRS_A_D,1B2U_A_D,1B2S_A_D,1B3S_A_D,1X1W_A_D,1X1X_A_D	4E-012	6E-014	8507637	Barnase	Barstar	298										IAFL	1
1BRS_A_D	RA59A	RA57A	COR		1BRS_A_D,1B2U_A_D,1B2S_A_D,1B3S_A_D,1X1W_A_D,1X1X_A_D	1.5E-010	6E-014	8507637	Barnase	Barstar	298										IAFL	1
1BRS_A_D	HA102Q	HA100Q	COR		1BRS_A_D,1B2U_A_D,1B2S_A_D,1B3S_A_D,1X1W_A_D,1X1X_A_D	1.3E-010	6E-014	8507637	Barnase	Barstar	298										IAFL	1
1BRS_A_D	HA102D	HA100D	COR		1BRS_A_D,1B2U_A_D,1B2S_A_D,1B3S_A_D,1X1W_A_D,1X1X_A_D	1.3E-010	6E-014	8507637	Barnase	Barstar	298										IAFL	1
1BRS_A_D	HA102G	HA100G	COR		1BRS_A_D,1B2U_A_D,1B2S_A_D,1B3S_A_D,1X1W_A_D,1X1X_A_D	6e-09	6E-014	8507637	Barnase	Barstar	298										IAFL	1
1BRS_A_D	HA102A	HA100A	COR		1BRS_A_D,1B2U_A_D,1B2S_A_D,1B3S_A_D,1X1W_A_D,1X1X_A_D	7e-09	6E-014	8507637	Barnase	Barstar	298										IAFL	1
1BRS_A_D	HA102L	HA100L	COR		1BRS_A_D,1B2U_A_D,1B2S_A_D,1B3S_A_D,1X1W_A_D,1X1X_A_D	2.5e-08	6E-014	8507637	Barnase	Barstar	298										IAFL	1
1BRS_A_D	HA102Q,RA59K	HA100Q,RA57K	COR,COR		1BRS_A_D,1B2U_A_D,1B2S_A_D,1B3S_A_D,1X1W_A_D,1X1X_A_D	7e-09	6E-014	8507637	Barnase	Barstar	298										IAFL	1
1BRS_A_D	HA102Q,RA59A	HA100Q,RA57A	COR,COR		1BRS_A_D,1B2U_A_D,1B2S_A_D,1B3S_A_D,1X1W_A_D,1X1X_A_D	4e-07	6E-014	8507637	Barnase	Barstar	298										IAFL	1
1B2U_A_D	AA27K	AA27K	SUP		1BRS_A_D,1B2U_A_D,1B2S_A_D,1B3S_A_D,1X1W_A_D,1X1X_A_D	2E-011	1e-07	7739054	Barnase	Barstar	298	190000000	37000000	0.0038	3.6					Crystal structure is one of the mutants in the paper. This mutant is taken as 'wild-type'.,,	SFFL	1
1B2U_A_D	AD36D	AD36D	COR		1BRS_A_D,1B2U_A_D,1B2S_A_D,1B3S_A_D,1X1W_A_D,1X1X_A_D	8.8E-011	1e-07	7739054	Barnase	Barstar	298	51000000	37000000	0.0045	3.6					Crystal structure is one of the mutants in the paper. This mutant is taken as 'wild-type'.,,	SFFL	1
1B2U_A_D	AA27K,AD36D	AA27K,AD36D	SUP,COR		1BRS_A_D,1B2U_A_D,1B2S_A_D,1B3S_A_D,1X1W_A_D,1X1X_A_D	1E-014	1e-07	7739054	Barnase	Barstar	298	370000000	37000000	3.7e-06	3.6					Crystal structure is one of the mutants in the paper. This mutant is taken as 'wild-type'.,,	SFFL	1
1B2S_A_D	AA27K	AA27K	SUP		1BRS_A_D,1B2U_A_D,1B2S_A_D,1B3S_A_D,1X1W_A_D,1X1X_A_D	2.3E-013	1.57E-010	7739054	Barnase	Barstar	298	320000000	43000000	7.2e-05	0.0068					Crystal structure is one of the mutants in the paper. This mutant is taken as 'wild-type'.,,	SFFL	1
1B2S_A_D	AD43T	AD43T	RIM		1BRS_A_D,1B2U_A_D,1B2S_A_D,1B3S_A_D,1X1W_A_D,1X1X_A_D	8.8E-011	1.57E-010	7739054	Barnase	Barstar	298	51000000	43000000	0.0045	0.0068					Crystal structure is one of the mutants in the paper. This mutant is taken as 'wild-type'.,,	SFFL	1
1B2S_A_D	AA27K,AD43T	AA27K,AD43T	SUP,RIM		1BRS_A_D,1B2U_A_D,1B2S_A_D,1B3S_A_D,1X1W_A_D,1X1X_A_D	1E-014	1.57E-010	7739054	Barnase	Barstar	298	370000000	43000000	3.7e-06	0.0068					Crystal structure is one of the mutants in the paper. This mutant is taken as 'wild-type'.,,	SFFL	1
1B3S_A_D	AA102H	AA102H	COR		1BRS_A_D,1B2U_A_D,1B2S_A_D,1B3S_A_D,1X1W_A_D,1X1X_A_D	8E-015	1.17E-010	7739054	Barnase	Barstar	298	300000000	390000000	2.4e-06	0.045					Crystal structure is one of the mutants in the paper. This mutant is taken as 'wild-type'.,,	SFFL	1
1B3S_A_D	FD30Y	FD30Y	RIM		1BRS_A_D,1B2U_A_D,1B2S_A_D,1B3S_A_D,1X1W_A_D,1X1X_A_D	3.2E-010	1.17E-010	7739054	Barnase	Barstar	298	400000000	390000000	0.129	0.045					Crystal structure is one of the mutants in the paper. This mutant is taken as 'wild-type'.,,	SFFL	1
1B3S_A_D	AA102H,FD30Y	AA102H,FD30Y	COR,RIM		1BRS_A_D,1B2U_A_D,1B2S_A_D,1B3S_A_D,1X1W_A_D,1X1X_A_D	1E-014	1.17E-010	7739054	Barnase	Barstar	298	370000000	390000000	3.7e-06	0.045					Crystal structure is one of the mutants in the paper. This mutant is taken as 'wild-type'.,,	SFFL	1
1BRS_A_D	DD35A	DD35A	COR		1BRS_A_D,1B2U_A_D,1B2S_A_D,1B3S_A_D,1X1W_A_D,1X1X_A_D	1.27e-07	1.32E-010	Water-mediated interaction at a protein-protein interface, Chemical Physics, Volume 307, Issues 2-3, 2004	Barnase	Barstar	298	214000	874000	0.0273	0.000115						SPR	1
1BRS_A_D	DD39A	DD39A	COR		1BRS_A_D,1B2U_A_D,1B2S_A_D,1B3S_A_D,1X1W_A_D,1X1X_A_D	2.96e-06	1.32E-010	Water-mediated interaction at a protein-protein interface, Chemical Physics, Volume 307, Issues 2-3, 2004	Barnase	Barstar	298	155000	874000	0.457	0.000115						SPR	1
1BRS_A_D	ED76A	ED74A	RIM		1BRS_A_D,1B2U_A_D,1B2S_A_D,1B3S_A_D,1X1W_A_D,1X1X_A_D	5.3E-010	1.32E-010	Water-mediated interaction at a protein-protein interface, Chemical Physics, Volume 307, Issues 2-3, 2004	Barnase	Barstar	298	897000	874000	0.000475	0.000115						SPR	1
1BRS_A_D	ED80A	ED78A	SUR		1BRS_A_D,1B2U_A_D,1B2S_A_D,1B3S_A_D,1X1W_A_D,1X1X_A_D	2.64E-010	1.32E-010	Water-mediated interaction at a protein-protein interface, Chemical Physics, Volume 307, Issues 2-3, 2004	Barnase	Barstar	298	862000	874000	0.000228	0.000115						SPR	1
1X1W_A_D	AD80E	AD81E	SUR		1BRS_A_D,1B2U_A_D,1B2S_A_D,1B3S_A_D,1X1W_A_D,1X1X_A_D	1.32E-010	2.64E-010	Water-mediated interaction at a protein-protein interface, Chemical Physics, Volume 307, Issues 2-3, 2004	Barnase	Barstar	298	874000	862000	0.000115	0.000228					Crystal structure is one of the mutants in the paper. This mutant is taken as 'wild-type',,	SPR	1
1X1X_A_D	AD76E	AD76E	SUP		1BRS_A_D,1B2U_A_D,1B2S_A_D,1B3S_A_D,1X1W_A_D,1X1X_A_D	1.32E-010	5.3E-010	Water-mediated interaction at a protein-protein interface, Chemical Physics, Volume 307, Issues 2-3, 2004	Barnase	Barstar	298	874000	897000	0.000115	0.000475					Crystal structure is one of the mutants in the paper. This mutant is taken as 'wild-type',,	SPR	1
1BRS_A_D	KA27A	KA25A	COR		1BRS_A_D,1B2U_A_D,1B2S_A_D,1B3S_A_D,1X1W_A_D,1X1X_A_D	1.2E-010	1.3E-014	8494892	Barnase	Barstar	298	55000000	600000000	0.0066	8e-06						SFFL	1
1BRS_A_D	WA35F	WA33F	SUP		1BRS_A_D,1B2U_A_D,1B2S_A_D,1B3S_A_D,1X1W_A_D,1X1X_A_D	1.4E-013	1.3E-014	8494892	Barnase	Barstar	298	560000000	600000000	8e-05	8e-06						SFFL	1
1BRS_A_D	DA54A	DA52A	INT		1BRS_A_D,1B2U_A_D,1B2S_A_D,1B3S_A_D,1X1W_A_D,1X1X_A_D	2.9E-015	1.3E-014	8494892	Barnase	Barstar	298	1800000000	600000000	5.3e-06	8e-06						SFFL	1
1BRS_A_D	NA58A	NA56A	SUP		1BRS_A_D,1B2U_A_D,1B2S_A_D,1B3S_A_D,1X1W_A_D,1X1X_A_D	2.3E-012	1.3E-014	8494892	Barnase	Barstar	298	280000000	600000000	0.00064	8e-06						SFFL	1
1BRS_A_D	RA59A	RA57A	COR		1BRS_A_D,1B2U_A_D,1B2S_A_D,1B3S_A_D,1X1W_A_D,1X1X_A_D	8.2E-011	1.3E-014	8494892	Barnase	Barstar	298	45000000	600000000	0.0037	8e-06						SFFL	1
1BRS_A_D	EA60A	EA58A	RIM		1BRS_A_D,1B2U_A_D,1B2S_A_D,1B3S_A_D,1X1W_A_D,1X1X_A_D	7.5E-015	1.3E-014	8494892	Barnase	Barstar	298	4500000000	600000000	3.4e-05	8e-06						SFFL	1
1BRS_A_D	EA73A	EA71A	SUP		1BRS_A_D,1B2U_A_D,1B2S_A_D,1B3S_A_D,1X1W_A_D,1X1X_A_D	3.2E-013	1.3E-014	8494892	Barnase	Barstar	298	2300000000	600000000	0.00074	8e-06						SFFL	1
1BRS_A_D	RA87A	RA85A	SUP		1BRS_A_D,1B2U_A_D,1B2S_A_D,1B3S_A_D,1X1W_A_D,1X1X_A_D	3E-010	1.3E-014	8494892	Barnase	Barstar	298	230000000	600000000	0.067	8e-06						SFFL	1
1BRS_A_D	HA102A	HA100A	COR		1BRS_A_D,1B2U_A_D,1B2S_A_D,1B3S_A_D,1X1W_A_D,1X1X_A_D	5E-010	1.3E-014	8494892	Barnase	Barstar	298	440000000	600000000	0.22	8e-06						SFFL	1
1BRS_A_D	KA27A	KA25A	COR		1BRS_A_D,1B2U_A_D,1B2S_A_D,1B3S_A_D,1X1W_A_D,1X1X_A_D	3E-010	1.3E-013	8494892	Barnase	Barstar	298	20000000	120000000	0.0061	1.5e-05					1mM NaCl,,	SFFL	1
1BRS_A_D	WA35F	WA33F	SUP		1BRS_A_D,1B2U_A_D,1B2S_A_D,1B3S_A_D,1X1W_A_D,1X1X_A_D	8.5E-013	1.3E-013	8494892	Barnase	Barstar	298	110000000	120000000	9.6e-05	1.5e-05					1mM NaCl,,	SFFL	1
1BRS_A_D	DA54A	DA52A	INT		1BRS_A_D,1B2U_A_D,1B2S_A_D,1B3S_A_D,1X1W_A_D,1X1X_A_D	9.8E-014	1.3E-013	8494892	Barnase	Barstar	298	180000000	120000000	1.8e-05	1.5e-05					1mM NaCl,,	SFFL	1
1BRS_A_D	NA58A	NA56A	SUP		1BRS_A_D,1B2U_A_D,1B2S_A_D,1B3S_A_D,1X1W_A_D,1X1X_A_D	2.5E-011	1.3E-013	8494892	Barnase	Barstar	298	36000000	120000000	0.00091	1.5e-05					1mM NaCl,,	SFFL	1
1BRS_A_D	RA59A	RA57A	COR		1BRS_A_D,1B2U_A_D,1B2S_A_D,1B3S_A_D,1X1W_A_D,1X1X_A_D	5E-010	1.3E-013	8494892	Barnase	Barstar	298	13000000	120000000	0.0065	1.5e-05					1mM NaCl,,	SFFL	1
1BRS_A_D	EA60A	EA58A	RIM		1BRS_A_D,1B2U_A_D,1B2S_A_D,1B3S_A_D,1X1W_A_D,1X1X_A_D	3.1E-013	1.3E-013	8494892	Barnase	Barstar	298	420000000	120000000	0.00013	1.5e-05					1mM NaCl,,	SFFL	1
1BRS_A_D	EA73A	EA71A	SUP		1BRS_A_D,1B2U_A_D,1B2S_A_D,1B3S_A_D,1X1W_A_D,1X1X_A_D	1.5E-011	1.3E-013	8494892	Barnase	Barstar	298	180000000	120000000	0.0026	1.5e-05					1mM NaCl,,	SFFL	1
1BRS_A_D	HA102A	HA100A	COR		1BRS_A_D,1B2U_A_D,1B2S_A_D,1B3S_A_D,1X1W_A_D,1X1X_A_D	3.7E-009	1.3E-013	8494892	Barnase	Barstar	298	94000000	120000000	0.35	1.5e-05					1mM NaCl,,	SFFL	1
1SBB_A_B	LB20T	LB20T	COR		1SBB_A_B,1JCK_A_B	0.00012	0.00014	9500785	Beta-chain	of	14.3.d	Staphylococcal	enterotoxin	B	298										SPR	1
1SBB_A_B	VB26Y	VB26Y	RIM		1SBB_A_B,1JCK_A_B	1.2e-05	0.00014	9500785	Beta-chain	of	14.3.d	Staphylococcal	enterotoxin	B	298										SPR	1
1SBB_A_B	YB91V	YB91V	RIM		1SBB_A_B,1JCK_A_B	0.00016	0.00014	9500785	Beta-chain	of	14.3.d	Staphylococcal	enterotoxin	B	298										SPR	1
1SBB_A_B	LB20T,VB26Y,YB91V	LB20T,VB26Y,YB91V	COR,RIM,RIM		1SBB_A_B,1JCK_A_B	n.b	0.00014	9500785	Beta-chain	of	14.3.d	Staphylococcal	enterotoxin	B	298										SPR	2
1JCK_A_B	TB20A	TB20A	COR		1JCK_A_B,1SBB_A_B,3QDJ_ABC_DE,3QDG_ABC_DE,4L3E_ABC_DE,4JFF_ABC_DE,4JFD_ABC_DE,4JFE_ABC_DE,2P5E_ABC_DE,2PYE_ABC_DE,2BNR_ABC_DE,2BNQ_ABC_DE,1AO7_ABC_DE,4FTV_ABC_DE,3D3V_ABC_DE,3QFJ_ABC,3QIB_ABP_CD_DE,1QSE_ABC_DE,1QRN_ABC_DE,1QSF_ABC_DE,3H9S_ABC_DE,3PWP_ABC_DE,1LP9_ABC_EF,2UWE_ABC_EF,2JCC_ABC_EF,2J8U_ABC_EF,4OZG_ABJ_GH,1MI5_ABC_DE,3HG1_ABC_DE,4P23_CD_AB,4P5T_CD_AB,1BD2_ABC_DE,2AK4_ABC_DE,2VLR_ABC_DE…	4.9e-05	3e-06	9500785	Beta-chain	of	14.3.d	Staphylococcal	enterotoxin	C3	298										SPR	1
1JCK_A_B	NB23A	NB23A	COR		1JCK_A_B,1SBB_A_B,3QDJ_ABC_DE,3QDG_ABC_DE,4L3E_ABC_DE,4JFF_ABC_DE,4JFD_ABC_DE,4JFE_ABC_DE,2P5E_ABC_DE,2PYE_ABC_DE,2BNR_ABC_DE,2BNQ_ABC_DE,1AO7_ABC_DE,4FTV_ABC_DE,3D3V_ABC_DE,3QFJ_ABC,3QIB_ABP_CD_DE,1QSE_ABC_DE,1QRN_ABC_DE,1QSF_ABC_DE,3H9S_ABC_DE,3PWP_ABC_DE,1LP9_ABC_EF,2UWE_ABC_EF,2JCC_ABC_EF,2J8U_ABC_EF,4OZG_ABJ_GH,1MI5_ABC_DE,3HG1_ABC_DE,4P23_CD_AB,4P5T_CD_AB,1BD2_ABC_DE,2AK4_ABC_DE,2VLR_ABC_DE…	n.b	3e-06	9500785	Beta-chain	of	14.3.d	Staphylococcal	enterotoxin	C3	298										SPR	2
1JCK_A_B	YB26A	YB26A	COR		1JCK_A_B,1SBB_A_B,3QDJ_ABC_DE,3QDG_ABC_DE,4L3E_ABC_DE,4JFF_ABC_DE,4JFD_ABC_DE,4JFE_ABC_DE,2P5E_ABC_DE,2PYE_ABC_DE,2BNR_ABC_DE,2BNQ_ABC_DE,1AO7_ABC_DE,4FTV_ABC_DE,3D3V_ABC_DE,3QFJ_ABC,3QIB_ABP_CD_DE,1QSE_ABC_DE,1QRN_ABC_DE,1QSF_ABC_DE,3H9S_ABC_DE,3PWP_ABC_DE,1LP9_ABC_EF,2UWE_ABC_EF,2JCC_ABC_EF,2J8U_ABC_EF,4OZG_ABJ_GH,1MI5_ABC_DE,3HG1_ABC_DE,4P23_CD_AB,4P5T_CD_AB,1BD2_ABC_DE,2AK4_ABC_DE,2VLR_ABC_DE…	6e-05	3e-06	9500785	Beta-chain	of	14.3.d	Staphylococcal	enterotoxin	C3	298										SPR	1
1JCK_A_B	NB60A	NB60A	RIM		1JCK_A_B,1SBB_A_B,3QDJ_ABC_DE,3QDG_ABC_DE,4L3E_ABC_DE,4JFF_ABC_DE,4JFD_ABC_DE,4JFE_ABC_DE,2P5E_ABC_DE,2PYE_ABC_DE,2BNR_ABC_DE,2BNQ_ABC_DE,1AO7_ABC_DE,4FTV_ABC_DE,3D3V_ABC_DE,3QFJ_ABC,3QIB_ABP_CD_DE,1QSE_ABC_DE,1QRN_ABC_DE,1QSF_ABC_DE,3H9S_ABC_DE,3PWP_ABC_DE,1LP9_ABC_EF,2UWE_ABC_EF,2JCC_ABC_EF,2J8U_ABC_EF,4OZG_ABJ_GH,1MI5_ABC_DE,3HG1_ABC_DE,4P23_CD_AB,4P5T_CD_AB,1BD2_ABC_DE,2AK4_ABC_DE,2VLR_ABC_DE…	4.8e-05	3e-06	9500785	Beta-chain	of	14.3.d	Staphylococcal	enterotoxin	C3	298										SPR	1
1JCK_A_B	YB90A	YB90A	COR		1JCK_A_B,1SBB_A_B,3QDJ_ABC_DE,3QDG_ABC_DE,4L3E_ABC_DE,4JFF_ABC_DE,4JFD_ABC_DE,4JFE_ABC_DE,2P5E_ABC_DE,2PYE_ABC_DE,2BNR_ABC_DE,2BNQ_ABC_DE,1AO7_ABC_DE,4FTV_ABC_DE,3D3V_ABC_DE,3QFJ_ABC,3QIB_ABP_CD_DE,1QSE_ABC_DE,1QRN_ABC_DE,1QSF_ABC_DE,3H9S_ABC_DE,3PWP_ABC_DE,1LP9_ABC_EF,2UWE_ABC_EF,2JCC_ABC_EF,2J8U_ABC_EF,4OZG_ABJ_GH,1MI5_ABC_DE,3HG1_ABC_DE,4P23_CD_AB,4P5T_CD_AB,1BD2_ABC_DE,2AK4_ABC_DE,2VLR_ABC_DE…	0.00024	3e-06	9500785	Beta-chain	of	14.3.d	Staphylococcal	enterotoxin	C3	298										SPR	1
1JCK_A_B	VB91A	VB91A	COR		1JCK_A_B,1SBB_A_B,3QDJ_ABC_DE,3QDG_ABC_DE,4L3E_ABC_DE,4JFF_ABC_DE,4JFD_ABC_DE,4JFE_ABC_DE,2P5E_ABC_DE,2PYE_ABC_DE,2BNR_ABC_DE,2BNQ_ABC_DE,1AO7_ABC_DE,4FTV_ABC_DE,3D3V_ABC_DE,3QFJ_ABC,3QIB_ABP_CD_DE,1QSE_ABC_DE,1QRN_ABC_DE,1QSF_ABC_DE,3H9S_ABC_DE,3PWP_ABC_DE,1LP9_ABC_EF,2UWE_ABC_EF,2JCC_ABC_EF,2J8U_ABC_EF,4OZG_ABJ_GH,1MI5_ABC_DE,3HG1_ABC_DE,4P23_CD_AB,4P5T_CD_AB,1BD2_ABC_DE,2AK4_ABC_DE,2VLR_ABC_DE…	0.00013	3e-06	9500785	Beta-chain	of	14.3.d	Staphylococcal	enterotoxin	C3	298										SPR	1
1JCK_A_B	KB103A	KB103A	INT		1JCK_A_B,1SBB_A_B,3QDJ_ABC_DE,3QDG_ABC_DE,4L3E_ABC_DE,4JFF_ABC_DE,4JFD_ABC_DE,4JFE_ABC_DE,2P5E_ABC_DE,2PYE_ABC_DE,2BNR_ABC_DE,2BNQ_ABC_DE,1AO7_ABC_DE,4FTV_ABC_DE,3D3V_ABC_DE,3QFJ_ABC,3QIB_ABP_CD_DE,1QSE_ABC_DE,1QRN_ABC_DE,1QSF_ABC_DE,3H9S_ABC_DE,3PWP_ABC_DE,1LP9_ABC_EF,2UWE_ABC_EF,2JCC_ABC_EF,2J8U_ABC_EF,4OZG_ABJ_GH,1MI5_ABC_DE,3HG1_ABC_DE,4P23_CD_AB,4P5T_CD_AB,1BD2_ABC_DE,2AK4_ABC_DE,2VLR_ABC_DE…	9.4e-06	3e-06	9500785	Beta-chain	of	14.3.d	Staphylococcal	enterotoxin	C3	298										SPR	1
1JCK_A_B	FB176A	FB176A	RIM		1JCK_A_B,1SBB_A_B,3QDJ_ABC_DE,3QDG_ABC_DE,4L3E_ABC_DE,4JFF_ABC_DE,4JFD_ABC_DE,4JFE_ABC_DE,2P5E_ABC_DE,2PYE_ABC_DE,2BNR_ABC_DE,2BNQ_ABC_DE,1AO7_ABC_DE,4FTV_ABC_DE,3D3V_ABC_DE,3QFJ_ABC,3QIB_ABP_CD_DE,1QSE_ABC_DE,1QRN_ABC_DE,1QSF_ABC_DE,3H9S_ABC_DE,3PWP_ABC_DE,1LP9_ABC_EF,2UWE_ABC_EF,2JCC_ABC_EF,2J8U_ABC_EF,4OZG_ABJ_GH,1MI5_ABC_DE,3HG1_ABC_DE,4P23_CD_AB,4P5T_CD_AB,1BD2_ABC_DE,2AK4_ABC_DE,2VLR_ABC_DE…	0.00011	3e-06	9500785	Beta-chain	of	14.3.d	Staphylococcal	enterotoxin	C3	298										SPR	1
1JCK_A_B	QB210A	QB210A	SUP		1JCK_A_B,1SBB_A_B,3QDJ_ABC_DE,3QDG_ABC_DE,4L3E_ABC_DE,4JFF_ABC_DE,4JFD_ABC_DE,4JFE_ABC_DE,2P5E_ABC_DE,2PYE_ABC_DE,2BNR_ABC_DE,2BNQ_ABC_DE,1AO7_ABC_DE,4FTV_ABC_DE,3D3V_ABC_DE,3QFJ_ABC,3QIB_ABP_CD_DE,1QSE_ABC_DE,1QRN_ABC_DE,1QSF_ABC_DE,3H9S_ABC_DE,3PWP_ABC_DE,1LP9_ABC_EF,2UWE_ABC_EF,2JCC_ABC_EF,2J8U_ABC_EF,4OZG_ABJ_GH,1MI5_ABC_DE,3HG1_ABC_DE,4P23_CD_AB,4P5T_CD_AB,1BD2_ABC_DE,2AK4_ABC_DE,2VLR_ABC_DE…	n.b	3e-06	9500785	Beta-chain	of	14.3.d	Staphylococcal	enterotoxin	C3	298										SPR	2
1SBB_A_B	LB20T	LB20T	COR		1SBB_A_B,1JCK_A_B	0.0001	0.00012	9500785	Beta-chain	of	14.3.d	Staphylococcal	enterotoxin	B	298										SE	2
1SBB_A_B	VB26Y	VB26Y	RIM		1SBB_A_B,1JCK_A_B	2.6e-05	0.00012	9500785	Beta-chain	of	14.3.d	Staphylococcal	enterotoxin	B	298										SE	2
1SBB_A_B	YB91V	YB91V	RIM		1SBB_A_B,1JCK_A_B	0.00014	0.00012	9500785	Beta-chain	of	14.3.d	Staphylococcal	enterotoxin	B	298										SE	2
1SBB_A_B	LB20T,VB26Y,YB91V	LB20T,VB26Y,YB91V	COR,RIM,RIM		1SBB_A_B,1JCK_A_B	>1.5e-4	0.00012	9500785	Beta-chain	of	14.3.d	Staphylococcal	enterotoxin	B	298										SE	2
1JCK_A_B	TB20A	TB20A	COR		1JCK_A_B,1SBB_A_B,3QDJ_ABC_DE,3QDG_ABC_DE,4L3E_ABC_DE,4JFF_ABC_DE,4JFD_ABC_DE,4JFE_ABC_DE,2P5E_ABC_DE,2PYE_ABC_DE,2BNR_ABC_DE,2BNQ_ABC_DE,1AO7_ABC_DE,4FTV_ABC_DE,3D3V_ABC_DE,3QFJ_ABC,3QIB_ABP_CD_DE,1QSE_ABC_DE,1QRN_ABC_DE,1QSF_ABC_DE,3H9S_ABC_DE,3PWP_ABC_DE,1LP9_ABC_EF,2UWE_ABC_EF,2JCC_ABC_EF,2J8U_ABC_EF,4OZG_ABJ_GH,1MI5_ABC_DE,3HG1_ABC_DE,4P23_CD_AB,4P5T_CD_AB,1BD2_ABC_DE,2AK4_ABC_DE,2VLR_ABC_DE…	4.2e-05	4.5e-06	9500785	Beta-chain	of	14.3.d	Staphylococcal	enterotoxin	C3	298										SE	2
1JCK_A_B	NB23A	NB23A	COR		1JCK_A_B,1SBB_A_B,3QDJ_ABC_DE,3QDG_ABC_DE,4L3E_ABC_DE,4JFF_ABC_DE,4JFD_ABC_DE,4JFE_ABC_DE,2P5E_ABC_DE,2PYE_ABC_DE,2BNR_ABC_DE,2BNQ_ABC_DE,1AO7_ABC_DE,4FTV_ABC_DE,3D3V_ABC_DE,3QFJ_ABC,3QIB_ABP_CD_DE,1QSE_ABC_DE,1QRN_ABC_DE,1QSF_ABC_DE,3H9S_ABC_DE,3PWP_ABC_DE,1LP9_ABC_EF,2UWE_ABC_EF,2JCC_ABC_EF,2J8U_ABC_EF,4OZG_ABJ_GH,1MI5_ABC_DE,3HG1_ABC_DE,4P23_CD_AB,4P5T_CD_AB,1BD2_ABC_DE,2AK4_ABC_DE,2VLR_ABC_DE…	>1.5e-4	4.5e-06	9500785	Beta-chain	of	14.3.d	Staphylococcal	enterotoxin	C3	298										SE	2
1JCK_A_B	YB26A	YB26A	COR		1JCK_A_B,1SBB_A_B,3QDJ_ABC_DE,3QDG_ABC_DE,4L3E_ABC_DE,4JFF_ABC_DE,4JFD_ABC_DE,4JFE_ABC_DE,2P5E_ABC_DE,2PYE_ABC_DE,2BNR_ABC_DE,2BNQ_ABC_DE,1AO7_ABC_DE,4FTV_ABC_DE,3D3V_ABC_DE,3QFJ_ABC,3QIB_ABP_CD_DE,1QSE_ABC_DE,1QRN_ABC_DE,1QSF_ABC_DE,3H9S_ABC_DE,3PWP_ABC_DE,1LP9_ABC_EF,2UWE_ABC_EF,2JCC_ABC_EF,2J8U_ABC_EF,4OZG_ABJ_GH,1MI5_ABC_DE,3HG1_ABC_DE,4P23_CD_AB,4P5T_CD_AB,1BD2_ABC_DE,2AK4_ABC_DE,2VLR_ABC_DE…	8.6e-05	4.5e-06	9500785	Beta-chain	of	14.3.d	Staphylococcal	enterotoxin	C3	298										SE	2
1JCK_A_B	NB60A	NB60A	RIM		1JCK_A_B,1SBB_A_B,3QDJ_ABC_DE,3QDG_ABC_DE,4L3E_ABC_DE,4JFF_ABC_DE,4JFD_ABC_DE,4JFE_ABC_DE,2P5E_ABC_DE,2PYE_ABC_DE,2BNR_ABC_DE,2BNQ_ABC_DE,1AO7_ABC_DE,4FTV_ABC_DE,3D3V_ABC_DE,3QFJ_ABC,3QIB_ABP_CD_DE,1QSE_ABC_DE,1QRN_ABC_DE,1QSF_ABC_DE,3H9S_ABC_DE,3PWP_ABC_DE,1LP9_ABC_EF,2UWE_ABC_EF,2JCC_ABC_EF,2J8U_ABC_EF,4OZG_ABJ_GH,1MI5_ABC_DE,3HG1_ABC_DE,4P23_CD_AB,4P5T_CD_AB,1BD2_ABC_DE,2AK4_ABC_DE,2VLR_ABC_DE…	2.5e-05	4.5e-06	9500785	Beta-chain	of	14.3.d	Staphylococcal	enterotoxin	C3	298										SE	2
1JCK_A_B	YB90A	YB90A	COR		1JCK_A_B,1SBB_A_B,3QDJ_ABC_DE,3QDG_ABC_DE,4L3E_ABC_DE,4JFF_ABC_DE,4JFD_ABC_DE,4JFE_ABC_DE,2P5E_ABC_DE,2PYE_ABC_DE,2BNR_ABC_DE,2BNQ_ABC_DE,1AO7_ABC_DE,4FTV_ABC_DE,3D3V_ABC_DE,3QFJ_ABC,3QIB_ABP_CD_DE,1QSE_ABC_DE,1QRN_ABC_DE,1QSF_ABC_DE,3H9S_ABC_DE,3PWP_ABC_DE,1LP9_ABC_EF,2UWE_ABC_EF,2JCC_ABC_EF,2J8U_ABC_EF,4OZG_ABJ_GH,1MI5_ABC_DE,3HG1_ABC_DE,4P23_CD_AB,4P5T_CD_AB,1BD2_ABC_DE,2AK4_ABC_DE,2VLR_ABC_DE…	>1.5e-4	4.5e-06	9500785	Beta-chain	of	14.3.d	Staphylococcal	enterotoxin	C3	298										SE	2
1JCK_A_B	VB91A	VB91A	COR		1JCK_A_B,1SBB_A_B,3QDJ_ABC_DE,3QDG_ABC_DE,4L3E_ABC_DE,4JFF_ABC_DE,4JFD_ABC_DE,4JFE_ABC_DE,2P5E_ABC_DE,2PYE_ABC_DE,2BNR_ABC_DE,2BNQ_ABC_DE,1AO7_ABC_DE,4FTV_ABC_DE,3D3V_ABC_DE,3QFJ_ABC,3QIB_ABP_CD_DE,1QSE_ABC_DE,1QRN_ABC_DE,1QSF_ABC_DE,3H9S_ABC_DE,3PWP_ABC_DE,1LP9_ABC_EF,2UWE_ABC_EF,2JCC_ABC_EF,2J8U_ABC_EF,4OZG_ABJ_GH,1MI5_ABC_DE,3HG1_ABC_DE,4P23_CD_AB,4P5T_CD_AB,1BD2_ABC_DE,2AK4_ABC_DE,2VLR_ABC_DE…	0.000117	4.5e-06	9500785	Beta-chain	of	14.3.d	Staphylococcal	enterotoxin	C3	298										SE	2
1JCK_A_B	GB102A	GB102A	INT		1JCK_A_B,1SBB_A_B,3QDJ_ABC_DE,3QDG_ABC_DE,4L3E_ABC_DE,4JFF_ABC_DE,4JFD_ABC_DE,4JFE_ABC_DE,2P5E_ABC_DE,2PYE_ABC_DE,2BNR_ABC_DE,2BNQ_ABC_DE,1AO7_ABC_DE,4FTV_ABC_DE,3D3V_ABC_DE,3QFJ_ABC,3QIB_ABP_CD_DE,1QSE_ABC_DE,1QRN_ABC_DE,1QSF_ABC_DE,3H9S_ABC_DE,3PWP_ABC_DE,1LP9_ABC_EF,2UWE_ABC_EF,2JCC_ABC_EF,2J8U_ABC_EF,4OZG_ABJ_GH,1MI5_ABC_DE,3HG1_ABC_DE,4P23_CD_AB,4P5T_CD_AB,1BD2_ABC_DE,2AK4_ABC_DE,2VLR_ABC_DE…	4.6e-06	4.5e-06	9500785	Beta-chain	of	14.3.d	Staphylococcal	enterotoxin	C3	298										SE	2
1JCK_A_B	KB103A	KB103A	INT		1JCK_A_B,1SBB_A_B,3QDJ_ABC_DE,3QDG_ABC_DE,4L3E_ABC_DE,4JFF_ABC_DE,4JFD_ABC_DE,4JFE_ABC_DE,2P5E_ABC_DE,2PYE_ABC_DE,2BNR_ABC_DE,2BNQ_ABC_DE,1AO7_ABC_DE,4FTV_ABC_DE,3D3V_ABC_DE,3QFJ_ABC,3QIB_ABP_CD_DE,1QSE_ABC_DE,1QRN_ABC_DE,1QSF_ABC_DE,3H9S_ABC_DE,3PWP_ABC_DE,1LP9_ABC_EF,2UWE_ABC_EF,2JCC_ABC_EF,2J8U_ABC_EF,4OZG_ABJ_GH,1MI5_ABC_DE,3HG1_ABC_DE,4P23_CD_AB,4P5T_CD_AB,1BD2_ABC_DE,2AK4_ABC_DE,2VLR_ABC_DE…	5.6e-06	4.5e-06	9500785	Beta-chain	of	14.3.d	Staphylococcal	enterotoxin	C3	298										SE	2
1JCK_A_B	FB176A	FB176A	RIM		1JCK_A_B,1SBB_A_B,3QDJ_ABC_DE,3QDG_ABC_DE,4L3E_ABC_DE,4JFF_ABC_DE,4JFD_ABC_DE,4JFE_ABC_DE,2P5E_ABC_DE,2PYE_ABC_DE,2BNR_ABC_DE,2BNQ_ABC_DE,1AO7_ABC_DE,4FTV_ABC_DE,3D3V_ABC_DE,3QFJ_ABC,3QIB_ABP_CD_DE,1QSE_ABC_DE,1QRN_ABC_DE,1QSF_ABC_DE,3H9S_ABC_DE,3PWP_ABC_DE,1LP9_ABC_EF,2UWE_ABC_EF,2JCC_ABC_EF,2J8U_ABC_EF,4OZG_ABJ_GH,1MI5_ABC_DE,3HG1_ABC_DE,4P23_CD_AB,4P5T_CD_AB,1BD2_ABC_DE,2AK4_ABC_DE,2VLR_ABC_DE…	9.2e-05	4.5e-06	9500785	Beta-chain	of	14.3.d	Staphylococcal	enterotoxin	C3	298										SE	2
1JCK_A_B	QB210A	QB210A	SUP		1JCK_A_B,1SBB_A_B,3QDJ_ABC_DE,3QDG_ABC_DE,4L3E_ABC_DE,4JFF_ABC_DE,4JFD_ABC_DE,4JFE_ABC_DE,2P5E_ABC_DE,2PYE_ABC_DE,2BNR_ABC_DE,2BNQ_ABC_DE,1AO7_ABC_DE,4FTV_ABC_DE,3D3V_ABC_DE,3QFJ_ABC,3QIB_ABP_CD_DE,1QSE_ABC_DE,1QRN_ABC_DE,1QSF_ABC_DE,3H9S_ABC_DE,3PWP_ABC_DE,1LP9_ABC_EF,2UWE_ABC_EF,2JCC_ABC_EF,2J8U_ABC_EF,4OZG_ABJ_GH,1MI5_ABC_DE,3HG1_ABC_DE,4P23_CD_AB,4P5T_CD_AB,1BD2_ABC_DE,2AK4_ABC_DE,2VLR_ABC_DE…	>1.5e-4	4.5e-06	9500785	Beta-chain	of	14.3.d	Staphylococcal	enterotoxin	C3	298										SE	2
1GCQ_AB_C	PC595A	PC5A	COR		1GCQ_AB_C,1EFN_A_B	6.14e-05	1.68e-05	11406576	Growth	factor	receptor-bound	protein	2	VavS	298										SPR	1
1GCQ_AB_C	AC632G	AC42G	COR		1GCQ_AB_C,1EFN_A_B	0.000165	1.68e-05	11406576	Growth	factor	receptor-bound	protein	2	VavS	298										SPR	1
1GCQ_AB_C	WC637Y	WC47Y	SUP		1GCQ_AB_C,1EFN_A_B	0.00063	1.68e-05	11406576	Growth	factor	receptor-bound	protein	2	VavS	298										SPR	1
1GCQ_AB_C	PC657A	PC67A	COR		1GCQ_AB_C,1EFN_A_B	0.000155	1.68e-05	11406576	Growth	factor	receptor-bound	protein	2	VavS	298										SPR	1
1GCQ_AB_C	PC608A	PC18A	COR		1GCQ_AB_C,1EFN_A_B	2.06e-05	1.68e-05	11406576	Growth	factor	receptor-bound	protein	2	VavS	298										SPR	1
1GCQ_AB_C	PC609A	PC19A	SUP		1GCQ_AB_C,1EFN_A_B	1.94e-05	1.68e-05	11406576	Growth	factor	receptor-bound	protein	2	VavS	298										SPR	1
1GCQ_AB_C	GC611V	GC21V	COR		1GCQ_AB_C,1EFN_A_B	1.61e-05	1.68e-05	11406576	Growth	factor	receptor-bound	protein	2	VavS	298										SPR	1
1E96_A_B	NA26H	NA26H	COR		1E96_A_B,4G0N_A_B,3KUD_A_B	8e-07	1.24e-07	9228059	Rac-1	p67phox	293										FL	1
1E96_A_B	IA33N	IA33N	RIM		1E96_A_B,4G0N_A_B,3KUD_A_B	3.9e-06	1.24e-07	9228059	Rac-1	p67phox	293										FL	1
1E96_A_B	DA38N	DA38N	SUR		1E96_A_B,4G0N_A_B,3KUD_A_B	5.1e-06	1.24e-07	9228059	Rac-1	p67phox	293										FL	1
1E96_A_B	MA45T	MA45T	SUR		1E96_A_B,4G0N_A_B,3KUD_A_B	2.3e-07	1.24e-07	9228059	Rac-1	p67phox	293										FL	1
1E96_A_B	KA132E	KA132E	SUR		1E96_A_B,4G0N_A_B,3KUD_A_B	9e-08	1.24e-07	9228059	Rac-1	p67phox	293										FL	1
1E96_A_B	LA134R	LA134R	SUR		1E96_A_B,4G0N_A_B,3KUD_A_B	1e-07	1.24e-07	9228059	Rac-1	p67phox	293										FL	1
1AK4_A_D	PD485A	PD85A	RIM		1AK4_A_D,1M9E_A_D	7.5e-05	1.2e-05	9223641	Cyclophilin	A	HIV-1	capsid	protein	298(assumed)										SPR	1
1AK4_A_D	VD486A	VD86A	COR		1AK4_A_D,1M9E_A_D	6.4e-05	1.2e-05	9223641	Cyclophilin	A	HIV-1	capsid	protein	298(assumed)										SPR	1
1AK4_A_D	HD487A	HD87A	RIM		1AK4_A_D,1M9E_A_D	6.6e-05	1.2e-05	9223641	Cyclophilin	A	HIV-1	capsid	protein	298(assumed)										SPR	1
1AK4_A_D	HD487Q	HD87Q	RIM		1AK4_A_D,1M9E_A_D	6.2e-05	1.2e-05	9223641	Cyclophilin	A	HIV-1	capsid	protein	298(assumed)										SPR	1
1AK4_A_D	HD487R	HD87R	RIM		1AK4_A_D,1M9E_A_D	0.000193	1.2e-05	9223641	Cyclophilin	A	HIV-1	capsid	protein	298(assumed)										SPR	1
1AK4_A_D	AD488V	AD88V	COR		1AK4_A_D,1M9E_A_D	4.4e-05	1.2e-05	9223641	Cyclophilin	A	HIV-1	capsid	protein	298(assumed)										SPR	1
1AK4_A_D	AD488G	AD88G	COR		1AK4_A_D,1M9E_A_D	0.00106	1.2e-05	9223641	Cyclophilin	A	HIV-1	capsid	protein	298(assumed)										SPR	1
1AK4_A_D	GD489A	GD89A	COR		1AK4_A_D,1M9E_A_D	0.0004	1.2e-05	9223641	Cyclophilin	A	HIV-1	capsid	protein	298(assumed)										SPR	1
1AK4_A_D	GD489V	GD89V	COR		1AK4_A_D,1M9E_A_D	0.002	1.2e-05	9223641	Cyclophilin	A	HIV-1	capsid	protein	298(assumed)										SPR	1
1AK4_A_D	PD490A	PD90A	COR		1AK4_A_D,1M9E_A_D	0.00047	1.2e-05	9223641	Cyclophilin	A	HIV-1	capsid	protein	298(assumed)										SPR	1
1AK4_A_D	PD490V	PD90V	COR		1AK4_A_D,1M9E_A_D	>2.00e-03	1.2e-05	9223641	Cyclophilin	A	HIV-1	capsid	protein	298(assumed)										SPR	2
1AK4_A_D	ID491A	ID91A	RIM		1AK4_A_D,1M9E_A_D	1.8e-05	1.2e-05	9223641	Cyclophilin	A	HIV-1	capsid	protein	298(assumed)										SPR	1
1AK4_A_D	ID491V	ID91V	RIM		1AK4_A_D,1M9E_A_D	1.2e-05	1.2e-05	9223641	Cyclophilin	A	HIV-1	capsid	protein	298(assumed)										SPR	1
1AK4_A_D	AD492G	AD92G	RIM		1AK4_A_D,1M9E_A_D	3.2e-05	1.2e-05	9223641	Cyclophilin	A	HIV-1	capsid	protein	298(assumed)										SPR	1
1AK4_A_D	AD492V	AD92V	RIM		1AK4_A_D,1M9E_A_D	2.2e-05	1.2e-05	9223641	Cyclophilin	A	HIV-1	capsid	protein	298(assumed)										SPR	1
1AK4_A_D	PD493A	PD93A	RIM		1AK4_A_D,1M9E_A_D	3.8e-05	1.2e-05	9223641	Cyclophilin	A	HIV-1	capsid	protein	298(assumed)										SPR	1
1AK4_A_D	LD483T,VD486P,HD487A,AD488M,ID491L,AD492P,MD496I	LD83T,VD86P,HD87A,AD88M,ID91L,AD92P,MD96I	SUR,COR,RIM,COR,RIM,RIM,INT		1AK4_A_D,1M9E_A_D	4.2e-05	1.2e-05	9223641	Cyclophilin	A	HIV-1	capsid	protein	298(assumed)										SPR	2
1M9E_A_D	AD87H	AD76H	RIM		1AK4_A_D,1M9E_A_D	1.2e-05	6.6e-05	9223641	Cyclophilin	A	HIV-1	capsid	protein	298(assumed)									Crystal structure is one of the mutants in the paper. This mutant is taken as 'wild-type',,	SPR	1
2B42_A_B	HA374A	HA357A	COR		2B42_A_B	1.7e-08	1.07E-009	16279951	TAXI-I	B.	subtilis	endoxylanase	295	117000	361000	0.00159	0.00036						SPR	1
2B42_A_B	HA374Q	HA357Q	COR		2B42_A_B	6.58E-009	1.07E-009	16279951	TAXI-I	B.	subtilis	endoxylanase	295	256000	361000	0.00118	0.00036						SPR	1
2B42_A_B	HA374K	HA357K	COR		2B42_A_B	8.16E-008	1.07E-009	16279951	TAXI-I	B.	subtilis	endoxylanase	295	45700	361000	0.00344	0.00036						SPR	1
2I26_N_L	AN30V	AN29V	COR		2I26_N_L	1e-08	9.5E-009	16446445	Type	II	IgNAR	HEW	Lysozyme	298	140000	210000	0.0016	0.002						SPR	1
2I26_N_L	SN61R	SN60R	SUR		2I26_N_L	3.3E-009	9.5E-009	16446445	Type	II	IgNAR	HEW	Lysozyme	298	350000	210000	0.0012	0.002						SPR	1
2HLE_A_B	KA149Q	KA141Q	COR		2HLE_A_B,4L0P_A_B	2e-08	4e-08	16867992	Ephrin	type-B	receptor	4	Ephrin-B2	298					3.7	3.3	48.3	44.9		ITC	1
2HLE_A_B	LA95R	LA87R	SUP		2HLE_A_B,4L0P_A_B	1.9e-06	4e-08	16867992	Ephrin	type-B	receptor	4	Ephrin-B2	298					5.2	3.3	43.6	44.9		ITC	1
3BT1_A_U	RU137A	RU135A	INT		3BT1_A_U	5.6E-010	9.1E-010	10864923	Urokinase-type	plasminogen	activator	Urokinase	plasminogen	activator	surface	receptor	298										SPR	1
3BT1_A_U	KU139A	KU137A	RIM		3BT1_A_U	2.84E-009	9.1E-010	10864923	Urokinase-type	plasminogen	activator	Urokinase	plasminogen	activator	surface	receptor	298										SPR	1
3BT1_A_U	RU142A	RU140A	SUR		3BT1_A_U	1.68E-009	9.1E-010	10864923	Urokinase-type	plasminogen	activator	Urokinase	plasminogen	activator	surface	receptor	298										SPR	1
3BT1_A_U	HU143A	HU141A	INT		3BT1_A_U	2.78E-009	9.1E-010	10864923	Urokinase-type	plasminogen	activator	Urokinase	plasminogen	activator	surface	receptor	298										SPR	1
3BT1_A_U	RU145A	RU143A	INT		3BT1_A_U	1.85E-009	9.1E-010	10864923	Urokinase-type	plasminogen	activator	Urokinase	plasminogen	activator	surface	receptor	298										SPR	1
1AHW_AB_C	TC121A,KC122A	TC110A,KC111A	SUR,RIM	AB/AG	AB/AG	1e-08	3.4E-009	9480775	Immunoglobulin	fab	5G9	Tissue	factor	298(assumed)										IASP	1
1AHW_AB_C	KC149A,DC150A	KC138A,DC139A	RIM,SUP	AB/AG	AB/AG	2.5e-08	3.4E-009	9480775	Immunoglobulin	fab	5G9	Tissue	factor	298(assumed)										IASP	1
1AHW_AB_C	IC152Q,TC154I,YC156T	IC141Q,TC143I,YC145T	SUP,SUP,COR	AB/AG	AB/AG	>2.80e-06	3.4E-009	9480775	Immunoglobulin	fab	5G9	Tissue	factor	298(assumed)										IASP	2
1AHW_AB_C	YC156A	YC145A	COR	AB/AG	AB/AG	>2.10e-06	3.4E-009	9480775	Immunoglobulin	fab	5G9	Tissue	factor	298(assumed)										IASP	2
1AHW_AB_C	YC157A	YC146A	SUP	AB/AG	AB/AG	1.4E-010	3.4E-009	9480775	Immunoglobulin	fab	5G9	Tissue	factor	298(assumed)										IASP	1
1AHW_AB_C	KC165A,KC166A	KC154A,KC155A	COR,RIM	AB/AG	AB/AG	3.6E-010	3.4E-009	9480775	Immunoglobulin	fab	5G9	Tissue	factor	298(assumed)										IASP	1
1AHW_AB_C	TC167A	TC156A	COR	AB/AG	AB/AG	3e-09	3.4E-009	9480775	Immunoglobulin	fab	5G9	Tissue	factor	298(assumed)										IASP	1
1AHW_AB_C	KC169A,NC171A,NC173A	KC158A,NC160A,NC162A	COR,COR,INT	AB/AG	AB/AG	>3.30e-06	3.4E-009	9480775	Immunoglobulin	fab	5G9	Tissue	factor	298(assumed)										IASP	2
1AHW_AB_C	TC170A	TC159A	SUP	AB/AG	AB/AG	2.2e-08	3.4E-009	9480775	Immunoglobulin	fab	5G9	Tissue	factor	298(assumed)										IASP	1
1AHW_AB_C	LC176A	LC165A	RIM	AB/AG	AB/AG	1.8e-08	3.4E-009	9480775	Immunoglobulin	fab	5G9	Tissue	factor	298(assumed)										IASP	1
1AHW_AB_C	DC178A	DC167A	RIM	AB/AG	AB/AG	1.5E-009	3.4E-009	9480775	Immunoglobulin	fab	5G9	Tissue	factor	298(assumed)										IASP	1
1AHW_AB_C	SC195A,RC196A	SC184A,RC185A	SUR,SUP	AB/AG	AB/AG	>3.00e-06	3.4E-009	9480775	Immunoglobulin	fab	5G9	Tissue	factor	298(assumed)										IASP	2
1AHW_AB_C	TC197A	TC186A	RIM	AB/AG	AB/AG	3.3e-08	3.4E-009	9480775	Immunoglobulin	fab	5G9	Tissue	factor	298(assumed)										IASP	1
1AHW_AB_C	VC198A	VC187A	RIM	AB/AG	AB/AG	2e-09	3.4E-009	9480775	Immunoglobulin	fab	5G9	Tissue	factor	298(assumed)										IASP	1
1AHW_AB_C	NC199A	NC188A	RIM	AB/AG	AB/AG	2.1e-08	3.4E-009	9480775	Immunoglobulin	fab	5G9	Tissue	factor	298(assumed)										IASP	1
1AHW_AB_C	RC200A,KC201A	RC189A,KC190A	COR,COR	AB/AG	AB/AG	>3.00e-06	3.4E-009	9480775	Immunoglobulin	fab	5G9	Tissue	factor	298(assumed)										IASP	2
1UUZ_A_D	HA62Q	HA62Q	RIM		1UUZ_A_D,1YQV_HL_Y	1.3e-08	1e-09	17405861	Inhibitor	of	vertebrate	lysozyme	HEW	Lysozyme	298										IASP	1
1UUZ_A_D	HA62N	HA62N	RIM		1UUZ_A_D,1YQV_HL_Y	1.3e-08	1e-09	17405861	Inhibitor	of	vertebrate	lysozyme	HEW	Lysozyme	298										IASP	1
1UUZ_A_D	HA62D	HA62D	RIM		1UUZ_A_D,1YQV_HL_Y	3e-07	1e-09	17405861	Inhibitor	of	vertebrate	lysozyme	HEW	Lysozyme	298										IASP	1
1UUZ_A_D	HA62A	HA62A	RIM		1UUZ_A_D,1YQV_HL_Y	2e-08	1e-09	17405861	Inhibitor	of	vertebrate	lysozyme	HEW	Lysozyme	298										IASP	1
1UUZ_A_D	CA64A	CA64A	COR		1UUZ_A_D,1YQV_HL_Y	3e-09	1e-09	17405861	Inhibitor	of	vertebrate	lysozyme	HEW	Lysozyme	298										IASP	1
1DVF_AB_CD	HA30A	HA30A	RIM	AB/AG	AB/AG	1.75e-07	1.08E-008	8703938	IgG1-kappa	D1.3	Fv	E5.2	Fv	298										SPR	1
1DVF_AB_CD	YA32A	YA32A	COR	AB/AG	AB/AG	3.33e-07	1.08E-008	8703938	IgG1-kappa	D1.3	Fv	E5.2	Fv	298										SPR	1
1DVF_AB_CD	YA49A	YA49A	SUP	AB/AG	AB/AG	1.69e-07	1.08E-008	8703938	IgG1-kappa	D1.3	Fv	E5.2	Fv	298										SPR	1
1DVF_AB_CD	YA50A	YA50A	RIM	AB/AG	AB/AG	3.45E-008	1.08E-008	8703938	IgG1-kappa	D1.3	Fv	E5.2	Fv	298										SPR	1
1DVF_AB_CD	WA92A	WA92A	COR	AB/AG	AB/AG	1.92E-008	1.08E-008	8703938	IgG1-kappa	D1.3	Fv	E5.2	Fv	298										SPR	1
1DVF_AB_CD	SA93A	SA93A	COR	AB/AG	AB/AG	7.69E-008	1.08E-008	8703938	IgG1-kappa	D1.3	Fv	E5.2	Fv	298										SPR	1
1DVF_AB_CD	TB30A	TB30A	RIM	AB/AG	AB/AG	5e-08	1.08E-008	8703938	IgG1-kappa	D1.3	Fv	E5.2	Fv	298										SPR	1
1DVF_AB_CD	YB32A	YB32A	COR	AB/AG	AB/AG	2.38e-07	1.08E-008	8703938	IgG1-kappa	D1.3	Fv	E5.2	Fv	298										SPR	1
1DVF_AB_CD	WB52A	WB52A	COR	AB/AG	AB/AG	1.16e-05	1.08E-008	8703938	IgG1-kappa	D1.3	Fv	E5.2	Fv	298										SPR	1
1DVF_AB_CD	DB54A	DB54A	RIM	AB/AG	AB/AG	1.49e-05	1.08E-008	8703938	IgG1-kappa	D1.3	Fv	E5.2	Fv	298										SPR	1
1DVF_AB_CD	NB56A	NB56A	COR	AB/AG	AB/AG	7.69E-008	1.08E-008	8703938	IgG1-kappa	D1.3	Fv	E5.2	Fv	298										SPR	1
1DVF_AB_CD	DB58A	DB58A	COR	AB/AG	AB/AG	1.61e-07	1.08E-008	8703938	IgG1-kappa	D1.3	Fv	E5.2	Fv	298										SPR	1
1DVF_AB_CD	EB98A	EB98A	SUP	AB/AG	AB/AG	1.27e-05	1.08E-008	8703938	IgG1-kappa	D1.3	Fv	E5.2	Fv	298										SPR	1
1DVF_AB_CD	RB99A	RB99A	COR	AB/AG	AB/AG	2.56e-07	1.08E-008	8703938	IgG1-kappa	D1.3	Fv	E5.2	Fv	298										SPR	1
1DVF_AB_CD	DB100A	DB100A	RIM	AB/AG	AB/AG	1.2e-06	1.08E-008	8703938	IgG1-kappa	D1.3	Fv	E5.2	Fv	298										SPR	1
1DVF_AB_CD	YB101A	YB101A	COR	AB/AG	AB/AG	n.b	1.08E-008	8703938	IgG1-kappa	D1.3	Fv	E5.2	Fv	298										SPR	2
1DVF_AB_CD	YB101F	YB101F	COR	AB/AG	AB/AG	3.23e-07	1.08E-008	8703938	IgG1-kappa	D1.3	Fv	E5.2	Fv	298										SPR	1
1DVF_AB_CD	EB98A	EB98A	SUP	AB/AG	AB/AG	1.27e-05	1.08E-008	8993317	IgG1-kappa	D1.3	Fv	E5.2	Fv	298(assumed)										SPR	1
1DVF_AB_CD	DB54A	DB54A	RIM	AB/AG	AB/AG	1.49e-05	1.08E-008	8993317	IgG1-kappa	D1.3	Fv	E5.2	Fv	298(assumed)										SPR	1
1DVF_AB_CD	DB58A	DB58A	COR	AB/AG	AB/AG	1.61e-07	1.08E-008	8993317	IgG1-kappa	D1.3	Fv	E5.2	Fv	298(assumed)										SPR	1
1DVF_AB_CD	YA49A	YA49A	SUP	AB/AG	AB/AG	2e-07	1.08E-008	8993317	IgG1-kappa	D1.3	Fv	E5.2	Fv	298(assumed)										SPR	1
1DVF_AB_CD	YA32A	YA32A	COR	AB/AG	AB/AG	3.33e-07	1.08E-008	8993317	IgG1-kappa	D1.3	Fv	E5.2	Fv	298(assumed)										SPR	1
1DVF_AB_CD	NB56A	NB56A	COR	AB/AG	AB/AG	7.69E-008	1.08E-008	8993317	IgG1-kappa	D1.3	Fv	E5.2	Fv	298(assumed)										SPR	1
1DVF_AB_CD	WB52A	WB52A	COR	AB/AG	AB/AG	1.16e-05	1.08E-008	8993317	IgG1-kappa	D1.3	Fv	E5.2	Fv	298(assumed)										SPR	1
1DVF_AB_CD	DB100A	DB100A	RIM	AB/AG	AB/AG	1.2e-06	1.08E-008	8993317	IgG1-kappa	D1.3	Fv	E5.2	Fv	298(assumed)										SPR	1
1DVF_AB_CD	YD98A	YD102A	COR	AB/AG	AB/AG	3.23e-05	1.08E-008	8993317	IgG1-kappa	D1.3	Fv	E5.2	Fv	298(assumed)										SPR	1
1DVF_AB_CD	YC49A	YC49A	SUP	AB/AG	AB/AG	2.5e-07	1.08E-008	8993317	IgG1-kappa	D1.3	Fv	E5.2	Fv	298(assumed)										SPR	1
1DVF_AB_CD	QD100A	QD104A	COR	AB/AG	AB/AG	1.69e-07	1.08E-008	8993317	IgG1-kappa	D1.3	Fv	E5.2	Fv	298(assumed)										SPR	1
1DVF_AB_CD	ND54A	ND55A	RIM	AB/AG	AB/AG	2.5e-07	1.08E-008	8993317	IgG1-kappa	D1.3	Fv	E5.2	Fv	298(assumed)										SPR	1
1DVF_AB_CD	RD100bA	RD106A	COR	AB/AG	AB/AG	1.08e-05	1.08E-008	8993317	IgG1-kappa	D1.3	Fv	E5.2	Fv	298(assumed)										SPR	1
1DVF_AB_CD	KD30A	KD30A	RIM	AB/AG	AB/AG	5.88E-008	1.08E-008	8993317	IgG1-kappa	D1.3	Fv	E5.2	Fv	298(assumed)										SPR	1
1DVF_AB_CD	HD33A	HD33A	COR	AB/AG	AB/AG	2.5e-07	1.08E-008	8993317	IgG1-kappa	D1.3	Fv	E5.2	Fv	298(assumed)										SPR	1
1DVF_AB_CD	DD52A	DD52A	SUP	AB/AG	AB/AG	1.85e-07	1.08E-008	8993317	IgG1-kappa	D1.3	Fv	E5.2	Fv	298(assumed)										SPR	1
1DVF_AB_CD	ID97A	ID101A	COR	AB/AG	AB/AG	1e-06	1.08E-008	8993317	IgG1-kappa	D1.3	Fv	E5.2	Fv	298(assumed)										SPR	1
1DVF_AB_CD	EB98A,YD98A	EB98A,YD102A	SUP,COR	AB/AG	AB/AG	2.7e-05	1.08E-008	8993317	IgG1-kappa	D1.3	Fv	E5.2	Fv	298(assumed)										SPR	1
1DVF_AB_CD	DB54A,YC49A	DB54A,YC49A	RIM,SUP	AB/AG	AB/AG	2.13e-05	1.08E-008	8993317	IgG1-kappa	D1.3	Fv	E5.2	Fv	298(assumed)										SPR	1
1DVF_AB_CD	DB58A,QD100A	DB58A,QD104A	COR,COR	AB/AG	AB/AG	1.28e-07	1.08E-008	8993317	IgG1-kappa	D1.3	Fv	E5.2	Fv	298(assumed)										SPR	1
1DVF_AB_CD	YA49A,ND54A	YA49A,ND55A	SUP,RIM	AB/AG	AB/AG	3.33e-07	1.08E-008	8993317	IgG1-kappa	D1.3	Fv	E5.2	Fv	298(assumed)										SPR	1
1DVF_AB_CD	YA32A,RD100bA	YA32A,RD106A	COR,COR	AB/AG	AB/AG	2.78e-05	1.08E-008	8993317	IgG1-kappa	D1.3	Fv	E5.2	Fv	298(assumed)										SPR	1
1DVF_AB_CD	NB56A,QD100A	NB56A,QD104A	COR,COR	AB/AG	AB/AG	1.33e-07	1.08E-008	8993317	IgG1-kappa	D1.3	Fv	E5.2	Fv	298(assumed)										SPR	1
1DVF_AB_CD	WB52A,QD100A	WB52A,QD104A	COR,COR	AB/AG	AB/AG	1.22e-05	1.08E-008	8993317	IgG1-kappa	D1.3	Fv	E5.2	Fv	298(assumed)										SPR	1
1DVF_AB_CD	DB100A,HD33A	DB100A,HD33A	RIM,COR	AB/AG	AB/AG	1.19e-05	1.08E-008	8993317	IgG1-kappa	D1.3	Fv	E5.2	Fv	298(assumed)										SPR	1
1DVF_AB_CD	DB100A,DD52A	DB100A,DD52A	RIM,SUP	AB/AG	AB/AG	1.59e-05	1.08E-008	8993317	IgG1-kappa	D1.3	Fv	E5.2	Fv	298(assumed)										SPR	1
1DVF_AB_CD	YA49A,HD33A	YA49A,HD33A	SUP,COR	AB/AG	AB/AG	9.09e-07	1.08E-008	8993317	IgG1-kappa	D1.3	Fv	E5.2	Fv	298(assumed)										SPR	1
1DVF_AB_CD	DB100A,ND54A	DB100A,ND55A	RIM,RIM	AB/AG	AB/AG	1.08e-05	1.08E-008	8993317	IgG1-kappa	D1.3	Fv	E5.2	Fv	298(assumed)										SPR	1
1DVF_AB_CD	NB56A,ND54A	NB56A,ND55A	COR,RIM	AB/AG	AB/AG	5.26e-07	1.08E-008	8993317	IgG1-kappa	D1.3	Fv	E5.2	Fv	298(assumed)										SPR	1
1DVF_AB_CD	NB56A,HD33A	NB56A,HD33A	COR,COR	AB/AG	AB/AG	7.69e-07	1.08E-008	8993317	IgG1-kappa	D1.3	Fv	E5.2	Fv	298(assumed)										SPR	1
1VFB_AB_C	HA30A	HA30A	RIM	AB/AG	AB/AG	8.33E-008	2e-08	8703938	IgG1-kappa	D1.3	Fv	HEW	Lysozyme	298										SPR	1
1VFB_AB_C	YA32A	YA32A	COR	AB/AG	AB/AG	1.92e-07	2e-08	8703938	IgG1-kappa	D1.3	Fv	HEW	Lysozyme	298										SPR	1
1VFB_AB_C	YA49A	YA49A	SUP	AB/AG	AB/AG	7.69E-008	2e-08	8703938	IgG1-kappa	D1.3	Fv	HEW	Lysozyme	298										SPR	1
1VFB_AB_C	YA50A	YA50A	COR	AB/AG	AB/AG	3.85E-008	2e-08	8703938	IgG1-kappa	D1.3	Fv	HEW	Lysozyme	298										SPR	1
1VFB_AB_C	WA92A	WA92A	COR	AB/AG	AB/AG	2e-06	2e-08	8703938	IgG1-kappa	D1.3	Fv	HEW	Lysozyme	298										SPR	1
1VFB_AB_C	SA93A	SA93A	RIM	AB/AG	AB/AG	3.57E-008	2e-08	8703938	IgG1-kappa	D1.3	Fv	HEW	Lysozyme	298										SPR	1
1VFB_AB_C	TB30A	TB30A	RIM	AB/AG	AB/AG	1.82E-008	2e-08	8703938	IgG1-kappa	D1.3	Fv	HEW	Lysozyme	298										SPR	1
1VFB_AB_C	YB32A	YB32A	COR	AB/AG	AB/AG	4.35E-008	2e-08	8703938	IgG1-kappa	D1.3	Fv	HEW	Lysozyme	298										SPR	1
1VFB_AB_C	WB52A	WB52A	COR	AB/AG	AB/AG	3.7e-08	2e-08	8703938	IgG1-kappa	D1.3	Fv	HEW	Lysozyme	298										SPR	1
1VFB_AB_C	DB54A	DB54A	RIM	AB/AG	AB/AG	5.88E-008	2e-08	8703938	IgG1-kappa	D1.3	Fv	HEW	Lysozyme	298										SPR	1
1VFB_AB_C	NB56A	NB56A	SUR	AB/AG	AB/AG	2.7e-08	2e-08	8703938	IgG1-kappa	D1.3	Fv	HEW	Lysozyme	298										SPR	1
1VFB_AB_C	DB58A	DB58A	RIM	AB/AG	AB/AG	1.41E-008	2e-08	8703938	IgG1-kappa	D1.3	Fv	HEW	Lysozyme	298										SPR	1
1VFB_AB_C	EB98A	EB98A	INT	AB/AG	AB/AG	1.41e-07	2e-08	8703938	IgG1-kappa	D1.3	Fv	HEW	Lysozyme	298										SPR	1
1VFB_AB_C	RB99A	RB99A	RIM	AB/AG	AB/AG	1.69E-008	2e-08	8703938	IgG1-kappa	D1.3	Fv	HEW	Lysozyme	298										SPR	1
1VFB_AB_C	DB100A	DB100A	COR	AB/AG	AB/AG	3.57e-06	2e-08	8703938	IgG1-kappa	D1.3	Fv	HEW	Lysozyme	298										SPR	1
1VFB_AB_C	YB101A	YB101A	COR	AB/AG	AB/AG	n.b	2e-08	8703938	IgG1-kappa	D1.3	Fv	HEW	Lysozyme	298										SPR	2
1VFB_AB_C	YB101F	YB101F	COR	AB/AG	AB/AG	1e-07	2e-08	8703938	IgG1-kappa	D1.3	Fv	HEW	Lysozyme	298										SPR	1
1VFB_AB_C	SB28N	SB28N	SUR	AB/AG	AB/AG	1.9E-009	1.49E-009	17891135	IgG1-kappa	D1.3	Fv	HEW	Lysozyme	298										FL	2
1VFB_AB_C	SB28Q	SB28Q	SUR	AB/AG	AB/AG	1.7E-009	1.49E-009	17891135	IgG1-kappa	D1.3	Fv	HEW	Lysozyme	298										FL	2
1VFB_AB_C	SB28D	SB28D	SUR	AB/AG	AB/AG	1.49E-009	1.49E-009	17891135	IgG1-kappa	D1.3	Fv	HEW	Lysozyme	298										FL	2
1VFB_AB_C	SB28E	SB28E	SUR	AB/AG	AB/AG	1.25E-009	1.49E-009	17891135	IgG1-kappa	D1.3	Fv	HEW	Lysozyme	298										FL	2
1VFB_AB_C	GB31A	GB31A	COR	AB/AG	AB/AG	2.5E-009	1.49E-009	17891135	IgG1-kappa	D1.3	Fv	HEW	Lysozyme	298										FL	2
1VFB_AB_C	GB31E	GB31E	COR	AB/AG	AB/AG	6.3E-010	1.49E-009	17891135	IgG1-kappa	D1.3	Fv	HEW	Lysozyme	298										FL	2
1VFB_AB_C	GB31W	GB31W	COR	AB/AG	AB/AG	1.5E-009	1.49E-009	17891135	IgG1-kappa	D1.3	Fv	HEW	Lysozyme	298										FL	2
1VFB_AB_C	YB32E	YB32E	COR	AB/AG	AB/AG	3.7e-08	1.49E-009	17891135	IgG1-kappa	D1.3	Fv	HEW	Lysozyme	298										FL	2
1VFB_AB_C	DB58N	DB58N	RIM	AB/AG	AB/AG	1.2E-009	1.49E-009	17891135	IgG1-kappa	D1.3	Fv	HEW	Lysozyme	298										FL	2
1VFB_AB_C	DB58E	DB58E	RIM	AB/AG	AB/AG	1.7E-009	1.49E-009	17891135	IgG1-kappa	D1.3	Fv	HEW	Lysozyme	298										FL	2
1VFB_AB_C	RB99Y	RB99Y	RIM	AB/AG	AB/AG	1.2e-08	1.49E-009	17891135	IgG1-kappa	D1.3	Fv	HEW	Lysozyme	298										FL	2
1VFB_AB_C	RB99W	RB99W	RIM	AB/AG	AB/AG	4.9E-009	1.49E-009	17891135	IgG1-kappa	D1.3	Fv	HEW	Lysozyme	298										FL	2
1VFB_AB_C	NA31W	NA31W	SUR	AB/AG	AB/AG	2e-09	1.49E-009	17891135	IgG1-kappa	D1.3	Fv	HEW	Lysozyme	298										FL	2
1VFB_AB_C	YA32W	YA32W	COR	AB/AG	AB/AG	>	2e-5	1.49E-009	17891135	IgG1-kappa	D1.3	Fv	HEW	Lysozyme	298										FL	2
1VFB_AB_C	LA46D	LA46D	INT	AB/AG	AB/AG	>	2e-5	1.49E-009	17891135	IgG1-kappa	D1.3	Fv	HEW	Lysozyme	298										FL	2
1VFB_AB_C	LA46E	LA46E	INT	AB/AG	AB/AG	>	2e-5	1.49E-009	17891135	IgG1-kappa	D1.3	Fv	HEW	Lysozyme	298										FL	2
1VFB_AB_C	YA50R	YA50R	COR	AB/AG	AB/AG	6.2E-009	1.49E-009	17891135	IgG1-kappa	D1.3	Fv	HEW	Lysozyme	298										FL	2
1VFB_AB_C	YA50K	YA50K	COR	AB/AG	AB/AG	2.7e-08	1.49E-009	17891135	IgG1-kappa	D1.3	Fv	HEW	Lysozyme	298										FL	2
1VFB_AB_C	TA52F	TA52F	RIM	AB/AG	AB/AG	3.3E-009	1.49E-009	17891135	IgG1-kappa	D1.3	Fv	HEW	Lysozyme	298										FL	2
1VFB_AB_C	TA53R	TA53R	COR	AB/AG	AB/AG	2.4e-08	1.49E-009	17891135	IgG1-kappa	D1.3	Fv	HEW	Lysozyme	298										FL	2
1EFN_A_B	TA97H,EA98H	TA13H,EA14H	COR,SUR		1EFN_A_B,1GCQ_AB_C	2e-06	3.8e-07	7588629	Fyn	SH3	domain	R96I	mutant	HIV-1	Nef	298										SPR	1
1EFN_A_B	TA97H	TA13H	COR		1EFN_A_B,1GCQ_AB_C	3.1e-06	3.8e-07	7588629	Fyn	SH3	domain	R96I	mutant	HIV-1	Nef	298										SPR	1
1EFN_A_B	IA96A	IA12A	COR		1EFN_A_B,1GCQ_AB_C	4.4e-06	3.8e-07	7588629	Fyn	SH3	domain	R96I	mutant	HIV-1	Nef	298										SPR	1
2GOX_A_B	RB131A	RB31A	COR		2GOX_A_B,3D5S_A_C,3D5R_A_C,2NOJ_A_B	6.21E-008	1.4E-009	18687868	Complement	C3d	Fibrinogen-binding	protein	Efb-C	298	1330000	404000	0.0687	0.000563						SPR	1
2GOX_A_B	NB138A	NB38A	COR		2GOX_A_B,3D5S_A_C,3D5R_A_C,2NOJ_A_B	1.98E-008	1.4E-009	18687868	Complement	C3d	Fibrinogen-binding	protein	Efb-C	298	1200000	404000	0.0214	0.000563						SPR	1
3D5S_A_C	AC41R	AC31R	COR		2GOX_A_B,3D5S_A_C,3D5R_A_C,2NOJ_A_B	1.4E-009	6.21E-008	18687868	Complement	C3d	Fibrinogen-binding	protein	Efb-C	298	404000	1330000	0.000563	0.0687					Crystal structure is one of the mutants in the paper. This mutant is taken as 'wild-type',,	SPR	1
3D5R_A_C	AC48N	AC38N	COR		2GOX_A_B,3D5S_A_C,3D5R_A_C,2NOJ_A_B	1.4E-009	1.98E-008	18687868	Complement	C3d	Fibrinogen-binding	protein	Efb-C	298	404000	1200000	0.000563	0.0214					Crystal structure is one of the mutants in the paper. This mutant is taken as 'wild-type',,	SPR	1
2GOX_A_B	RB131A	RB31A	COR		2GOX_A_B,3D5S_A_C,3D5R_A_C,2NOJ_A_B	2.6e-08	2e-09	18687868	Complement	C3d	Fibrinogen-binding	protein	Efb-C	298					-3.9	-8.5	21.5	11.4		ITC	1
2GOX_A_B	NB138A	NB38A	COR		2GOX_A_B,3D5S_A_C,3D5R_A_C,2NOJ_A_B	1.9e-08	2e-09	18687868	Complement	C3d	Fibrinogen-binding	protein	Efb-C	298					-5.5	-8.5	16.8	11.4		ITC	1
3D5S_A_C	AC41R	AC31R	COR		2GOX_A_B,3D5S_A_C,3D5R_A_C,2NOJ_A_B	2e-09	2.6e-08	18687868	Complement	C3d	Fibrinogen-binding	protein	Efb-C	298					-8.5	-3.9	11.4	21.5	Crystal structure is one of the mutants in the paper. This mutant is taken as 'wild-type',,	ITC	1
3D5R_A_C	AC48N	AC38N	COR		2GOX_A_B,3D5S_A_C,3D5R_A_C,2NOJ_A_B	2e-09	1.9e-08	18687868	Complement	C3d	Fibrinogen-binding	protein	Efb-C	298					-8.5	-5.5	11.4	16.8	Crystal structure is one of the mutants in the paper. This mutant is taken as 'wild-type',,	ITC	1
2NOJ_A_B	RB75A,NB82A	RB24A,NB31A	COR,COR		2NOJ_A_B,2GOX_A_B,3D5S_A_C,3D5R_A_C	4.6e-08	1.3e-08	17699522	Complement	C3d	Ehp	298					-2.14	-9.46	26.4	4.3		ITC	1
3BP8_A_C	FA136A	FA115A	SUP		3BP8_A_C	1.37E-008	4.14E-009	18319344	Mlc	transcription	regulator	PTS	glucose-specific	enzyme	EIICB	298(assumed)	966000	995000	0.013	0.00385						SPR	1
3BP8_A_C	AC63F	AC51F	COR		3BP8_A_C	1.17E-008	4.14E-009	18319344	Mlc	transcription	regulator	PTS	glucose-specific	enzyme	EIICB	298(assumed)	776000	995000	0.00879	0.00385						SPR	1
3BP8_A_C	FA136A,AC63F	FA115A,AC51F	SUP,COR		3BP8_A_C	1.12E-009	4.14E-009	18319344	Mlc	transcription	regulator	PTS	glucose-specific	enzyme	EIICB	298(assumed)	2040000	995000	0.00225	0.00385						SPR	1
2VIS_AB_C	IC131T	IC89T	COR	AB/AG	AB/AG	1e-09	4e-06	9461077	IgG1	lambda	fab	Flu	virus	hemagglutinin	298	110000	540	0.00011	0.00216					Crystal structure is one of the mutants in the paper. This mutant is taken as 'wild-type',,	SPR	1
2VIR_AB_C	SC157L	SC115L	COR	AB/AG	AB/AG	5e-07	1e-09	9461077	IgG1	lambda	fab	Flu	virus	hemagglutinin	298										SPR	1
2VIR_AB_C	TC131I	TC89I	COR	AB/AG	AB/AG	4e-06	1e-09	9461077	IgG1	lambda	fab	Flu	virus	hemagglutinin	298	540	110000	0.00216	0.00011						SPR	1
2HRK_A_B	TB57R	TB55R	COR		2HRK_A_B	n.b	5.3e-08	17976650	GluRS	Arc1p	298										SPR	2
2HRK_A_B	TB57V	TB55V	COR		2HRK_A_B	1.52e-07	5.3e-08	17976650	GluRS	Arc1p	298										SPR	1
2HRK_A_B	RB102A	RB100A	COR		2HRK_A_B	n.b	5.3e-08	17976650	GluRS	Arc1p	298										SPR	2
2HRK_A_B	YB106A	YB104A	COR		2HRK_A_B	n.b	5.3e-08	17976650	GluRS	Arc1p	298										SPR	2
2HRK_A_B	TA127R	TA108R	COR		2HRK_A_B	n.b	5.3e-08	17976650	GluRS	Arc1p	298										SPR	2
2HRK_A_B	TA127V	TA108V	COR		2HRK_A_B	1.79e-07	5.3e-08	17976650	GluRS	Arc1p	298										SPR	1
2HRK_A_B	KA159A	KA140A	RIM		2HRK_A_B	2.65e-07	5.3e-08	17976650	GluRS	Arc1p	298										SPR	1
2HRK_A_B	RA166A	RA147A	COR		2HRK_A_B	n.b	5.3e-08	17976650	GluRS	Arc1p	298										SPR	2
2WPT_A_B	DA33L	DA30L	SUP		2WPT_A_B,2VLP_A_B,2VLN_A_B,2VLQ_A_B,2VLO_A_B,1EMV_A_B,1FR2_A_B,2GYK_A_B	4.8E-011	1.5e-08	9718299	Colicin	E2	immunity	protein	Colicin	E9	DNase	298	79000000	50000000	0.0038	0.73						SFFL	1
2WPT_A_B	NA34V	NA31V	COR		2WPT_A_B,2VLP_A_B,2VLN_A_B,2VLQ_A_B,2VLO_A_B,1EMV_A_B,1FR2_A_B,2GYK_A_B	3.3E-009	1.5e-08	9718299	Colicin	E2	immunity	protein	Colicin	E9	DNase	298	51000000	50000000	0.16	0.73						SFFL	1
2WPT_A_B	RA38T	RA35T	RIM		2WPT_A_B,2VLP_A_B,2VLN_A_B,2VLQ_A_B,2VLO_A_B,1EMV_A_B,1FR2_A_B,2GYK_A_B	2.6E-009	1.5e-08	9718299	Colicin	E2	immunity	protein	Colicin	E9	DNase	298	110000000	50000000	0.29	0.73						SFFL	1
2WPT_A_B	EA39H	EA36H	INT		2WPT_A_B,2VLP_A_B,2VLN_A_B,2VLQ_A_B,2VLO_A_B,1EMV_A_B,1FR2_A_B,2GYK_A_B	1.6e-08	1.5e-08	9718299	Colicin	E2	immunity	protein	Colicin	E9	DNase	298	56000000	50000000	0.88	0.73						SFFL	1
2WPT_A_B	RA42E	RA39E	SUR		2WPT_A_B,2VLP_A_B,2VLN_A_B,2VLQ_A_B,2VLO_A_B,1EMV_A_B,1FR2_A_B,2GYK_A_B	8e-09	1.5e-08	9718299	Colicin	E2	immunity	protein	Colicin	E9	DNase	298	63000000	50000000	0.5	0.73						SFFL	1
2WPT_A_B	NA34V,RA38T	NA31V,RA35T	COR,RIM		2WPT_A_B,2VLP_A_B,2VLN_A_B,2VLQ_A_B,2VLO_A_B,1EMV_A_B,1FR2_A_B,2GYK_A_B	1.9E-010	1.5e-08	9718299	Colicin	E2	immunity	protein	Colicin	E9	DNase	298	98000000	50000000	0.018	0.73						SFFL	1
2WPT_A_B	DA33L,NA34V,RA38T	DA30L,NA31V,RA35T	SUP,COR,RIM		2WPT_A_B,2VLP_A_B,2VLN_A_B,2VLQ_A_B,2VLO_A_B,1EMV_A_B,1FR2_A_B,2GYK_A_B	3.4E-013	1.5e-08	9718299	Colicin	E2	immunity	protein	Colicin	E9	DNase	298	115000000	50000000	3.7e-05	0.73						SFFL	1
2WPT_A_B	NA34V,RA38T,RA42E	NA31V,RA35T,RA39E	COR,RIM,SUR		2WPT_A_B,2VLP_A_B,2VLN_A_B,2VLQ_A_B,2VLO_A_B,1EMV_A_B,1FR2_A_B,2GYK_A_B	6.4E-011	1.5e-08	9718299	Colicin	E2	immunity	protein	Colicin	E9	DNase	298	183000000	50000000	0.012	0.73						SFFL	1
2WPT_A_B	NA34V,RA38T,EA39H,RA42E	NA31V,RA35T,EA36H,RA39E	COR,RIM,INT,SUR		2WPT_A_B,2VLP_A_B,2VLN_A_B,2VLQ_A_B,2VLO_A_B,1EMV_A_B,1FR2_A_B,2GYK_A_B	9.5E-011	1.5e-08	9718299	Colicin	E2	immunity	protein	Colicin	E9	DNase	298	145000000	50000000	0.013	0.73						SFFL	1
2WPT_A_B	EA30A	EA27A	RIM		2WPT_A_B,2VLP_A_B,2VLN_A_B,2VLQ_A_B,2VLO_A_B,1EMV_A_B,1FR2_A_B,2GYK_A_B	2.8e-07	1.5e-08	9718299	Colicin	E2	immunity	protein	Colicin	E9	DNase	298	33000000	50000000	7.1	0.73						SFFL	1
2WPT_A_B	DA33A	DA30A	SUP		2WPT_A_B,2VLP_A_B,2VLN_A_B,2VLQ_A_B,2VLO_A_B,1EMV_A_B,1FR2_A_B,2GYK_A_B	1.2e-08	1.5e-08	9718299	Colicin	E2	immunity	protein	Colicin	E9	DNase	298	50000000	50000000	0.61	0.73						SFFL	1
2WPT_A_B	NA34A	NA31A	COR		2WPT_A_B,2VLP_A_B,2VLN_A_B,2VLQ_A_B,2VLO_A_B,1EMV_A_B,1FR2_A_B,2GYK_A_B	7.9E-009	1.5e-08	9718299	Colicin	E2	immunity	protein	Colicin	E9	DNase	298	89000000	50000000	0.7	0.73						SFFL	1
2WPT_A_B	VA37A	VA34A	SUP		2WPT_A_B,2VLP_A_B,2VLN_A_B,2VLQ_A_B,2VLO_A_B,1EMV_A_B,1FR2_A_B,2GYK_A_B	9.3e-06	1.5e-08	9718299	Colicin	E2	immunity	protein	Colicin	E9	DNase	298	11000000	50000000	81	0.73						SFFL	1
2WPT_A_B	RA38A	RA35A	RIM		2WPT_A_B,2VLP_A_B,2VLN_A_B,2VLQ_A_B,2VLO_A_B,1EMV_A_B,1FR2_A_B,2GYK_A_B	2.3E-009	1.5e-08	9718299	Colicin	E2	immunity	protein	Colicin	E9	DNase	298	102000000	50000000	0.24	0.73						SFFL	1
2WPT_A_B	EA41A	EA38A	COR		2WPT_A_B,2VLP_A_B,2VLN_A_B,2VLQ_A_B,2VLO_A_B,1EMV_A_B,1FR2_A_B,2GYK_A_B	3e-05	1.5e-08	9718299	Colicin	E2	immunity	protein	Colicin	E9	DNase	298	4000000	50000000	120	0.73						SFFL	1
2WPT_A_B	RA42A	RA39A	SUR		2WPT_A_B,2VLP_A_B,2VLN_A_B,2VLQ_A_B,2VLO_A_B,1EMV_A_B,1FR2_A_B,2GYK_A_B	1e-08	1.5e-08	9718299	Colicin	E2	immunity	protein	Colicin	E9	DNase	298	60000000	50000000	0.59	0.73						SFFL	1
2WPT_A_B	SA50A	SA47A	COR		2WPT_A_B,2VLP_A_B,2VLN_A_B,2VLQ_A_B,2VLO_A_B,1EMV_A_B,1FR2_A_B,2GYK_A_B	9e-07	1.5e-08	9718299	Colicin	E2	immunity	protein	Colicin	E9	DNase	298	39000000	50000000	34	0.73						SFFL	1
2WPT_A_B	DA51A	DA48A	COR		2WPT_A_B,2VLP_A_B,2VLN_A_B,2VLQ_A_B,2VLO_A_B,1EMV_A_B,1FR2_A_B,2GYK_A_B	>1.00e-04	1.5e-08	9718299	Colicin	E2	immunity	protein	Colicin	E9	DNase	298										SFFL	2
2WPT_A_B	YA54A	YA51A	COR		2WPT_A_B,2VLP_A_B,2VLN_A_B,2VLQ_A_B,2VLO_A_B,1EMV_A_B,1FR2_A_B,2GYK_A_B	>1.00e-04	1.5e-08	9718299	Colicin	E2	immunity	protein	Colicin	E9	DNase	298										SFFL	2
2WPT_A_B	YA55A	YA52A	RIM		2WPT_A_B,2VLP_A_B,2VLN_A_B,2VLQ_A_B,2VLO_A_B,1EMV_A_B,1FR2_A_B,2GYK_A_B	>1.00e-04	1.5e-08	9718299	Colicin	E2	immunity	protein	Colicin	E9	DNase	298										SFFL	2
2WPT_A_B	PA56A	PA53A	SUP		2WPT_A_B,2VLP_A_B,2VLN_A_B,2VLQ_A_B,2VLO_A_B,1EMV_A_B,1FR2_A_B,2GYK_A_B	2.1e-06	1.5e-08	9718299	Colicin	E2	immunity	protein	Colicin	E9	DNase	298	13000000	50000000	26	0.73						SFFL	1
2WPT_A_B	FB86A,DA33A	FB79A,DA30A	COR,SUP		2WPT_A_B,2VLP_A_B,2VLN_A_B,2VLQ_A_B,2VLO_A_B,1EMV_A_B,1FR2_A_B,2GYK_A_B	1.2e-07	1.5e-07	18471830	Colicin	E2	immunity	protein	Colicin	E9	DNase	298										RA	1
2WPT_A_B	FB86A,NA34A	FB79A,NA31A	COR,COR		2WPT_A_B,2VLP_A_B,2VLN_A_B,2VLQ_A_B,2VLO_A_B,1EMV_A_B,1FR2_A_B,2GYK_A_B	1.47e-06	1.5e-07	18471830	Colicin	E2	immunity	protein	Colicin	E9	DNase	298										RA	1
2WPT_A_B	FB86A,VA37A	FB79A,VA34A	COR,SUP		2WPT_A_B,2VLP_A_B,2VLN_A_B,2VLQ_A_B,2VLO_A_B,1EMV_A_B,1FR2_A_B,2GYK_A_B	2.87e-05	1.5e-07	18471830	Colicin	E2	immunity	protein	Colicin	E9	DNase	298										RA	1
2WPT_A_B	FB86A,YA54A	FB79A,YA51A	COR,COR		2WPT_A_B,2VLP_A_B,2VLN_A_B,2VLQ_A_B,2VLO_A_B,1EMV_A_B,1FR2_A_B,2GYK_A_B	n.b	1.5e-07	18471830	Colicin	E2	immunity	protein	Colicin	E9	DNase	298										RA	2
2WPT_A_B	FB86A,YA55A	FB79A,YA52A	COR,RIM		2WPT_A_B,2VLP_A_B,2VLN_A_B,2VLQ_A_B,2VLO_A_B,1EMV_A_B,1FR2_A_B,2GYK_A_B	n.b	1.5e-07	18471830	Colicin	E2	immunity	protein	Colicin	E9	DNase	298										RA	2
2WPT_A_B	RB54A	RB47A	COR		2WPT_A_B,2VLP_A_B,2VLN_A_B,2VLQ_A_B,2VLO_A_B,1EMV_A_B,1FR2_A_B,2GYK_A_B	8.82E-008	1.3e-08	18471830	Colicin	E2	immunity	protein	Colicin	E9	DNase	298	78500000	69000000	6.92	0.9						RA	1
2WPT_A_B	NB72A	NB65A	COR		2WPT_A_B,2VLP_A_B,2VLN_A_B,2VLQ_A_B,2VLO_A_B,1EMV_A_B,1FR2_A_B,2GYK_A_B	6.12E-008	1.3e-08	18471830	Colicin	E2	immunity	protein	Colicin	E9	DNase	298	177000000	69000000	10.8	0.9						RA	1
2WPT_A_B	SB74A	SB67A	COR		2WPT_A_B,2VLP_A_B,2VLN_A_B,2VLQ_A_B,2VLO_A_B,1EMV_A_B,1FR2_A_B,2GYK_A_B	3.1E-009	1.3e-08	18471830	Colicin	E2	immunity	protein	Colicin	E9	DNase	298	87100000	69000000	0.27	0.9						RA	1
2WPT_A_B	NB75A	NB68A	SUP		2WPT_A_B,2VLP_A_B,2VLN_A_B,2VLQ_A_B,2VLO_A_B,1EMV_A_B,1FR2_A_B,2GYK_A_B	1.05e-07	1.3e-08	18471830	Colicin	E2	immunity	protein	Colicin	E9	DNase	298	358000000	69000000	37.6	0.9						RA	1
2WPT_A_B	SB77A	SB70A	COR		2WPT_A_B,2VLP_A_B,2VLN_A_B,2VLQ_A_B,2VLO_A_B,1EMV_A_B,1FR2_A_B,2GYK_A_B	4.63E-009	1.3e-08	18471830	Colicin	E2	immunity	protein	Colicin	E9	DNase	298	71300000	69000000	0.33	0.9						RA	1
2WPT_A_B	SB78A	SB71A	SUP		2WPT_A_B,2VLP_A_B,2VLN_A_B,2VLQ_A_B,2VLO_A_B,1EMV_A_B,1FR2_A_B,2GYK_A_B	1.01E-008	1.3e-08	18471830	Colicin	E2	immunity	protein	Colicin	E9	DNase	298	64100000	69000000	0.65	0.9						RA	1
2WPT_A_B	SB84A	SB77A	SUP		2WPT_A_B,2VLP_A_B,2VLN_A_B,2VLQ_A_B,2VLO_A_B,1EMV_A_B,1FR2_A_B,2GYK_A_B	1.11E-008	1.3e-08	18471830	Colicin	E2	immunity	protein	Colicin	E9	DNase	298	71800000	69000000	0.8	0.9						RA	1
2WPT_A_B	FB86A	FB79A	COR		2WPT_A_B,2VLP_A_B,2VLN_A_B,2VLQ_A_B,2VLO_A_B,1EMV_A_B,1FR2_A_B,2GYK_A_B	9.37E-008	1.3e-08	18471830	Colicin	E2	immunity	protein	Colicin	E9	DNase	298	586000000	69000000	54.9	0.9						RA	1
2WPT_A_B	TB87A	TB80A	SUP		2WPT_A_B,2VLP_A_B,2VLN_A_B,2VLQ_A_B,2VLO_A_B,1EMV_A_B,1FR2_A_B,2GYK_A_B	3.16E-008	1.3e-08	18471830	Colicin	E2	immunity	protein	Colicin	E9	DNase	298	32600000	69000000	1.03	0.9						RA	1
2WPT_A_B	QB92A	QB85A	SUP		2WPT_A_B,2VLP_A_B,2VLN_A_B,2VLQ_A_B,2VLO_A_B,1EMV_A_B,1FR2_A_B,2GYK_A_B	5.94E-008	1.3e-08	18471830	Colicin	E2	immunity	protein	Colicin	E9	DNase	298	69000000	69000000	0.41	0.9						RA	1
2WPT_A_B	KB97A	KB90A	COR		2WPT_A_B,2VLP_A_B,2VLN_A_B,2VLQ_A_B,2VLO_A_B,1EMV_A_B,1FR2_A_B,2GYK_A_B	3.01E-008	1.3e-08	18471830	Colicin	E2	immunity	protein	Colicin	E9	DNase	298	22600000	69000000	0.68	0.9						RA	1
2WPT_A_B	VB98A	VB91A	SUP		2WPT_A_B,2VLP_A_B,2VLN_A_B,2VLQ_A_B,2VLO_A_B,1EMV_A_B,1FR2_A_B,2GYK_A_B	1.59E-008	1.3e-08	18471830	Colicin	E2	immunity	protein	Colicin	E9	DNase	298	66000000	69000000	1.05	0.9						RA	1
2WPT_A_B	RB54A	RB47A	COR		2WPT_A_B,2VLP_A_B,2VLN_A_B,2VLQ_A_B,2VLO_A_B,1EMV_A_B,1FR2_A_B,2GYK_A_B	4.2e-07	1.5e-07	18471830	Colicin	E2	immunity	protein	Colicin	E9	DNase	298										RA	1
2WPT_A_B	NB72A	NB65A	COR		2WPT_A_B,2VLP_A_B,2VLN_A_B,2VLQ_A_B,2VLO_A_B,1EMV_A_B,1FR2_A_B,2GYK_A_B	3.4e-07	1.5e-07	18471830	Colicin	E2	immunity	protein	Colicin	E9	DNase	298										RA	1
2WPT_A_B	SB74A	SB67A	COR		2WPT_A_B,2VLP_A_B,2VLN_A_B,2VLQ_A_B,2VLO_A_B,1EMV_A_B,1FR2_A_B,2GYK_A_B	4e-07	1.5e-07	18471830	Colicin	E2	immunity	protein	Colicin	E9	DNase	298										RA	1
2WPT_A_B	NB75A	NB68A	SUP		2WPT_A_B,2VLP_A_B,2VLN_A_B,2VLQ_A_B,2VLO_A_B,1EMV_A_B,1FR2_A_B,2GYK_A_B	1.27e-06	1.5e-07	18471830	Colicin	E2	immunity	protein	Colicin	E9	DNase	298										RA	1
2WPT_A_B	SB77A	SB70A	COR		2WPT_A_B,2VLP_A_B,2VLN_A_B,2VLQ_A_B,2VLO_A_B,1EMV_A_B,1FR2_A_B,2GYK_A_B	9e-08	1.5e-07	18471830	Colicin	E2	immunity	protein	Colicin	E9	DNase	298										RA	1
2WPT_A_B	SB78A	SB71A	SUP		2WPT_A_B,2VLP_A_B,2VLN_A_B,2VLQ_A_B,2VLO_A_B,1EMV_A_B,1FR2_A_B,2GYK_A_B	1.4e-07	1.5e-07	18471830	Colicin	E2	immunity	protein	Colicin	E9	DNase	298										RA	1
2WPT_A_B	SB84A	SB77A	SUP		2WPT_A_B,2VLP_A_B,2VLN_A_B,2VLQ_A_B,2VLO_A_B,1EMV_A_B,1FR2_A_B,2GYK_A_B	1.4e-07	1.5e-07	18471830	Colicin	E2	immunity	protein	Colicin	E9	DNase	298										RA	1
2WPT_A_B	FB86A	FB79A	COR		2WPT_A_B,2VLP_A_B,2VLN_A_B,2VLQ_A_B,2VLO_A_B,1EMV_A_B,1FR2_A_B,2GYK_A_B	7.4e-07	1.5e-07	18471830	Colicin	E2	immunity	protein	Colicin	E9	DNase	298										RA	1
2WPT_A_B	TB87A	TB80A	SUP		2WPT_A_B,2VLP_A_B,2VLN_A_B,2VLQ_A_B,2VLO_A_B,1EMV_A_B,1FR2_A_B,2GYK_A_B	2.2e-07	1.5e-07	18471830	Colicin	E2	immunity	protein	Colicin	E9	DNase	298										RA	1
2WPT_A_B	QB92A	QB85A	SUP		2WPT_A_B,2VLP_A_B,2VLN_A_B,2VLQ_A_B,2VLO_A_B,1EMV_A_B,1FR2_A_B,2GYK_A_B	1.2e-07	1.5e-07	18471830	Colicin	E2	immunity	protein	Colicin	E9	DNase	298										RA	1
2WPT_A_B	KB97A	KB90A	COR		2WPT_A_B,2VLP_A_B,2VLN_A_B,2VLQ_A_B,2VLO_A_B,1EMV_A_B,1FR2_A_B,2GYK_A_B	5.8e-07	1.5e-07	18471830	Colicin	E2	immunity	protein	Colicin	E9	DNase	298										RA	1
2WPT_A_B	VB98A	VB91A	SUP		2WPT_A_B,2VLP_A_B,2VLN_A_B,2VLQ_A_B,2VLO_A_B,1EMV_A_B,1FR2_A_B,2GYK_A_B	3e-07	1.5e-07	18471830	Colicin	E2	immunity	protein	Colicin	E9	DNase	298										RA	1
2VLP_A_B	AB54R	AB54R	INT		2VLP_A_B,2VLN_A_B,2VLQ_A_B,2VLO_A_B,1EMV_A_B,1FR2_A_B,2GYK_A_B,2WPT_A_B	3.26E-014	5.43E-013	18471830	Colicin	E9	immunity	protein	Colicin	E9	DNase	298	72400000	65200000	2.36e-06	3.54e-05					Crystal structure is one of the mutants in the paper. This mutant is taken as 'wild-type',,	RA	1
2VLN_A_B	AB75N	AB75N	SUP		2VLP_A_B,2VLN_A_B,2VLQ_A_B,2VLO_A_B,1EMV_A_B,1FR2_A_B,2GYK_A_B,2WPT_A_B	3.26E-014	1.68E-012	18471830	Colicin	E9	immunity	protein	Colicin	E9	DNase	298	72400000	100000000	2.36e-06	0.000168					Crystal structure is one of the mutants in the paper. This mutant is taken as 'wild-type',,	RA	1
2VLQ_A_B	AB86F	AB86F	COR		2VLP_A_B,2VLN_A_B,2VLQ_A_B,2VLO_A_B,1EMV_A_B,1FR2_A_B,2GYK_A_B,2WPT_A_B	3.26E-014	2.28E-011	18471830	Colicin	E9	immunity	protein	Colicin	E9	DNase	298	72400000	79100000	2.36e-06	0.0018					Crystal structure is one of the mutants in the paper. This mutant is taken as 'wild-type',,	RA	1
2VLO_A_B	AB97K	AB95K	SUP		2VLP_A_B,2VLN_A_B,2VLQ_A_B,2VLO_A_B,1EMV_A_B,1FR2_A_B,2GYK_A_B,2WPT_A_B	3.26E-014	8.92E-013	18471830	Colicin	E9	immunity	protein	Colicin	E9	DNase	298	72400000	34200000	2.36e-06	3.05e-05					Crystal structure is one of the mutants in the paper. This mutant is taken as 'wild-type',,	RA	1
1EMV_A_B	QA17E,LA18F,TA20K,TA21K,NA24R,DA26E,TA27G,SA28A,SA29T,EA32D,LA33D,VA34N,TA38R,HA39E,EA42R,MA43L,SA48D,KA57R,EA58D,GA59D,DA60R,DA61E,SA65E,NA69K,TA70E,VA71I,QA73E	QA15E,LA16F,TA18K,TA19K,NA22R,DA24E,TA25G,SA26A,SA27T,EA30D,LA31D,VA32N,TA36R,HA37E,EA40R,MA41L,SA46D,KA55R,EA56D,GA57D,DA58R,DA59E,SA63E,NA67K,TA68E,VA69I,QA71E	SUR,INT,SUR,INT,RIM,SUR,COR,RIM,RIM,SUR,SUP,COR,RIM,INT,SUR,INT,COR,SUR,SUR,SUR,SUR,SUR,SUR,SUR,SUR,INT,SUR		2VLP_A_B,2VLN_A_B,2VLQ_A_B,2VLO_A_B,1EMV_A_B,1FR2_A_B,2GYK_A_B,2WPT_A_B	1.47E-008	1.82E-014	9268373	Colicin	E9	immunity	protein	Colicin	E9	DNase	298										SFFL	1
2WPT_A_B	EA17Q,FA18L,KA20T,KA21T,RA24N,EA26D,GA27T,AA28S,TA29S,DA32E,DA33L,NA34V,RA38T,EA39H,RA42E,LA43M,DA48S,RA57K,DA58E,DA59G,RA60D,EA61D,EA65S,KA69N,EA70T,IA71V,EA73Q	EA14Q,FA15L,KA17T,KA18T,RA21N,EA23D,GA24T,AA25S,TA26S,DA29E,DA30L,NA31V,RA35T,EA36H,RA39E,LA40M,DA45S,RA54K,DA55E,DA56G,RA57D,EA58D,EA62S,KA66N,EA67T,IA68V,EA70Q	SUR,INT,INT,SUR,RIM,RIM,SUP,RIM,RIM,SUR,SUP,COR,RIM,INT,SUR,INT,RIM,SUR,SUR,SUR,INT,SUR,SUR,SUR,INT,INT,SUR		2WPT_A_B,2VLP_A_B,2VLN_A_B,2VLQ_A_B,2VLO_A_B,1EMV_A_B,1FR2_A_B,2GYK_A_B	1.82E-014	1.47E-008	9268373	Colicin	E2	immunity	protein	Colicin	E9	DNase	298										SFFL	1
1EMV_A_B	EA32D,LA33D,VA34N,TA38R,HA39E,EA42R,MA43L,SA48D,KA57R,EA58D,GA59D,DA60R,DA61E,SA65E,NA69K,TA70E,VA71I,QA73E	EA30D,LA31D,VA32N,TA36R,HA37E,EA40R,MA41L,SA46D,KA55R,EA56D,GA57D,DA58R,DA59E,SA63E,NA67K,TA68E,VA69I,QA71E	SUR,SUP,COR,RIM,INT,SUR,INT,COR,SUR,SUR,SUR,SUR,SUR,SUR,SUR,SUR,INT,SUR		2VLP_A_B,2VLN_A_B,2VLQ_A_B,2VLO_A_B,1EMV_A_B,1FR2_A_B,2GYK_A_B,2WPT_A_B	1.31E-008	1.82E-014	9268373	Colicin	E9	immunity	protein	Colicin	E9	DNase	298										SFFL	1
2WPT_A_B	EA17Q,FA18L,KA20T,KA21T,RA24N,EA26D,GA27T,AA28S,TA29S	EA14Q,FA15L,KA17T,KA18T,RA21N,EA23D,GA24T,AA25S,TA26S	SUR,INT,INT,SUR,RIM,RIM,SUP,RIM,RIM		2WPT_A_B,2VLP_A_B,2VLN_A_B,2VLQ_A_B,2VLO_A_B,1EMV_A_B,1FR2_A_B,2GYK_A_B	1.31E-008	1.47E-008	9268373	Colicin	E2	immunity	protein	Colicin	E9	DNase	298										SFFL	1
1EMV_A_B	QA17E,LA18F,TA20K,TA21K,NA24R,DA26E,TA27G,SA28A,SA29T,SA65E,NA69K,TA70E,VA71I,QA73E	QA15E,LA16F,TA18K,TA19K,NA22R,DA24E,TA25G,SA26A,SA27T,SA63E,NA67K,TA68E,VA69I,QA71E	SUR,INT,SUR,INT,RIM,SUR,COR,RIM,RIM,SUR,SUR,SUR,INT,SUR		2VLP_A_B,2VLN_A_B,2VLQ_A_B,2VLO_A_B,1EMV_A_B,1FR2_A_B,2GYK_A_B,2WPT_A_B	2.26E-012	1.82E-014	9268373	Colicin	E9	immunity	protein	Colicin	E9	DNase	298										SFFL	1
2WPT_A_B	DA32E,DA33L,NA34V,RA38T,EA39H,RA42E,LA43M,DA48S,RA57K,DA58E,DA59G,RA60D,EA61D	DA29E,DA30L,NA31V,RA35T,EA36H,RA39E,LA40M,DA45S,RA54K,DA55E,DA56G,RA57D,EA58D	SUR,SUP,COR,RIM,INT,SUR,INT,RIM,SUR,SUR,SUR,INT,SUR		2WPT_A_B,2VLP_A_B,2VLN_A_B,2VLQ_A_B,2VLO_A_B,1EMV_A_B,1FR2_A_B,2GYK_A_B	2.26E-012	1.47E-008	9268373	Colicin	E2	immunity	protein	Colicin	E9	DNase	298										SFFL	1
1EMV_A_B	QA17E,LA18F,TA20K,TA21K,NA24R,DA26E,TA27G,SA28A,SA29T,SA48D,KA57R,EA58D,GA59D,DA60R,DA61E,SA65E,NA69K,TA70E,VA71I,QA73E	QA15E,LA16F,TA18K,TA19K,NA22R,DA24E,TA25G,SA26A,SA27T,SA46D,KA55R,EA56D,GA57D,DA58R,DA59E,SA63E,NA67K,TA68E,VA69I,QA71E	SUR,INT,SUR,INT,RIM,SUR,COR,RIM,RIM,COR,SUR,SUR,SUR,SUR,SUR,SUR,SUR,SUR,INT,SUR		2VLP_A_B,2VLN_A_B,2VLQ_A_B,2VLO_A_B,1EMV_A_B,1FR2_A_B,2GYK_A_B,2WPT_A_B	3.23E-013	1.82E-014	9268373	Colicin	E9	immunity	protein	Colicin	E9	DNase	298										SFFL	1
2WPT_A_B	DA32E,DA33L,NA34V,RA38T,EA39H,RA42E,LA43M	DA29E,DA30L,NA31V,RA35T,EA36H,RA39E,LA40M	SUR,SUP,COR,RIM,INT,SUR,INT		2WPT_A_B,2VLP_A_B,2VLN_A_B,2VLQ_A_B,2VLO_A_B,1EMV_A_B,1FR2_A_B,2GYK_A_B	3.23E-013	1.47E-008	9268373	Colicin	E2	immunity	protein	Colicin	E9	DNase	298										SFFL	1
1EMV_A_B	QA17E,LA18F,TA20K,TA21K,NA24R,SA48D,KA57R,EA58D,GA59D,DA60R,DA61E,SA65E,NA69K,TA70E,VA71I,QA73E	QA15E,LA16F,TA18K,TA19K,NA22R,SA46D,KA55R,EA56D,GA57D,DA58R,DA59E,SA63E,NA67K,TA68E,VA69I,QA71E	SUR,INT,SUR,INT,RIM,COR,SUR,SUR,SUR,SUR,SUR,SUR,SUR,SUR,INT,SUR		2VLP_A_B,2VLN_A_B,2VLQ_A_B,2VLO_A_B,1EMV_A_B,1FR2_A_B,2GYK_A_B,2WPT_A_B	2.01E-013	1.82E-014	9268373	Colicin	E9	immunity	protein	Colicin	E9	DNase	298										SFFL	1
2WPT_A_B	EA26D,GA27T,AA28S,TA29S,DA32E,DA33L,NA34V,RA38T,EA39H,RA42E,LA43M	EA23D,GA24T,AA25S,TA26S,DA29E,DA30L,NA31V,RA35T,EA36H,RA39E,LA40M	RIM,SUP,RIM,RIM,SUR,SUP,COR,RIM,INT,SUR,INT		2WPT_A_B,2VLP_A_B,2VLN_A_B,2VLQ_A_B,2VLO_A_B,1EMV_A_B,1FR2_A_B,2GYK_A_B	2.01E-013	1.47E-008	9268373	Colicin	E2	immunity	protein	Colicin	E9	DNase	298										SFFL	1
1EMV_A_B	QA17E,LA18F,SA48D,KA57R,EA58D,GA59D,DA60R,DA61E,SA65E,NA69K,TA70E,VA71I,QA73E	QA15E,LA16F,SA46D,KA55R,EA56D,GA57D,DA58R,DA59E,SA63E,NA67K,TA68E,VA69I,QA71E	SUR,INT,COR,SUR,SUR,SUR,SUR,SUR,SUR,SUR,SUR,INT,SUR		2VLP_A_B,2VLN_A_B,2VLQ_A_B,2VLO_A_B,1EMV_A_B,1FR2_A_B,2GYK_A_B,2WPT_A_B	1.28E-014	1.82E-014	9268373	Colicin	E9	immunity	protein	Colicin	E9	DNase	298										SFFL	1
2WPT_A_B	KA20T,KA21T,RA24N,EA26D,GA27T,AA28S,TA29S,DA32E,DA33L,NA34V,RA38T,EA39H,RA42E,LA43M	KA17T,KA18T,RA21N,EA23D,GA24T,AA25S,TA26S,DA29E,DA30L,NA31V,RA35T,EA36H,RA39E,LA40M	INT,SUR,RIM,RIM,SUP,RIM,RIM,SUR,SUP,COR,RIM,INT,SUR,INT		2WPT_A_B,2VLP_A_B,2VLN_A_B,2VLQ_A_B,2VLO_A_B,1EMV_A_B,1FR2_A_B,2GYK_A_B	1.28E-014	1.47E-008	9268373	Colicin	E2	immunity	protein	Colicin	E9	DNase	298										SFFL	1
1EMV_A_B	SA48D,KA57R,EA58D,GA59D,DA60R,DA61E,SA65E,NA69K,TA70E,VA71I,QA73E	SA46D,KA55R,EA56D,GA57D,DA58R,DA59E,SA63E,NA67K,TA68E,VA69I,QA71E	COR,SUR,SUR,SUR,SUR,SUR,SUR,SUR,SUR,INT,SUR		2VLP_A_B,2VLN_A_B,2VLQ_A_B,2VLO_A_B,1EMV_A_B,1FR2_A_B,2GYK_A_B,2WPT_A_B	7.6E-015	1.82E-014	9268373	Colicin	E9	immunity	protein	Colicin	E9	DNase	298										SFFL	1
2WPT_A_B	EA17Q,FA18L,KA20T,KA21T,RA24N,EA26D,GA27T,AA28S,TA29S,DA32E,DA33L,NA34V,RA38T,EA39H,RA42E,LA43M	EA14Q,FA15L,KA17T,KA18T,RA21N,EA23D,GA24T,AA25S,TA26S,DA29E,DA30L,NA31V,RA35T,EA36H,RA39E,LA40M	SUR,INT,INT,SUR,RIM,RIM,SUP,RIM,RIM,SUR,SUP,COR,RIM,INT,SUR,INT		2WPT_A_B,2VLP_A_B,2VLN_A_B,2VLQ_A_B,2VLO_A_B,1EMV_A_B,1FR2_A_B,2GYK_A_B	7.6E-015	1.47E-008	9268373	Colicin	E2	immunity	protein	Colicin	E9	DNase	298										SFFL	1
1EMV_A_B	SA65E,NA69K,TA70E,VA71I,QA73E	SA63E,NA67K,TA68E,VA69I,QA71E	SUR,SUR,SUR,INT,SUR		2VLP_A_B,2VLN_A_B,2VLQ_A_B,2VLO_A_B,1EMV_A_B,1FR2_A_B,2GYK_A_B,2WPT_A_B	2.08E-014	1.82E-014	9268373	Colicin	E9	immunity	protein	Colicin	E9	DNase	298										SFFL	1
2WPT_A_B	EA17Q,FA18L,KA20T,KA21T,RA24N,EA26D,GA27T,AA28S,TA29S,DA32E,DA33L,NA34V,RA38T,EA39H,RA42E,LA43M,DA48S,RA57K,DA58E,DA59G,RA60D,EA61D	EA14Q,FA15L,KA17T,KA18T,RA21N,EA23D,GA24T,AA25S,TA26S,DA29E,DA30L,NA31V,RA35T,EA36H,RA39E,LA40M,DA45S,RA54K,DA55E,DA56G,RA57D,EA58D	SUR,INT,INT,SUR,RIM,RIM,SUP,RIM,RIM,SUR,SUP,COR,RIM,INT,SUR,INT,RIM,SUR,SUR,SUR,INT,SUR		2WPT_A_B,2VLP_A_B,2VLN_A_B,2VLQ_A_B,2VLO_A_B,1EMV_A_B,1FR2_A_B,2GYK_A_B	2.08E-014	1.47E-008	9268373	Colicin	E2	immunity	protein	Colicin	E9	DNase	298										SFFL	1
1EMV_A_B	RB54A	RB54A	COR		2VLP_A_B,2VLN_A_B,2VLQ_A_B,2VLO_A_B,1EMV_A_B,1FR2_A_B,2GYK_A_B,2WPT_A_B	5.43E-013	3.26E-014	18471830	Colicin	E9	immunity	protein	Colicin	E9	DNase	298	65200000	72400000	3.54e-05	2.36e-06						RA	1
1EMV_A_B	NB72A	NB72A	COR		2VLP_A_B,2VLN_A_B,2VLQ_A_B,2VLO_A_B,1EMV_A_B,1FR2_A_B,2GYK_A_B,2WPT_A_B	2.33E-013	3.26E-014	18471830	Colicin	E9	immunity	protein	Colicin	E9	DNase	298	55000000	72400000	1.28e-05	2.36e-06						RA	1
1EMV_A_B	SB74A	SB74A	COR		2VLP_A_B,2VLN_A_B,2VLQ_A_B,2VLO_A_B,1EMV_A_B,1FR2_A_B,2GYK_A_B,2WPT_A_B	2.17E-014	3.26E-014	18471830	Colicin	E9	immunity	protein	Colicin	E9	DNase	298	80500000	72400000	1.75e-06	2.36e-06						RA	1
1EMV_A_B	NB75A	NB75A	SUP		2VLP_A_B,2VLN_A_B,2VLQ_A_B,2VLO_A_B,1EMV_A_B,1FR2_A_B,2GYK_A_B,2WPT_A_B	1.68E-012	3.26E-014	18471830	Colicin	E9	immunity	protein	Colicin	E9	DNase	298	100000000	72400000	0.000168	2.36e-06						RA	1
1EMV_A_B	SB77A	SB77A	COR		2VLP_A_B,2VLN_A_B,2VLQ_A_B,2VLO_A_B,1EMV_A_B,1FR2_A_B,2GYK_A_B,2WPT_A_B	2.2E-014	3.26E-014	18471830	Colicin	E9	immunity	protein	Colicin	E9	DNase	298	71800000	72400000	1.58e-06	2.36e-06						RA	1
1EMV_A_B	SB78A	SB78A	SUP		2VLP_A_B,2VLN_A_B,2VLQ_A_B,2VLO_A_B,1EMV_A_B,1FR2_A_B,2GYK_A_B,2WPT_A_B	1.31E-014	3.26E-014	18471830	Colicin	E9	immunity	protein	Colicin	E9	DNase	298	77600000	72400000	1.02e-06	2.36e-06						RA	1
1EMV_A_B	SB84A	SB84A	SUP		2VLP_A_B,2VLN_A_B,2VLQ_A_B,2VLO_A_B,1EMV_A_B,1FR2_A_B,2GYK_A_B,2WPT_A_B	2.71E-014	3.26E-014	18471830	Colicin	E9	immunity	protein	Colicin	E9	DNase	298	69100000	72400000	1.87e-06	2.36e-06						RA	1
1EMV_A_B	FB86A	FB86A	COR		2VLP_A_B,2VLN_A_B,2VLQ_A_B,2VLO_A_B,1EMV_A_B,1FR2_A_B,2GYK_A_B,2WPT_A_B	2.28E-011	3.26E-014	18471830	Colicin	E9	immunity	protein	Colicin	E9	DNase	298	79100000	72400000	0.0018	2.36e-06						RA	1
1EMV_A_B	TB87A	TB87A	SUP		2VLP_A_B,2VLN_A_B,2VLQ_A_B,2VLO_A_B,1EMV_A_B,1FR2_A_B,2GYK_A_B,2WPT_A_B	4.26E-014	3.26E-014	18471830	Colicin	E9	immunity	protein	Colicin	E9	DNase	298	57300000	72400000	2.44e-06	2.36e-06						RA	1
1EMV_A_B	QB92A	QB92A	SUP		2VLP_A_B,2VLN_A_B,2VLQ_A_B,2VLO_A_B,1EMV_A_B,1FR2_A_B,2GYK_A_B,2WPT_A_B	2.04E-014	3.26E-014	18471830	Colicin	E9	immunity	protein	Colicin	E9	DNase	298	77800000	72400000	1.59e-06	2.36e-06						RA	1
1EMV_A_B	KB97A	KB97A	COR		2VLP_A_B,2VLN_A_B,2VLQ_A_B,2VLO_A_B,1EMV_A_B,1FR2_A_B,2GYK_A_B,2WPT_A_B	8.92E-013	3.26E-014	18471830	Colicin	E9	immunity	protein	Colicin	E9	DNase	298	34200000	72400000	3.05e-05	2.36e-06						RA	1
1EMV_A_B	VB98A	VB98A	SUP		2VLP_A_B,2VLN_A_B,2VLQ_A_B,2VLO_A_B,1EMV_A_B,1FR2_A_B,2GYK_A_B,2WPT_A_B	2.05E-013	3.26E-014	18471830	Colicin	E9	immunity	protein	Colicin	E9	DNase	298	70900000	72400000	1.45e-05	2.36e-06						RA	1
1EMV_A_B	FB86A,LA33A	FB86A,LA31A	COR,SUP		2VLP_A_B,2VLN_A_B,2VLQ_A_B,2VLO_A_B,1EMV_A_B,1FR2_A_B,2GYK_A_B,2WPT_A_B	2.57E-009	3.26E-014	18471830	Colicin	E9	immunity	protein	Colicin	E9	DNase	298	58300000	72400000	0.15	2.36e-06						RA	1
1EMV_A_B	FB86A,VA34A	FB86A,VA32A	COR,COR		2VLP_A_B,2VLN_A_B,2VLQ_A_B,2VLO_A_B,1EMV_A_B,1FR2_A_B,2GYK_A_B,2WPT_A_B	8.58E-011	3.26E-014	18471830	Colicin	E9	immunity	protein	Colicin	E9	DNase	298	57900000	72400000	0.00497	2.36e-06						RA	1
1EMV_A_B	FB86A,VA37A	FB86A,VA35A	COR,SUP		2VLP_A_B,2VLN_A_B,2VLQ_A_B,2VLO_A_B,1EMV_A_B,1FR2_A_B,2GYK_A_B,2WPT_A_B	3.13E-011	3.26E-014	18471830	Colicin	E9	immunity	protein	Colicin	E9	DNase	298	54400000	72400000	0.0017	2.36e-06						RA	1
1EMV_A_B	FB86A,YA54A	FB86A,YA52A	COR,COR		2VLP_A_B,2VLN_A_B,2VLQ_A_B,2VLO_A_B,1EMV_A_B,1FR2_A_B,2GYK_A_B,2WPT_A_B	8.09E-008	3.26E-014	18471830	Colicin	E9	immunity	protein	Colicin	E9	DNase	298	39300000	72400000	3.18	2.36e-06						RA	1
1EMV_A_B	FB86A,YA55A	FB86A,YA53A	COR,RIM		2VLP_A_B,2VLN_A_B,2VLQ_A_B,2VLO_A_B,1EMV_A_B,1FR2_A_B,2GYK_A_B,2WPT_A_B	3.72E-008	3.26E-014	18471830	Colicin	E9	immunity	protein	Colicin	E9	DNase	298	80700000	72400000	3	2.36e-06						RA	1
1EMV_A_B	CA23A	CA21A	COR		2VLP_A_B,2VLN_A_B,2VLQ_A_B,2VLO_A_B,1EMV_A_B,1FR2_A_B,2GYK_A_B,2WPT_A_B	7.68E-014	1.62E-014	9425068	Colicin	E9	immunity	protein	Colicin	E9	DNase	298	79300000	113000000	6.09e-06	1.83e-06						SFFL	1
1EMV_A_B	NA24A	NA22A	RIM		2VLP_A_B,2VLN_A_B,2VLQ_A_B,2VLO_A_B,1EMV_A_B,1FR2_A_B,2GYK_A_B,2WPT_A_B	2.05E-014	1.62E-014	9425068	Colicin	E9	immunity	protein	Colicin	E9	DNase	298	96600000	113000000	1.98e-06	1.83e-06						SFFL	1
1EMV_A_B	DA26A	DA24A	SUR		2VLP_A_B,2VLN_A_B,2VLQ_A_B,2VLO_A_B,1EMV_A_B,1FR2_A_B,2GYK_A_B,2WPT_A_B	2.86E-014	1.62E-014	9425068	Colicin	E9	immunity	protein	Colicin	E9	DNase	298	103000000	113000000	2.95e-06	1.83e-06						SFFL	1
1EMV_A_B	TA27A	TA25A	COR		2VLP_A_B,2VLN_A_B,2VLQ_A_B,2VLO_A_B,1EMV_A_B,1FR2_A_B,2GYK_A_B,2WPT_A_B	5.54E-014	1.62E-014	9425068	Colicin	E9	immunity	protein	Colicin	E9	DNase	298	60800000	113000000	3.37e-06	1.83e-06						SFFL	1
1EMV_A_B	SA28A	SA26A	RIM		2VLP_A_B,2VLN_A_B,2VLQ_A_B,2VLO_A_B,1EMV_A_B,1FR2_A_B,2GYK_A_B,2WPT_A_B	2.17E-014	1.62E-014	9425068	Colicin	E9	immunity	protein	Colicin	E9	DNase	298	88000000	113000000	1.91e-06	1.83e-06						SFFL	1
1EMV_A_B	SA29A	SA27A	RIM		2VLP_A_B,2VLN_A_B,2VLQ_A_B,2VLO_A_B,1EMV_A_B,1FR2_A_B,2GYK_A_B,2WPT_A_B	8.14E-014	1.62E-014	9425068	Colicin	E9	immunity	protein	Colicin	E9	DNase	298	87600000	113000000	7.13e-06	1.83e-06						SFFL	1
1EMV_A_B	EA30A	EA28A	RIM		2VLP_A_B,2VLN_A_B,2VLQ_A_B,2VLO_A_B,1EMV_A_B,1FR2_A_B,2GYK_A_B,2WPT_A_B	1.77E-013	1.62E-014	9425068	Colicin	E9	immunity	protein	Colicin	E9	DNase	298	83600000	113000000	1.48e-05	1.83e-06						SFFL	1
1EMV_A_B	EA31A	EA29A	SUR		2VLP_A_B,2VLN_A_B,2VLQ_A_B,2VLO_A_B,1EMV_A_B,1FR2_A_B,2GYK_A_B,2WPT_A_B	2.72E-014	1.62E-014	9425068	Colicin	E9	immunity	protein	Colicin	E9	DNase	298	80500000	113000000	2.19e-06	1.83e-06						SFFL	1
1EMV_A_B	EA32A	EA30A	SUR		2VLP_A_B,2VLN_A_B,2VLQ_A_B,2VLO_A_B,1EMV_A_B,1FR2_A_B,2GYK_A_B,2WPT_A_B	2.35E-014	1.62E-014	9425068	Colicin	E9	immunity	protein	Colicin	E9	DNase	298	104000000	113000000	2.44e-06	1.83e-06						SFFL	1
1EMV_A_B	LA33A	LA31A	SUP		2VLP_A_B,2VLN_A_B,2VLQ_A_B,2VLO_A_B,1EMV_A_B,1FR2_A_B,2GYK_A_B,2WPT_A_B	5.2E-012	1.62E-014	9425068	Colicin	E9	immunity	protein	Colicin	E9	DNase	298	76900000	113000000	0.0004	1.83e-06						SFFL	1
1EMV_A_B	VA34A	VA32A	COR		2VLP_A_B,2VLN_A_B,2VLQ_A_B,2VLO_A_B,1EMV_A_B,1FR2_A_B,2GYK_A_B,2WPT_A_B	1.26E-012	1.62E-014	9425068	Colicin	E9	immunity	protein	Colicin	E9	DNase	298	75700000	113000000	9.54e-05	1.83e-06						SFFL	1
1EMV_A_B	KA35A	KA33A	SUR		2VLP_A_B,2VLN_A_B,2VLQ_A_B,2VLO_A_B,1EMV_A_B,1FR2_A_B,2GYK_A_B,2WPT_A_B	2.24E-014	1.62E-014	9425068	Colicin	E9	immunity	protein	Colicin	E9	DNase	298	98200000	113000000	2.2e-06	1.83e-06						SFFL	1
1EMV_A_B	LA36A	LA34A	INT		2VLP_A_B,2VLN_A_B,2VLQ_A_B,2VLO_A_B,1EMV_A_B,1FR2_A_B,2GYK_A_B,2WPT_A_B	7.49E-014	1.62E-014	9425068	Colicin	E9	immunity	protein	Colicin	E9	DNase	298	63400000	113000000	4.75e-06	1.83e-06						SFFL	1
1EMV_A_B	VA37A	VA35A	SUP		2VLP_A_B,2VLN_A_B,2VLQ_A_B,2VLO_A_B,1EMV_A_B,1FR2_A_B,2GYK_A_B,2WPT_A_B	2.69E-013	1.62E-014	9425068	Colicin	E9	immunity	protein	Colicin	E9	DNase	298	77700000	113000000	2.09e-05	1.83e-06						SFFL	1
1EMV_A_B	TA38A	TA36A	RIM		2VLP_A_B,2VLN_A_B,2VLQ_A_B,2VLO_A_B,1EMV_A_B,1FR2_A_B,2GYK_A_B,2WPT_A_B	7.4E-014	1.62E-014	9425068	Colicin	E9	immunity	protein	Colicin	E9	DNase	298	69300000	113000000	5.13e-06	1.83e-06						SFFL	1
1EMV_A_B	EA41A	EA39A	COR		2VLP_A_B,2VLN_A_B,2VLQ_A_B,2VLO_A_B,1EMV_A_B,1FR2_A_B,2GYK_A_B,2WPT_A_B	5.46E-013	1.62E-014	9425068	Colicin	E9	immunity	protein	Colicin	E9	DNase	298	26000000	113000000	1.42e-05	1.83e-06						SFFL	1
1EMV_A_B	EA42A	EA40A	SUR		2VLP_A_B,2VLN_A_B,2VLQ_A_B,2VLO_A_B,1EMV_A_B,1FR2_A_B,2GYK_A_B,2WPT_A_B	4.92E-014	1.62E-014	9425068	Colicin	E9	immunity	protein	Colicin	E9	DNase	298	66100000	113000000	3.25e-06	1.83e-06						SFFL	1
1EMV_A_B	TA44A	TA42A	INT		2VLP_A_B,2VLN_A_B,2VLQ_A_B,2VLO_A_B,1EMV_A_B,1FR2_A_B,2GYK_A_B,2WPT_A_B	2.71E-014	1.62E-014	9425068	Colicin	E9	immunity	protein	Colicin	E9	DNase	298	99600000	113000000	2.7e-06	1.83e-06						SFFL	1
1EMV_A_B	EA45A	EA43A	SUR		2VLP_A_B,2VLN_A_B,2VLQ_A_B,2VLO_A_B,1EMV_A_B,1FR2_A_B,2GYK_A_B,2WPT_A_B	2.32E-014	1.62E-014	9425068	Colicin	E9	immunity	protein	Colicin	E9	DNase	298	87900000	113000000	2.04e-06	1.83e-06						SFFL	1
1EMV_A_B	HA46A	HA44A	SUP		2VLP_A_B,2VLN_A_B,2VLQ_A_B,2VLO_A_B,1EMV_A_B,1FR2_A_B,2GYK_A_B,2WPT_A_B	6.6E-014	1.62E-014	9425068	Colicin	E9	immunity	protein	Colicin	E9	DNase	298	60300000	113000000	3.98e-06	1.83e-06						SFFL	1
1EMV_A_B	PA47A	PA45A	RIM		2VLP_A_B,2VLN_A_B,2VLQ_A_B,2VLO_A_B,1EMV_A_B,1FR2_A_B,2GYK_A_B,2WPT_A_B	3.39E-014	1.62E-014	9425068	Colicin	E9	immunity	protein	Colicin	E9	DNase	298	66700000	113000000	2.26e-06	1.83e-06						SFFL	1
1EMV_A_B	SA48A	SA46A	COR		2VLP_A_B,2VLN_A_B,2VLQ_A_B,2VLO_A_B,1EMV_A_B,1FR2_A_B,2GYK_A_B,2WPT_A_B	1.64E-014	1.62E-014	9425068	Colicin	E9	immunity	protein	Colicin	E9	DNase	298	108000000	113000000	1.77e-06	1.83e-06						SFFL	1
1EMV_A_B	GA49A	GA47A	SUP		2VLP_A_B,2VLN_A_B,2VLQ_A_B,2VLO_A_B,1EMV_A_B,1FR2_A_B,2GYK_A_B,2WPT_A_B	1.99E-013	1.62E-014	9425068	Colicin	E9	immunity	protein	Colicin	E9	DNase	298	61300000	113000000	1.22e-05	1.83e-06						SFFL	1
1EMV_A_B	SA50A	SA48A	COR		2VLP_A_B,2VLN_A_B,2VLQ_A_B,2VLO_A_B,1EMV_A_B,1FR2_A_B,2GYK_A_B,2WPT_A_B	6.51E-013	1.62E-014	9425068	Colicin	E9	immunity	protein	Colicin	E9	DNase	298	79000000	113000000	5.14e-05	1.83e-06						SFFL	1
1EMV_A_B	DA51A	DA49A	COR		2VLP_A_B,2VLN_A_B,2VLQ_A_B,2VLO_A_B,1EMV_A_B,1FR2_A_B,2GYK_A_B,2WPT_A_B	3.53E-010	1.62E-014	9425068	Colicin	E9	immunity	protein	Colicin	E9	DNase	298	17300000	113000000	0.00611	1.83e-06						SFFL	1
1EMV_A_B	LA52A	LA50A	INT		2VLP_A_B,2VLN_A_B,2VLQ_A_B,2VLO_A_B,1EMV_A_B,1FR2_A_B,2GYK_A_B,2WPT_A_B	4.47E-014	1.62E-014	9425068	Colicin	E9	immunity	protein	Colicin	E9	DNase	298	64200000	113000000	2.87e-06	1.83e-06						SFFL	1
1EMV_A_B	IA53A	IA51A	SUP		2VLP_A_B,2VLN_A_B,2VLQ_A_B,2VLO_A_B,1EMV_A_B,1FR2_A_B,2GYK_A_B,2WPT_A_B	6.78E-014	1.62E-014	9425068	Colicin	E9	immunity	protein	Colicin	E9	DNase	298	89400000	113000000	6.06e-06	1.83e-06						SFFL	1
1EMV_A_B	YA54A	YA52A	COR		2VLP_A_B,2VLN_A_B,2VLQ_A_B,2VLO_A_B,1EMV_A_B,1FR2_A_B,2GYK_A_B,2WPT_A_B	5.69E-011	1.62E-014	9425068	Colicin	E9	immunity	protein	Colicin	E9	DNase	298	44800000	113000000	0.00255	1.83e-06						SFFL	1
1EMV_A_B	YA55A	YA53A	RIM		2VLP_A_B,2VLN_A_B,2VLQ_A_B,2VLO_A_B,1EMV_A_B,1FR2_A_B,2GYK_A_B,2WPT_A_B	4.06E-011	1.62E-014	9425068	Colicin	E9	immunity	protein	Colicin	E9	DNase	298	67700000	113000000	0.00275	1.83e-06						SFFL	1
1EMV_A_B	PA56A	PA54A	RIM		2VLP_A_B,2VLN_A_B,2VLQ_A_B,2VLO_A_B,1EMV_A_B,1FR2_A_B,2GYK_A_B,2WPT_A_B	1.32E-013	1.62E-014	9425068	Colicin	E9	immunity	protein	Colicin	E9	DNase	298	98500000	113000000	1.3e-05	1.83e-06						SFFL	1
1EMV_A_B	DA60A	DA58A	SUR		2VLP_A_B,2VLN_A_B,2VLQ_A_B,2VLO_A_B,1EMV_A_B,1FR2_A_B,2GYK_A_B,2WPT_A_B	3.84E-014	1.62E-014	9425068	Colicin	E9	immunity	protein	Colicin	E9	DNase	298	70100000	113000000	2.69e-06	1.83e-06						SFFL	1
1EMV_A_B	SA63A	SA61A	SUR		2VLP_A_B,2VLN_A_B,2VLQ_A_B,2VLO_A_B,1EMV_A_B,1FR2_A_B,2GYK_A_B,2WPT_A_B	7.04E-014	1.62E-014	9425068	Colicin	E9	immunity	protein	Colicin	E9	DNase	298	64500000	113000000	4.54e-06	1.83e-06						SFFL	1
1EMV_A_B	VA68A	VA66A	INT		2VLP_A_B,2VLN_A_B,2VLQ_A_B,2VLO_A_B,1EMV_A_B,1FR2_A_B,2GYK_A_B,2WPT_A_B	3.72E-013	1.62E-014	9425068	Colicin	E9	immunity	protein	Colicin	E9	DNase	298	42700000	113000000	1.59e-05	1.83e-06						SFFL	1
1EMV_A_B	NA69A	NA67A	SUR		2VLP_A_B,2VLN_A_B,2VLQ_A_B,2VLO_A_B,1EMV_A_B,1FR2_A_B,2GYK_A_B,2WPT_A_B	2.59E-014	1.62E-014	9425068	Colicin	E9	immunity	protein	Colicin	E9	DNase	298	95000000	113000000	2.46e-06	1.83e-06						SFFL	1
1FR2_A_B	AA41E	AA39E	COR		2VLP_A_B,2VLN_A_B,2VLQ_A_B,2VLO_A_B,1EMV_A_B,1FR2_A_B,2GYK_A_B,2WPT_A_B	1.62E-014	5.46E-013	9425068	Colicin	E9	immunity	protein	Colicin	E9	DNase	298	113000000	26000000	1.83e-06	1.42e-05					Crystal structure is one of the mutants in the paper. This mutant is taken as 'wild-type',,	SFFL	1
2GYK_A_B	AA51D	AA49D	SUP		2VLP_A_B,2VLN_A_B,2VLQ_A_B,2VLO_A_B,1EMV_A_B,1FR2_A_B,2GYK_A_B,2WPT_A_B	1.62E-014	3.53E-010	9425068	Colicin	E9	immunity	protein	Colicin	E9	DNase	298	113000000	17300000	1.83e-06	0.00611					Crystal structure is one of the mutants in the paper. This mutant is taken as 'wild-type',,	SFFL	1
1KIQ_AB_C	FB101Y	FB101Y	COR	AB/AG	AB/AG	3.7E-009	2.5e-07	8952503	IgG1-kappa	D1.3	Fv	HEW	Lysozyme	298					-21.5	-14	-33.7	-17.3	Crystal structure is one of the mutants in the paper. This mutant is taken as 'wild-type',,	ITC	1
1KIP_AB_C	AB32Y	AB32Y	SUP	AB/AG	AB/AG	3.7E-009	1.43E-008	8952503	IgG1-kappa	D1.3	Fv	HEW	Lysozyme	298					-21.5	-17.2	-33.7	-22.2	Crystal structure is one of the mutants in the paper. This mutant is taken as 'wild-type',,	ITC	1
1KIR_AB_C	SA50Y	SA50Y	COR	AB/AG	AB/AG	3.7E-009	3.85E-008	8952503	IgG1-kappa	D1.3	Fv	HEW	Lysozyme	298					-21.5	-19.4	-33.7	-31.5	Crystal structure is one of the mutants in the paper. This mutant is taken as 'wild-type',,	ITC	1
2B0Z_A_B	IB82F	IB87F	RIM		2B0Z_A_B,2B10_A_B,2B11_A_B,2B12_A_B,2PCC_A_B,2PCB_A_B	1.4e-06	0.0001	16227441	Cytochrome	C	peroxidase	Cytochrome	C	298									Crystal structure is one of the mutants in the paper. This mutant is taken as 'wild-type',,	ITC	1
2B10_A_B	SB82F	SB87F	RIM		2B0Z_A_B,2B10_A_B,2B11_A_B,2B12_A_B,2PCC_A_B,2PCB_A_B	1.4e-06	1e-05	16227441	Cytochrome	C	peroxidase	Cytochrome	C	298									Crystal structure is one of the mutants in the paper. This mutant is taken as 'wild-type',,	ITC	1
2B11_A_B	WB382F	WB87F	SUP		2B0Z_A_B,2B10_A_B,2B11_A_B,2B12_A_B,2PCC_A_B,2PCB_A_B	1.4e-06	5e-06	16227441	Cytochrome	C	peroxidase	Cytochrome	C	298									Crystal structure is one of the mutants in the paper. This mutant is taken as 'wild-type',,	ITC	1
2B12_A_B	YB82F	YB87F	SUP		2B0Z_A_B,2B10_A_B,2B11_A_B,2B12_A_B,2PCC_A_B,2PCB_A_B	1.4e-06	2e-05	16227441	Cytochrome	C	peroxidase	Cytochrome	C	298									Crystal structure is one of the mutants in the paper. This mutant is taken as 'wild-type',,	ITC	1
2PCC_A_B	DA34A	DA34A	COR		2B0Z_A_B,2B10_A_B,2B11_A_B,2B12_A_B,2PCC_A_B,2PCB_A_B	2.53e-07	1.15e-06	11148036	Cytochrome	C	peroxidase	Cytochrome	C	298					-0.9	-2.6	27.2	18.4		ITC	1
2PCC_A_B	VA197A	VA197A	COR		2B0Z_A_B,2B10_A_B,2B11_A_B,2B12_A_B,2PCC_A_B,2PCB_A_B	4e-05	1.15e-06	11148036	Cytochrome	C	peroxidase	Cytochrome	C	298					-2.3	-2.6	12.4	18.4		ITC	1
2PCC_A_B	EA290A	EA290A	RIM		2B0Z_A_B,2B10_A_B,2B11_A_B,2B12_A_B,2PCC_A_B,2PCB_A_B	0.0405	1.15e-06	11148036	Cytochrome	C	peroxidase	Cytochrome	C	298					-5.8	-2.6	-13.1	18.4		ITC	1
2PCC_A_B	KB87A	KB92A	RIM		2B0Z_A_B,2B10_A_B,2B11_A_B,2B12_A_B,2PCC_A_B,2PCB_A_B	5.27e-06	1.15e-06	11148036	Cytochrome	C	peroxidase	Cytochrome	C	298					-0.8	-2.6	21.5	18.4		ITC	1
2PCC_A_B	KB87A,DA34A	KB92A,DA34A	RIM,COR		2B0Z_A_B,2B10_A_B,2B11_A_B,2B12_A_B,2PCC_A_B,2PCB_A_B	1.62e-06	1.15e-06	11148036	Cytochrome	C	peroxidase	Cytochrome	C	298					-0.7	-2.6	24.1	18.4		ITC	1
2PCC_A_B	KB87A,VA197A	KB92A,VA197A	RIM,COR		2B0Z_A_B,2B10_A_B,2B11_A_B,2B12_A_B,2PCC_A_B,2PCB_A_B	1.45e-05	1.15e-06	11148036	Cytochrome	C	peroxidase	Cytochrome	C	298					-0.9	-2.6	19.1	18.4		ITC	1
2PCC_A_B	KB72A	KB77A	RIM		2B0Z_A_B,2B10_A_B,2B11_A_B,2B12_A_B,2PCC_A_B,2PCB_A_B	1.92e-06	1.15e-06	11148036	Cytochrome	C	peroxidase	Cytochrome	C	298					-1.1	-2.6	22.5	18.4		ITC	1
2PCC_A_B	KB72A,VA197A	KB77A,VA197A	RIM,COR		2B0Z_A_B,2B10_A_B,2B11_A_B,2B12_A_B,2PCC_A_B,2PCB_A_B	0.00013	1.15e-06	11148036	Cytochrome	C	peroxidase	Cytochrome	C	298					-0.5	-2.6	16.1	18.4		ITC	1
2PCC_A_B	KB72A,EA290A	KB77A,EA290A	RIM,RIM		2B0Z_A_B,2B10_A_B,2B11_A_B,2B12_A_B,2PCC_A_B,2PCB_A_B	7.39e-06	1.15e-06	11148036	Cytochrome	C	peroxidase	Cytochrome	C	298					-1.2	-2.6	19.5	18.4		ITC	1
2PCC_A_B	AB81G	AB86G	RIM		2B0Z_A_B,2B10_A_B,2B11_A_B,2B12_A_B,2PCC_A_B,2PCB_A_B	2.85e-05	1.15e-06	11148036	Cytochrome	C	peroxidase	Cytochrome	C	298					-2.4	-2.6	12.7	18.4		ITC	1
2PCC_A_B	AB81G,DA34A	AB86G,DA34A	RIM,COR		2B0Z_A_B,2B10_A_B,2B11_A_B,2B12_A_B,2PCC_A_B,2PCB_A_B	9.75e-07	1.15e-06	11148036	Cytochrome	C	peroxidase	Cytochrome	C	298					-0.8	-2.6	24.8	18.4		ITC	1
2PCC_A_B	AB81G,VA197A	AB86G,VA197A	RIM,COR		2B0Z_A_B,2B10_A_B,2B11_A_B,2B12_A_B,2PCC_A_B,2PCB_A_B	4e-05	1.15e-06	11148036	Cytochrome	C	peroxidase	Cytochrome	C	298					-2.2	-2.6	12.7	18.4		ITC	1
2PCB_A_B	EA291Q	EA291Q	SUR		2PCB_A_B,2B0Z_A_B,2B10_A_B,2B11_A_B,2B12_A_B,2PCC_A_B	9.09e-06	1e-05	9092837	Cytochrome	C	peroxidase	Non-cognate	Cytochrome	C	298					2.13	2.25	30.1	30.8		ITC	1
2PCB_A_B	EA32Q	EA32Q	RIM		2PCB_A_B,2B0Z_A_B,2B10_A_B,2B11_A_B,2B12_A_B,2PCC_A_B	2.78e-05	1e-05	9092837	Cytochrome	C	peroxidase	Non-cognate	Cytochrome	C	298					2.25	2.25	29.2	30.8		ITC	1
2PCB_A_B	EA35Q	EA35Q	RIM		2PCB_A_B,2B0Z_A_B,2B10_A_B,2B11_A_B,2B12_A_B,2PCC_A_B	3.13e-05	1e-05	9092837	Cytochrome	C	peroxidase	Non-cognate	Cytochrome	C	298					1.05	2.25	24.4	30.8		ITC	1
2PCB_A_B	AA193F	AA193F	RIM		2PCB_A_B,2B0Z_A_B,2B10_A_B,2B11_A_B,2B12_A_B,2PCC_A_B	3.45e-05	1e-05	9092837	Cytochrome	C	peroxidase	Non-cognate	Cytochrome	C	298					1.91	2.25	26.8	30.8		ITC	1
2PCB_A_B	DA34N	DA34N	COR		2PCB_A_B,2B0Z_A_B,2B10_A_B,2B11_A_B,2B12_A_B,2PCC_A_B	4e-05	1e-05	9092837	Cytochrome	C	peroxidase	Non-cognate	Cytochrome	C	298					2.51	2.25	28.4	30.8		ITC	1
2PCB_A_B	EA290N	EA290N	RIM		2PCB_A_B,2B0Z_A_B,2B10_A_B,2B11_A_B,2B12_A_B,2PCC_A_B	4.35e-05	1e-05	9092837	Cytochrome	C	peroxidase	Non-cognate	Cytochrome	C	298					2.06	2.25	27	30.8		ITC	1
2JEL_LH_P	FP2Y	FP2Y	COR	AB/AG	AB/AG	3e-09	3e-09	1711212	Antibody	Jel42	Histadine-containing	protein	HPr	298(assumed)									Unusual method,,	CSPRIA	1
2JEL_LH_P	FP2W	FP2W	COR	AB/AG	AB/AG	2.5e-07	3e-09	1711212	Antibody	Jel42	Histadine-containing	protein	HPr	298(assumed)									Unusual method,,	CSPRIA	1
2JEL_LH_P	QP3K	QP3K	COR	AB/AG	AB/AG	3e-06	3e-09	1711212	Antibody	Jel42	Histadine-containing	protein	HPr	298(assumed)									Unusual method,,	CSPRIA	1
2JEL_LH_P	QP4K	QP4K	COR	AB/AG	AB/AG	3e-08	3e-09	1711212	Antibody	Jel42	Histadine-containing	protein	HPr	298(assumed)									Unusual method,,	CSPRIA	1
2JEL_LH_P	EP5D	EP5D	RIM	AB/AG	AB/AG	6e-09	3e-09	1711212	Antibody	Jel42	Histadine-containing	protein	HPr	298(assumed)									Unusual method,,	CSPRIA	1
2JEL_LH_P	EP5Q	EP5Q	RIM	AB/AG	AB/AG	1e-08	3e-09	1711212	Antibody	Jel42	Histadine-containing	protein	HPr	298(assumed)									Unusual method,,	CSPRIA	1
2JEL_LH_P	VP6F	VP6F	INT	AB/AG	AB/AG	3e-09	3e-09	1711212	Antibody	Jel42	Histadine-containing	protein	HPr	298(assumed)									Unusual method,,	CSPRIA	1
2JEL_LH_P	TP7N	TP7N	SUR	AB/AG	AB/AG	6e-09	3e-09	1711212	Antibody	Jel42	Histadine-containing	protein	HPr	298(assumed)									Unusual method,,	CSPRIA	1
2JEL_LH_P	TP7S	TP7S	SUR	AB/AG	AB/AG	3e-09	3e-09	1711212	Antibody	Jel42	Histadine-containing	protein	HPr	298(assumed)									Unusual method,,	CSPRIA	1
2JEL_LH_P	PP11E	PP11E	SUR	AB/AG	AB/AG	3e-09	3e-09	1711212	Antibody	Jel42	Histadine-containing	protein	HPr	298(assumed)									Unusual method,,	CSPRIA	1
2JEL_LH_P	NP12D	NP12D	SUR	AB/AG	AB/AG	3e-09	3e-09	1711212	Antibody	Jel42	Histadine-containing	protein	HPr	298(assumed)									Unusual method,,	CSPRIA	1
2JEL_LH_P	RP17G	RP17G	SUR	AB/AG	AB/AG	3e-09	3e-09	1711212	Antibody	Jel42	Histadine-containing	protein	HPr	298(assumed)									Unusual method,,	CSPRIA	1
2JEL_LH_P	RP17K	RP17K	SUR	AB/AG	AB/AG	3e-09	3e-09	1711212	Antibody	Jel42	Histadine-containing	protein	HPr	298(assumed)									Unusual method,,	CSPRIA	1
2JEL_LH_P	KP24E	KP24E	SUR	AB/AG	AB/AG	3e-09	3e-09	1711212	Antibody	Jel42	Histadine-containing	protein	HPr	298(assumed)									Unusual method,,	CSPRIA	1
2JEL_LH_P	KP27E	KP27E	SUR	AB/AG	AB/AG	3e-09	3e-09	1711212	Antibody	Jel42	Histadine-containing	protein	HPr	298(assumed)									Unusual method,,	CSPRIA	1
2JEL_LH_P	TP34N	TP34N	COR	AB/AG	AB/AG	>3e-04	3e-09	1711212	Antibody	Jel42	Histadine-containing	protein	HPr	298(assumed)									Unusual method,,	CSPRIA	2
2JEL_LH_P	TP34Q	TP34Q	COR	AB/AG	AB/AG	3e-09	3e-09	1711212	Antibody	Jel42	Histadine-containing	protein	HPr	298(assumed)									Unusual method,,	CSPRIA	1
2JEL_LH_P	TP36Q	TP36Q	COR	AB/AG	AB/AG	6e-09	3e-09	1711212	Antibody	Jel42	Histadine-containing	protein	HPr	298(assumed)									Unusual method,,	CSPRIA	1
2JEL_LH_P	NP38T	NP38T	SUR	AB/AG	AB/AG	3e-09	3e-09	1711212	Antibody	Jel42	Histadine-containing	protein	HPr	298(assumed)									Unusual method,,	CSPRIA	1
2JEL_LH_P	SP41C	SP41C	RIM	AB/AG	AB/AG	3.75E-008	3e-09	1711212	Antibody	Jel42	Histadine-containing	protein	HPr	298(assumed)									Unusual method,,	CSPRIA	1
2JEL_LH_P	SP43C	SP43C	SUR	AB/AG	AB/AG	3e-09	3e-09	1711212	Antibody	Jel42	Histadine-containing	protein	HPr	298(assumed)									Unusual method,,	CSPRIA	1
2JEL_LH_P	SP46C	SP46C	INT	AB/AG	AB/AG	3e-09	3e-09	1711212	Antibody	Jel42	Histadine-containing	protein	HPr	298(assumed)									Unusual method,,	CSPRIA	1
2JEL_LH_P	QP57E	QP57E	SUR	AB/AG	AB/AG	1.5E-009	3e-09	1711212	Antibody	Jel42	Histadine-containing	protein	HPr	298(assumed)									Unusual method,,	CSPRIA	1
2JEL_LH_P	TP62N	TP62N	INT	AB/AG	AB/AG	3e-09	3e-09	1711212	Antibody	Jel42	Histadine-containing	protein	HPr	298(assumed)									Unusual method,,	CSPRIA	1
2JEL_LH_P	TP62A	TP62A	INT	AB/AG	AB/AG	3e-09	3e-09	1711212	Antibody	Jel42	Histadine-containing	protein	HPr	298(assumed)									Unusual method,,	CSPRIA	1
2JEL_LH_P	SP64T	SP64T	SUP	AB/AG	AB/AG	3e-06	3e-09	1711212	Antibody	Jel42	Histadine-containing	protein	HPr	298(assumed)									Unusual method,,	CSPRIA	1
2JEL_LH_P	EP66K	EP66K	COR	AB/AG	AB/AG	>3e-6	3e-09	1711212	Antibody	Jel42	Histadine-containing	protein	HPr	298(assumed)									Unusual method,,	CSPRIA	1
2JEL_LH_P	EP68A	EP68A	RIM	AB/AG	AB/AG	6e-09	3e-09	1711212	Antibody	Jel42	Histadine-containing	protein	HPr	298(assumed)									Unusual method,,	CSPRIA	1
2JEL_LH_P	DP69E	DP69E	INT	AB/AG	AB/AG	1.5e-08	3e-09	1711212	Antibody	Jel42	Histadine-containing	protein	HPr	298(assumed)									Unusual method,,	CSPRIA	1
2JEL_LH_P	EP70K	EP70K	SUP	AB/AG	AB/AG	>3e-6	3e-09	1711212	Antibody	Jel42	Histadine-containing	protein	HPr	298(assumed)									Unusual method,,	CSPRIA	1
2JEL_LH_P	EP70A	EP70A	SUP	AB/AG	AB/AG	>3e-7	3e-09	1711212	Antibody	Jel42	Histadine-containing	protein	HPr	298(assumed)									Unusual method,,	CSPRIA	1
2JEL_LH_P	QP71E	QP71E	COR	AB/AG	AB/AG	3e-07	3e-09	1711212	Antibody	Jel42	Histadine-containing	protein	HPr	298(assumed)									Unusual method,,	CSPRIA	1
2JEL_LH_P	KP72R	KP72R	RIM	AB/AG	AB/AG	3e-09	3e-09	1711212	Antibody	Jel42	Histadine-containing	protein	HPr	298(assumed)									Unusual method,,	CSPRIA	1
2JEL_LH_P	KP72E	KP72E	RIM	AB/AG	AB/AG	6e-09	3e-09	1711212	Antibody	Jel42	Histadine-containing	protein	HPr	298(assumed)									Unusual method,,	CSPRIA	1
2JEL_LH_P	EP75R	EP75R	COR	AB/AG	AB/AG	3e-07	3e-09	1711212	Antibody	Jel42	Histadine-containing	protein	HPr	298(assumed)									Unusual method,,	CSPRIA	1
2JEL_LH_P	HP76D	HP76D	RIM	AB/AG	AB/AG	1e-09	3e-09	1711212	Antibody	Jel42	Histadine-containing	protein	HPr	298(assumed)									Unusual method,,	CSPRIA	1
2JEL_LH_P	HP76A	HP76A	RIM	AB/AG	AB/AG	1.5E-009	3e-09	1711212	Antibody	Jel42	Histadine-containing	protein	HPr	298(assumed)									Unusual method,,	CSPRIA	1
2JEL_LH_P	KP79E	KP79E	RIM	AB/AG	AB/AG	6e-09	3e-09	1711212	Antibody	Jel42	Histadine-containing	protein	HPr	298(assumed)									Unusual method,,	CSPRIA	1
2JEL_LH_P	AP82S	AP82S	SUR	AB/AG	AB/AG	3e-09	3e-09	1711212	Antibody	Jel42	Histadine-containing	protein	HPr	298(assumed)									Unusual method,,	CSPRIA	1
2JEL_LH_P	EP83A	EP83A	SUR	AB/AG	AB/AG	3e-09	3e-09	1711212	Antibody	Jel42	Histadine-containing	protein	HPr	298(assumed)									Unusual method,,	CSPRIA	1
2JEL_LH_P	EP85Q	EP85Q	SUR	AB/AG	AB/AG	3e-09	3e-09	1711212	Antibody	Jel42	Histadine-containing	protein	HPr	298(assumed)									Unusual method,,	CSPRIA	1
2JEL_LH_P	EP85D	EP85D	SUR	AB/AG	AB/AG	3e-09	3e-09	1711212	Antibody	Jel42	Histadine-containing	protein	HPr	298(assumed)									Unusual method,,	CSPRIA	1
2JEL_LH_P	EP85A	EP85A	SUR	AB/AG	AB/AG	3e-09	3e-09	1711212	Antibody	Jel42	Histadine-containing	protein	HPr	298(assumed)									Unusual method,,	CSPRIA	1
2JEL_LH_P	EP85K	EP85K	SUR	AB/AG	AB/AG	3e-09	3e-09	1711212	Antibody	Jel42	Histadine-containing	protein	HPr	298(assumed)									Unusual method,,	CSPRIA	1
2OOB_A_B	KA935E	KA7E	INT		2OOB_A_B,1S1Q_A_B,1XD3_A_B,3M63_A_B	3.93e-05	5.31e-05	18596201	Cbl-b	UBA	Ubiquitin	298										FL	1
2OOB_A_B	AA934S,KA935E	AA6S,KA7E	COR,INT		2OOB_A_B,1S1Q_A_B,1XD3_A_B,3M63_A_B	6.97e-05	5.31e-05	18596201	Cbl-b	UBA	Ubiquitin	298										FL	1
2OOB_A_B	AA937E	AA9E	COR		2OOB_A_B,1S1Q_A_B,1XD3_A_B,3M63_A_B	>1.00e-02	5.31e-05	18596201	Cbl-b	UBA	Ubiquitin	298										FL	2
2OOB_A_B	GA941S	GA13S	RIM		2OOB_A_B,1S1Q_A_B,1XD3_A_B,3M63_A_B	7.9e-05	5.31e-05	18596201	Cbl-b	UBA	Ubiquitin	298										FL	1
2OOB_A_B	AA937E,GA941S	AA9E,GA13S	COR,RIM		2OOB_A_B,1S1Q_A_B,1XD3_A_B,3M63_A_B	>1.00e-02	5.31e-05	18596201	Cbl-b	UBA	Ubiquitin	298										FL	2
2OOB_A_B	AA934S,KA935E,AA937E,GA941S	AA6S,KA7E,AA9E,GA13S	COR,INT,COR,RIM		2OOB_A_B,1S1Q_A_B,1XD3_A_B,3M63_A_B	>1.00e-02	5.31e-05	18596201	Cbl-b	UBA	Ubiquitin	298										FL	2
2OOB_A_B	IA955E,IA966E	IA27E,IA38E	SUR,INT		2OOB_A_B,1S1Q_A_B,1XD3_A_B,3M63_A_B	8.58e-05	5.31e-05	18596201	Cbl-b	UBA	Ubiquitin	298										FL	1
2O3B_A_B	EB24A	EB24A	COR		2O3B_A_B	3.3e-08	3.2E-012	17138564	NucA	nuclease	NuiA	nuclease	inhibitor	298										IAGE	1
2O3B_A_B	EB24D	EB24D	COR		2O3B_A_B	8.8E-012	3.2E-012	17138564	NucA	nuclease	NuiA	nuclease	inhibitor	298										IAGE	1
2O3B_A_B	EB24Q	EB24Q	COR		2O3B_A_B	2.9e-08	3.2E-012	17138564	NucA	nuclease	NuiA	nuclease	inhibitor	298										IAGE	1
2O3B_A_B	QB74A	QB74A	RIM		2O3B_A_B	7.5E-010	3.2E-012	17138564	NucA	nuclease	NuiA	nuclease	inhibitor	298										IAGE	1
2O3B_A_B	DB75E	DB75E	RIM		2O3B_A_B	3.1e-08	3.2E-012	17138564	NucA	nuclease	NuiA	nuclease	inhibitor	298										IAGE	1
2O3B_A_B	DB75N	DB75N	RIM		2O3B_A_B	6.8e-08	3.2E-012	17138564	NucA	nuclease	NuiA	nuclease	inhibitor	298										IAGE	1
2O3B_A_B	WB76A	WB76A	COR		2O3B_A_B	3.1E-009	3.2E-012	17138564	NucA	nuclease	NuiA	nuclease	inhibitor	298										IAGE	1
2O3B_A_B	QB74A,WB76A	QB74A,WB76A	RIM,COR		2O3B_A_B	5.3e-08	3.2E-012	17138564	NucA	nuclease	NuiA	nuclease	inhibitor	298										IAGE	1
2J0T_A_D	VD4A	VD4A	RIM		2J0T_A_D	4E-010	4E-010	12515831	MMP1	Interstitial	collagenase	Metalloproteinase	inhibitor	1	298(assumed)										IAFL	1
2J0T_A_D	VD4I	VD4I	RIM		2J0T_A_D	6.4E-009	4E-010	12515831	MMP1	Interstitial	collagenase	Metalloproteinase	inhibitor	1	298(assumed)										IAFL	1
2J0T_A_D	VD4K	VD4K	RIM		2J0T_A_D	8.7E-009	4E-010	12515831	MMP1	Interstitial	collagenase	Metalloproteinase	inhibitor	1	298(assumed)										IAFL	1
2J0T_A_D	VD4S	VD4S	RIM		2J0T_A_D	2.1E-009	4E-010	12515831	MMP1	Interstitial	collagenase	Metalloproteinase	inhibitor	1	298(assumed)										IAFL	1
2J0T_A_D	SD68A	SD68A	COR		2J0T_A_D	1.4e-08	4E-010	12515831	MMP1	Interstitial	collagenase	Metalloproteinase	inhibitor	1	298(assumed)										IAFL	1
2J0T_A_D	SD68E	SD68E	COR		2J0T_A_D	1.6e-08	4E-010	12515831	MMP1	Interstitial	collagenase	Metalloproteinase	inhibitor	1	298(assumed)										IAFL	1
2J0T_A_D	SD68R	SD68R	COR		2J0T_A_D	4.8e-08	4E-010	12515831	MMP1	Interstitial	collagenase	Metalloproteinase	inhibitor	1	298(assumed)										IAFL	1
2J0T_A_D	SD68Y	SD68Y	COR		2J0T_A_D	6.1e-08	4E-010	12515831	MMP1	Interstitial	collagenase	Metalloproteinase	inhibitor	1	298(assumed)										IAFL	1
2J0T_A_D	TD2L	TD2L	COR		2J0T_A_D	3.7e-08	4E-010	12515831	MMP1	Interstitial	collagenase	Metalloproteinase	inhibitor	1	298(assumed)										IAFL	1
2J0T_A_D	TD2L,VD4S	TD2L,VD4S	COR,RIM		2J0T_A_D	1.4e-07	4E-010	12515831	MMP1	Interstitial	collagenase	Metalloproteinase	inhibitor	1	298(assumed)										IAFL	1
2J0T_A_D	TD2L,VD4S,SD68A	TD2L,VD4S,SD68A	COR,RIM,COR		2J0T_A_D	3e-06	4E-010	12515831	MMP1	Interstitial	collagenase	Metalloproteinase	inhibitor	1	298(assumed)										IAFL	1
2J0T_A_D	TD2R	TD2R	COR		2J0T_A_D	2e-06	4E-010	12515831	MMP1	Interstitial	collagenase	Metalloproteinase	inhibitor	1	298(assumed)										IAFL	1
2J0T_A_D	TD2S	TD2S	COR		2J0T_A_D	5.9E-009	4E-010	12515831	MMP1	Interstitial	collagenase	Metalloproteinase	inhibitor	1	298(assumed)										IAFL	1
2J0T_A_D	TD2S,VD4A	TD2S,VD4A	COR,RIM		2J0T_A_D	3.3E-009	4E-010	12515831	MMP1	Interstitial	collagenase	Metalloproteinase	inhibitor	1	298(assumed)										IAFL	1
2J0T_A_D	TD2R,VD4I	TD2R,VD4I	COR,RIM		2J0T_A_D	n.b	4E-010	12515831	MMP1	Interstitial	collagenase	Metalloproteinase	inhibitor	1	298(assumed)										IAFL	2
2J0T_A_D	TD2S,VD4A,SD68Y	TD2S,VD4A,SD68Y	COR,RIM,COR		2J0T_A_D	1.5e-08	4E-010	12515831	MMP1	Interstitial	collagenase	Metalloproteinase	inhibitor	1	298(assumed)										IAFL	1
2J0T_A_D	CD1S,FD12Y	CD1S,FD12Y	COR,INT		2J0T_A_D	1.8e-06	1.5E-009	9268350	MMP1	Interstitial	collagenase	Metalloproteinase	inhibitor	1	305										IAFL	1
2J0T_A_D	TD2A	TD2A	COR		2J0T_A_D	2.09e-06	1.5E-009	9268350	MMP1	Interstitial	collagenase	Metalloproteinase	inhibitor	1	305										IAFL	1
2J0T_A_D	MD66A	MD66A	RIM		2J0T_A_D	2.4e-08	1.5E-009	9268350	MMP1	Interstitial	collagenase	Metalloproteinase	inhibitor	1	305										IAFL	1
2J0T_A_D	VD69I	VD69I	COR		2J0T_A_D	5.7E-009	1.5E-009	9268350	MMP1	Interstitial	collagenase	Metalloproteinase	inhibitor	1	305										IAFL	1
2J0T_A_D	VD69T	VD69T	COR		2J0T_A_D	1.32E-008	1.5E-009	9268350	MMP1	Interstitial	collagenase	Metalloproteinase	inhibitor	1	305										IAFL	1
2J0T_A_D	VD69A,AD103V	VD69A,AD103V	COR,INT		2J0T_A_D	4.9E-009	1.5E-009	9268350	MMP1	Interstitial	collagenase	Metalloproteinase	inhibitor	1	305										IAFL	1
2J0T_A_D	CD70S	CD70S	SUP		2J0T_A_D	2.16e-06	1.5E-009	9268350	MMP1	Interstitial	collagenase	Metalloproteinase	inhibitor	1	305										IAFL	1
2C0L_A_B	NA382A	NA48A	INT		2C0L_A_B,3R9A_AC_B	3.48e-07	1.09e-07	17157249	TRP	region	of	PEX5	Sterol	carrier	protein	2	305					-6.52	-10.1	8.38	-0.962		ITC	1
2C0L_A_B	QA586R	QA239R	INT		2C0L_A_B,3R9A_AC_B	1.34e-06	1.09e-07	17157249	TRP	region	of	PEX5	Sterol	carrier	protein	2	305					-4.16	-10.1	13.4	-0.962		ITC	1
2C0L_A_B	SA589Y	SA242Y	INT		2C0L_A_B,3R9A_AC_B	1.73e-07	1.09e-07	17157249	TRP	region	of	PEX5	Sterol	carrier	protein	2	305					-9.25	-10.1	0.931	-0.962		ITC	1
2C0L_A_B	SA600W	SA253W	INT		2C0L_A_B,3R9A_AC_B	n.b	1.09e-07	17157249	TRP	region	of	PEX5	Sterol	carrier	protein	2	305										ITC	2
2BTF_A_P	FP59A	FP59A	COR		2BTF_A_P	3.4e-05	2.3e-06	9788869	Bovine	beta-actin	Bovine	profilin	298(assumed)									Methylated HIS73 has been reverted back to unmethylated form. Amino-terminal acetyl groups have been removed.,,	FL	1
2BTF_A_P	VP60E	VP60E	RIM		2BTF_A_P	1.2e-05	2.3e-06	9788869	Bovine	beta-actin	Bovine	profilin	298(assumed)									Methylated HIS73 has been reverted back to unmethylated form. Amino-terminal acetyl groups have been removed.,,	FL	1
2BTF_A_P	GP120F	GP120F	SUP		2BTF_A_P	4.2e-05	2.3e-06	9788869	Bovine	beta-actin	Bovine	profilin	298(assumed)									Methylated HIS73 has been reverted back to unmethylated form. Amino-terminal acetyl groups have been removed.,,	FL	1
2BTF_A_P	KP125A	KP125A	COR		2BTF_A_P	5e-06	2.3e-06	9788869	Bovine	beta-actin	Bovine	profilin	298(assumed)									Methylated HIS73 has been reverted back to unmethylated form. Amino-terminal acetyl groups have been removed.,,	FL	1
2AJF_A_E	KE344R	KE22R	SUR		2AJF_A_E	1.6e-08	1.62E-008	15791205	Human	Angiotensin-converting	enzyme	2	SARS	spike	protein	receptor	binding	domain	298(assumed)	65000	71200	0.00104	0.00116						SPR	1
2AJF_A_E	FE360S	FE38S	SUR		2AJF_A_E	1.41E-008	1.62E-008	15791205	Human	Angiotensin-converting	enzyme	2	SARS	spike	protein	receptor	binding	domain	298(assumed)	62300	71200	0.00088	0.00116						SPR	1
2AJF_A_E	NE479K	NE151K	COR		2AJF_A_E	4.84e-07	1.62E-008	15791205	Human	Angiotensin-converting	enzyme	2	SARS	spike	protein	receptor	binding	domain	298(assumed)	57300	71200	0.0277	0.00116						SPR	1
2AJF_A_E	TE487S	TE159S	COR		2AJF_A_E	3.52e-07	1.62E-008	15791205	Human	Angiotensin-converting	enzyme	2	SARS	spike	protein	receptor	binding	domain	298(assumed)	38800	71200	0.0132	0.00116						SPR	1
2A9K_A_B	GB99D	GB55D	COR		2A9K_A_B,5XCO_A_B	3e-06	6e-08	16177825	Ras-related	protein	Ral-A	Mono-ADP-ribosyltransferase	C3	310					-25	-20	-55.3	-31.4		ITC	1
2A9K_A_B	EB109A	EB65A	RIM		2A9K_A_B,5XCO_A_B	>1.00e-05	6e-08	16177825	Ras-related	protein	Ral-A	Mono-ADP-ribosyltransferase	C3	310										ITC	2
4CPA_A_I	PI36G	PI35G	SUP		4CPA_A_I,2ABZ_B_E	1.2e-07	1.5E-009	10691989	Carboxypeptidase	A	Potato	carboxypeptidase	inhibitor	298(assumed)									In chain I, GLX has been replaced with GLN, as indicated by uniprot entries P01075 and Q9SBH8.,,	IASP	1
4CPA_A_I	GI35P,PI36G	GI34P,PI35G	INT,SUP		4CPA_A_I,2ABZ_B_E	unf	1.5E-009	10691989	Carboxypeptidase	A	Potato	carboxypeptidase	inhibitor	298(assumed)									In chain I, GLX has been replaced with GLN, as indicated by uniprot entries P01075 and Q9SBH8.,,	IASP	2
4CPA_A_I	YI37G	YI36G	COR		4CPA_A_I,2ABZ_B_E	3.5E-009	1.5E-009	10691989	Carboxypeptidase	A	Potato	carboxypeptidase	inhibitor	298(assumed)									In chain I, GLX has been replaced with GLN, as indicated by uniprot entries P01075 and Q9SBH8.,,	IASP	1
4CPA_A_I	YI37F	YI36F	COR		4CPA_A_I,2ABZ_B_E	1.5E-009	1.5E-009	10691989	Carboxypeptidase	A	Potato	carboxypeptidase	inhibitor	298(assumed)									In chain I, GLX has been replaced with GLN, as indicated by uniprot entries P01075 and Q9SBH8.,,	IASP	1
4CPA_A_I	VI38G	VI37G	COR		4CPA_A_I,2ABZ_B_E	8.2e-07	1.5E-009	10691989	Carboxypeptidase	A	Potato	carboxypeptidase	inhibitor	298(assumed)									In chain I, GLX has been replaced with GLN, as indicated by uniprot entries P01075 and Q9SBH8.,,	IASP	1
4CPA_A_I	VI38A	VI37A	COR		4CPA_A_I,2ABZ_B_E	7.6e-08	1.5E-009	8063780	Carboxypeptidase	A	Potato	carboxypeptidase	inhibitor	298(assumed)									In chain I, GLX has been replaced with GLN, as indicated by uniprot entries P01075 and Q9SBH8.,,	IASP	1
4CPA_A_I	VI38L	VI37L	COR		4CPA_A_I,2ABZ_B_E	1.3e-08	1.5E-009	8063780	Carboxypeptidase	A	Potato	carboxypeptidase	inhibitor	298(assumed)									In chain I, GLX has been replaced with GLN, as indicated by uniprot entries P01075 and Q9SBH8.,,	IASP	1
4CPA_A_I	VI38I	VI37I	COR		4CPA_A_I,2ABZ_B_E	2.1E-009	1.5E-009	8063780	Carboxypeptidase	A	Potato	carboxypeptidase	inhibitor	298(assumed)									In chain I, GLX has been replaced with GLN, as indicated by uniprot entries P01075 and Q9SBH8.,,	IASP	1
4CPA_A_I	VI38F	VI37F	COR		4CPA_A_I,2ABZ_B_E	1.5E-009	1.5E-009	8063780	Carboxypeptidase	A	Potato	carboxypeptidase	inhibitor	298(assumed)									In chain I, GLX has been replaced with GLN, as indicated by uniprot entries P01075 and Q9SBH8.,,	IASP	1
2ABZ_B_E	AE19C,AE43C	AE14C,AE38C	INT,INT		2ABZ_B_E,4CPA_A_I	1.1E-009	2.8E-009	16126224	Carboxypeptidase	A	Leech	metallocarboxypeptidase	inhibitor	298(assumed)										IASP	1
1XD3_A_B	KB6A	KB6A	RIM		1XD3_A_B,2OOB_A_B,3M63_A_B	2.9e-06	3e-07	10518943	UCH-L3	Ubiquitin	305									Receptor and ligand are covalently liked via vinyl-methy ester capped C-terminal of Ub. The modified residue is at the binding interface. The methyl 4-aminobutanoate fragment has been removed.,,	IARA	1
1XD3_A_B	KB27A	KB27A	SUP		1XD3_A_B,2OOB_A_B,3M63_A_B	2.7e-07	3e-07	10518943	UCH-L3	Ubiquitin	305									Receptor and ligand are covalently liked via vinyl-methy ester capped C-terminal of Ub. The modified residue is at the binding interface. The methyl 4-aminobutanoate fragment has been removed.,,	IARA	1
1XD3_A_B	RB42L	RB42L	SUP		1XD3_A_B,2OOB_A_B,3M63_A_B	7e-08	3e-07	10518943	UCH-L3	Ubiquitin	305									Receptor and ligand are covalently liked via vinyl-methy ester capped C-terminal of Ub. The modified residue is at the binding interface. The methyl 4-aminobutanoate fragment has been removed.,,	IARA	1
1XD3_A_B	RB54L	RB54L	SUR		1XD3_A_B,2OOB_A_B,3M63_A_B	1.3e-06	3e-07	10518943	UCH-L3	Ubiquitin	305									Receptor and ligand are covalently liked via vinyl-methy ester capped C-terminal of Ub. The modified residue is at the binding interface. The methyl 4-aminobutanoate fragment has been removed.,,	IARA	1
1XD3_A_B	HB68N	HB68N	COR		1XD3_A_B,2OOB_A_B,3M63_A_B	3e-07	3e-07	10518943	UCH-L3	Ubiquitin	305									Receptor and ligand are covalently liked via vinyl-methy ester capped C-terminal of Ub. The modified residue is at the binding interface. The methyl 4-aminobutanoate fragment has been removed.,,	IARA	1
1XD3_A_B	RB72L	RB72L	COR		1XD3_A_B,2OOB_A_B,3M63_A_B	2.7e-06	3e-07	10518943	UCH-L3	Ubiquitin	305									Receptor and ligand are covalently liked via vinyl-methy ester capped C-terminal of Ub. The modified residue is at the binding interface. The methyl 4-aminobutanoate fragment has been removed.,,	IARA	1
1XD3_A_B	RB74L	RB74L	COR		1XD3_A_B,2OOB_A_B,3M63_A_B	1.66e-05	3e-07	10518943	UCH-L3	Ubiquitin	305									Receptor and ligand are covalently liked via vinyl-methy ester capped C-terminal of Ub. The modified residue is at the binding interface. The methyl 4-aminobutanoate fragment has been removed.,,	IARA	1
1XD3_A_B	EB24A	EB24A	SUR		1XD3_A_B,2OOB_A_B,3M63_A_B	2e-07	3e-07	10518943	UCH-L3	Ubiquitin	305									Receptor and ligand are covalently liked via vinyl-methy ester capped C-terminal of Ub. The modified residue is at the binding interface. The methyl 4-aminobutanoate fragment has been removed.,,	IARA	1
1XD3_A_B	DB39A	DB39A	RIM		1XD3_A_B,2OOB_A_B,3M63_A_B	1.5e-07	3e-07	10518943	UCH-L3	Ubiquitin	305									Receptor and ligand are covalently liked via vinyl-methy ester capped C-terminal of Ub. The modified residue is at the binding interface. The methyl 4-aminobutanoate fragment has been removed.,,	IARA	1
1XD3_A_B	EB51A	EB51A	SUR		1XD3_A_B,2OOB_A_B,3M63_A_B	4e-06	3e-07	10518943	UCH-L3	Ubiquitin	305									Receptor and ligand are covalently liked via vinyl-methy ester capped C-terminal of Ub. The modified residue is at the binding interface. The methyl 4-aminobutanoate fragment has been removed.,,	IARA	1
1XD3_A_B	DB52A	DB52A	SUR		1XD3_A_B,2OOB_A_B,3M63_A_B	2e-07	3e-07	10518943	UCH-L3	Ubiquitin	305									Receptor and ligand are covalently liked via vinyl-methy ester capped C-terminal of Ub. The modified residue is at the binding interface. The methyl 4-aminobutanoate fragment has been removed.,,	IARA	1
1XD3_A_B	DB58A	DB58A	SUR		1XD3_A_B,2OOB_A_B,3M63_A_B	2e-07	3e-07	10518943	UCH-L3	Ubiquitin	305									Receptor and ligand are covalently liked via vinyl-methy ester capped C-terminal of Ub. The modified residue is at the binding interface. The methyl 4-aminobutanoate fragment has been removed.,,	IARA	1
1XD3_A_B	KB6R	KB6R	RIM		1XD3_A_B,2OOB_A_B,3M63_A_B	5e-07	3e-07	10518943	UCH-L3	Ubiquitin	305									Receptor and ligand are covalently liked via vinyl-methy ester capped C-terminal of Ub. The modified residue is at the binding interface. The methyl 4-aminobutanoate fragment has been removed.,,	IARA	1
1XD3_A_B	LB8A	LB8A	COR		1XD3_A_B,2OOB_A_B,3M63_A_B	2.75e-05	3e-07	10518943	UCH-L3	Ubiquitin	305									Receptor and ligand are covalently liked via vinyl-methy ester capped C-terminal of Ub. The modified residue is at the binding interface. The methyl 4-aminobutanoate fragment has been removed.,,	IARA	1
1XD3_A_B	KB11R	KB11R	RIM		1XD3_A_B,2OOB_A_B,3M63_A_B	3.2e-06	3e-07	10518943	UCH-L3	Ubiquitin	305									Receptor and ligand are covalently liked via vinyl-methy ester capped C-terminal of Ub. The modified residue is at the binding interface. The methyl 4-aminobutanoate fragment has been removed.,,	IARA	1
1XD3_A_B	KB27R	KB27R	SUP		1XD3_A_B,2OOB_A_B,3M63_A_B	4.7e-07	3e-07	10518943	UCH-L3	Ubiquitin	305									Receptor and ligand are covalently liked via vinyl-methy ester capped C-terminal of Ub. The modified residue is at the binding interface. The methyl 4-aminobutanoate fragment has been removed.,,	IARA	1
1XD3_A_B	KB33R	KB33R	SUR		1XD3_A_B,2OOB_A_B,3M63_A_B	3e-07	3e-07	10518943	UCH-L3	Ubiquitin	305									Receptor and ligand are covalently liked via vinyl-methy ester capped C-terminal of Ub. The modified residue is at the binding interface. The methyl 4-aminobutanoate fragment has been removed.,,	IARA	1
1XD3_A_B	IB44A	IB44A	SUP		1XD3_A_B,2OOB_A_B,3M63_A_B	4.7e-07	3e-07	10518943	UCH-L3	Ubiquitin	305									Receptor and ligand are covalently liked via vinyl-methy ester capped C-terminal of Ub. The modified residue is at the binding interface. The methyl 4-aminobutanoate fragment has been removed.,,	IARA	1
1S1Q_A_B	VA43A	VA41A	COR		1S1Q_A_B,2OOB_A_B,3M63_A_B	0.00197	0.000635	12006492	Tumor	susceptibility	gene	101	protein	Ubiquitin	293									Selenomethionine residues reverted to methionine,,	SPR	1
1S1Q_A_B	FA44A	FA42A	RIM		1S1Q_A_B,2OOB_A_B,3M63_A_B	0.000889	0.000635	12006492	Tumor	susceptibility	gene	101	protein	Ubiquitin	293									Selenomethionine residues reverted to methionine,,	SPR	1
1S1Q_A_B	NA45A	NA43A	RIM		1S1Q_A_B,2OOB_A_B,3M63_A_B	0.00508	0.000635	12006492	Tumor	susceptibility	gene	101	protein	Ubiquitin	293									Selenomethionine residues reverted to methionine,,	SPR	1
1S1Q_A_B	DA46A	DA44A	RIM		1S1Q_A_B,2OOB_A_B,3M63_A_B	0.00324	0.000635	12006492	Tumor	susceptibility	gene	101	protein	Ubiquitin	293									Selenomethionine residues reverted to methionine,,	SPR	1
1S1Q_A_B	WA75A	WA73A	SUP		1S1Q_A_B,2OOB_A_B,3M63_A_B	0.00102	0.000635	12006492	Tumor	susceptibility	gene	101	protein	Ubiquitin	293									Selenomethionine residues reverted to methionine,,	SPR	1
1S1Q_A_B	FA88A	FA86A	SUP		1S1Q_A_B,2OOB_A_B,3M63_A_B	0.00235	0.000635	12006492	Tumor	susceptibility	gene	101	protein	Ubiquitin	293									Selenomethionine residues reverted to methionine,,	SPR	1
1NCA_N_LH	NH31Q	NH31Q	COR	AB/AG	AB/AG	5e-08	5e-08	9692956	Subtype	N9	neuraminidase	Antibody	NC41	scFv	298(assumed)										FL	1
1NCA_N_LH	EH96D	EH100D	COR	AB/AG	AB/AG	1e-07	5e-08	9692956	Subtype	N9	neuraminidase	Antibody	NC41	scFv	298(assumed)										FL	1
1NCA_N_LH	DH97K	DH101K	COR	AB/AG	AB/AG	1.67e-07	5e-08	9692956	Subtype	N9	neuraminidase	Antibody	NC41	scFv	298(assumed)										FL	1
1NCA_N_LH	NH98Q	NH102Q	COR	AB/AG	AB/AG	1.25e-07	5e-08	9692956	Subtype	N9	neuraminidase	Antibody	NC41	scFv	298(assumed)										FL	1
1N8O_ABC_E	ME84L	ME80L	COR	Pr/PI	Pr/PI	3.6E-012	4E-012	8143850	Bovine	alpha-chymotrypsin	Ecotin	298(assumed)										FL	1
1N8O_ABC_E	ME84K	ME80K	COR	Pr/PI	Pr/PI	4.7E-011	4E-012	8143850	Bovine	alpha-chymotrypsin	Ecotin	298(assumed)										FL	1
1N8O_ABC_E	ME84R	ME80R	COR	Pr/PI	Pr/PI	3.9E-011	4E-012	8143850	Bovine	alpha-chymotrypsin	Ecotin	298(assumed)										FL	1
1MQ8_A_B	CB161L,CB299F	CB32L,CB170F	INT,INT		1MQ8_A_B	0.0015	3e-06	12526797	Intercellular	adhesion	molecule	I	Integrin	alpha-L	298	3100	133000	4.6	0.43					Crystal structure is one of the mutants in the paper. This mutant is taken as 'wild-type',,	SPR	1
1MQ8_A_B	CB161L,CB299F,KB287C,KB294C	CB32L,CB170F,KB158C,KB165C	INT,INT,SUR,SUR		1MQ8_A_B	1.5e-07	3e-06	12526797	Intercellular	adhesion	molecule	I	Integrin	alpha-L	298	115000	133000	0.014	0.43					Crystal structure is one of the mutants in the paper. This mutant is taken as 'wild-type',,	SPR	1
1MQ8_A_B	CB161L,CB299F,EB284C,EB301C	CB32L,CB170F,EB155C,EB172C	INT,INT,SUR,SUR		1MQ8_A_B	3.6e-07	3e-06	12526797	Intercellular	adhesion	molecule	I	Integrin	alpha-L	298	105000	133000	0.045	0.43					Crystal structure is one of the mutants in the paper. This mutant is taken as 'wild-type',,	SPR	1
1MQ8_A_B	CB161L,CB299F,KB160C,TB300C	CB32L,CB170F,KB31C,TB171C	INT,INT,SUR,SUR		1MQ8_A_B	0.00045	3e-06	12526797	Intercellular	adhesion	molecule	I	Integrin	alpha-L	298	3400	133000	1.2	0.43					Crystal structure is one of the mutants in the paper. This mutant is taken as 'wild-type',,	SPR	1
1MQ8_A_B	CB161L,CB299F,LB289C,KB294C	CB32L,CB170F,LB160C,KB165C	INT,INT,SUR,SUR		1MQ8_A_B	0.0016	3e-06	12526797	Intercellular	adhesion	molecule	I	Integrin	alpha-L	298	2300	133000	3.6	0.43					Crystal structure is one of the mutants in the paper. This mutant is taken as 'wild-type',,	SPR	1
1MQ8_A_B	CB161L,KB160C	CB32L,KB31C	INT,SUR		1MQ8_A_B	8.4e-06	3e-06	12526797	Intercellular	adhesion	molecule	I	Integrin	alpha-L	298	103000	133000	0.77	0.43					Crystal structure is one of the mutants in the paper. This mutant is taken as 'wild-type',,	SPR	1
1MQ8_A_B	CB299F,TB300C	CB170F,TB171C	INT,SUR		1MQ8_A_B	9.4e-06	3e-06	12526797	Intercellular	adhesion	molecule	I	Integrin	alpha-L	298	89000	133000	0.76	0.43					Crystal structure is one of the mutants in the paper. This mutant is taken as 'wild-type',,	SPR	1
1MAH_A_F	FA295L	FA285L	SUP		1MAH_A_F,1FSS_A_B,1B41_A_B	1.6E-011	2.3E-012	8157652	Mouse	acetylcholinesterase	Fasciculin	323	500000000	700000000	0.0037	0.0044						IASP	1
1MAH_A_F	FA297I	FA287I	SUP		1MAH_A_F,1FSS_A_B,1B41_A_B	5.7E-011	2.3E-012	8157652	Mouse	acetylcholinesterase	Fasciculin	323	330000000	700000000	0.006	0.0044						IASP	1
1MAH_A_F	FA297Y	FA287Y	SUP		1MAH_A_F,1FSS_A_B,1B41_A_B	7.9E-012	2.3E-012	8157652	Mouse	acetylcholinesterase	Fasciculin	323	470000000	700000000	0.0031	0.0044						IASP	1
1MAH_A_F	FA338G	FA328G	INT		1MAH_A_F,1FSS_A_B,1B41_A_B	7.9E-012	2.3E-012	8157652	Mouse	acetylcholinesterase	Fasciculin	323										IASP	1
1MAH_A_F	YA337A	YA327A	INT		1MAH_A_F,1FSS_A_B,1B41_A_B	4.2E-012	2.3E-012	8157652	Mouse	acetylcholinesterase	Fasciculin	323	690000000	700000000	0.0068	0.0044						IASP	1
1MAH_A_F	DA74N	DA71N	SUP		1MAH_A_F,1FSS_A_B,1B41_A_B	4.3E-011	2.3E-012	8157652	Mouse	acetylcholinesterase	Fasciculin	323	480000000	700000000	0.04	0.0044						IASP	1
1MAH_A_F	YA124Q	YA121Q	SUP		1MAH_A_F,1FSS_A_B,1B41_A_B	2.48E-010	2.3E-012	8157652	Mouse	acetylcholinesterase	Fasciculin	323	490000000	700000000	0.29	0.0044						IASP	1
1MAH_A_F	YA72N	YA69N	COR		1MAH_A_F,1FSS_A_B,1B41_A_B	7.8E-009	2.3E-012	8157652	Mouse	acetylcholinesterase	Fasciculin	323										IASP	1
1MAH_A_F	WA286R	WA276R	COR		1MAH_A_F,1FSS_A_B,1B41_A_B	2.1e-06	2.3E-012	8157652	Mouse	acetylcholinesterase	Fasciculin	323										IASP	1
1MAH_A_F	YA72N,YA124Q	YA69N,YA121Q	COR,SUP		1MAH_A_F,1FSS_A_B,1B41_A_B	7.2e-08	2.3E-012	8157652	Mouse	acetylcholinesterase	Fasciculin	323										IASP	1
1MAH_A_F	YA124Q,WA286R	YA121Q,WA276R	SUP,COR		1MAH_A_F,1FSS_A_B,1B41_A_B	8.5e-06	2.3E-012	8157652	Mouse	acetylcholinesterase	Fasciculin	323										IASP	1
1MAH_A_F	YA72N,WA286R	YA69N,WA276R	COR,COR		1MAH_A_F,1FSS_A_B,1B41_A_B	0.00017	2.3E-012	8157652	Mouse	acetylcholinesterase	Fasciculin	323										IASP	1
1MAH_A_F	YA72N,YA124Q,WA286R	YA69N,YA121Q,WA276R	COR,SUP,COR		1MAH_A_F,1FSS_A_B,1B41_A_B	0.000235	2.3E-012	8157652	Mouse	acetylcholinesterase	Fasciculin	323										IASP	1
1LFD_A_B	RA20A	RA7A	RIM		1LFD_A_B,4G0N_A_B,3KUD_A_B,1K8R_A_B,1HE8_A_B,1GUA_A_B,1C1Y_A_B	1.71e-05	1.15e-06	15197281	RalGDS-RBD	H-Ras1	298					-11.3	-11.2	-16.1	-10.4		ITC	1
1LFD_A_B	SA22K	SA9K	INT		1LFD_A_B,4G0N_A_B,3KUD_A_B,1K8R_A_B,1HE8_A_B,1GUA_A_B,1C1Y_A_B	5.24e-06	1.15e-06	15197281	RalGDS-RBD	H-Ras1	298					-14	-11.2	-22.8	-10.4		ITC	1
1LFD_A_B	LA23K	LA10K	INT		1LFD_A_B,4G0N_A_B,3KUD_A_B,1K8R_A_B,1HE8_A_B,1GUA_A_B,1C1Y_A_B	4.93e-07	1.15e-06	15197281	RalGDS-RBD	H-Ras1	298					-14.4	-11.2	-19.5	-10.4		ITC	1
1LFD_A_B	NA27K	NA14K	RIM		1LFD_A_B,4G0N_A_B,3KUD_A_B,1K8R_A_B,1HE8_A_B,1GUA_A_B,1C1Y_A_B	2.25e-06	1.15e-06	15197281	RalGDS-RBD	H-Ras1	298					-9.8	-11.2	-7.04	-10.4		ITC	1
1LFD_A_B	MA30K	MA17K	RIM		1LFD_A_B,4G0N_A_B,3KUD_A_B,1K8R_A_B,1HE8_A_B,1GUA_A_B,1C1Y_A_B	5.84e-07	1.15e-06	15197281	RalGDS-RBD	H-Ras1	298					-11.5	-11.2	-10.1	-10.4		ITC	1
1LFD_A_B	KA32A	KA19A	COR		1LFD_A_B,4G0N_A_B,3KUD_A_B,1K8R_A_B,1HE8_A_B,1GUA_A_B,1C1Y_A_B	1.44e-05	1.15e-06	15197281	RalGDS-RBD	H-Ras1	298					-10.2	-11.2	-12.1	-10.4		ITC	1
1LFD_A_B	KA48A	KA35A	SUR		1LFD_A_B,4G0N_A_B,3KUD_A_B,1K8R_A_B,1HE8_A_B,1GUA_A_B,1C1Y_A_B	1.9e-06	1.15e-06	15197281	RalGDS-RBD	H-Ras1	298					-11.7	-11.2	-13.1	-10.4		ITC	1
1LFD_A_B	DA51A	DA38A	RIM		1LFD_A_B,4G0N_A_B,3KUD_A_B,1K8R_A_B,1HE8_A_B,1GUA_A_B,1C1Y_A_B	4.17e-07	1.15e-06	15197281	RalGDS-RBD	H-Ras1	298					-12.5	-11.2	-12.7	-10.4		ITC	1
1LFD_A_B	DA51K	DA38K	RIM		1LFD_A_B,4G0N_A_B,3KUD_A_B,1K8R_A_B,1HE8_A_B,1GUA_A_B,1C1Y_A_B	2.51e-07	1.15e-06	15197281	RalGDS-RBD	H-Ras1	298					-13.1	-11.2	-13.8	-10.4		ITC	1
1LFD_A_B	KA52A	KA39A	COR		1LFD_A_B,4G0N_A_B,3KUD_A_B,1K8R_A_B,1HE8_A_B,1GUA_A_B,1C1Y_A_B	2.4e-05	1.15e-06	15197281	RalGDS-RBD	H-Ras1	298					-13.2	-11.2	-23.1	-10.4		ITC	1
1LFD_A_B	NA54K	NA41K	RIM		1LFD_A_B,4G0N_A_B,3KUD_A_B,1K8R_A_B,1HE8_A_B,1GUA_A_B,1C1Y_A_B	9.69e-07	1.15e-06	15197281	RalGDS-RBD	H-Ras1	298					-11.3	-11.2	-10.4	-10.4		ITC	1
1LFD_A_B	LA55K	LA42K	INT		1LFD_A_B,4G0N_A_B,3KUD_A_B,1K8R_A_B,1HE8_A_B,1GUA_A_B,1C1Y_A_B	1.15e-06	1.15e-06	15197281	RalGDS-RBD	H-Ras1	298					-10.3	-11.2	-7.38	-10.4		ITC	1
1LFD_A_B	DA56A	DA43A	RIM		1LFD_A_B,4G0N_A_B,3KUD_A_B,1K8R_A_B,1HE8_A_B,1GUA_A_B,1C1Y_A_B	5.84e-07	1.15e-06	15197281	RalGDS-RBD	H-Ras1	298					-13.1	-11.2	-15.4	-10.4		ITC	1
1LFD_A_B	EA57A	EA44A	SUR		1LFD_A_B,4G0N_A_B,3KUD_A_B,1K8R_A_B,1HE8_A_B,1GUA_A_B,1C1Y_A_B	5.84e-07	1.15e-06	15197281	RalGDS-RBD	H-Ras1	298					-11.2	-11.2	-9.06	-10.4		ITC	1
1LFD_A_B	EA57K	EA44K	SUR		1LFD_A_B,4G0N_A_B,3KUD_A_B,1K8R_A_B,1HE8_A_B,1GUA_A_B,1C1Y_A_B	9.69e-07	1.15e-06	15197281	RalGDS-RBD	H-Ras1	298					-12.2	-11.2	-13.4	-10.4		ITC	1
1LFD_A_B	DA58K	DA45K	SUR		1LFD_A_B,4G0N_A_B,3KUD_A_B,1K8R_A_B,1HE8_A_B,1GUA_A_B,1C1Y_A_B	4.93e-07	1.15e-06	15197281	RalGDS-RBD	H-Ras1	298					-14.2	-11.2	-18.8	-10.4		ITC	1
1LFD_A_B	NA92K	NA79K	SUR		1LFD_A_B,4G0N_A_B,3KUD_A_B,1K8R_A_B,1HE8_A_B,1GUA_A_B,1C1Y_A_B	5.84e-07	1.15e-06	15197281	RalGDS-RBD	H-Ras1	298					-14.6	-11.2	-20.5	-10.4		ITC	1
1LFD_A_B	YA93K	YA80K	SUR		1LFD_A_B,4G0N_A_B,3KUD_A_B,1K8R_A_B,1HE8_A_B,1GUA_A_B,1C1Y_A_B	1.61e-06	1.15e-06	15197281	RalGDS-RBD	H-Ras1	298					-12.4	-11.2	-15.1	-10.4		ITC	1
1LFD_A_B	DA94K	DA81K	SUR		1LFD_A_B,4G0N_A_B,3KUD_A_B,1K8R_A_B,1HE8_A_B,1GUA_A_B,1C1Y_A_B	2.51e-07	1.15e-06	15197281	RalGDS-RBD	H-Ras1	298					-12.7	-11.2	-12.4	-10.4		ITC	1
1LFD_A_B	MA30K,DA58K	MA17K,DA45K	RIM,SUR		1LFD_A_B,4G0N_A_B,3KUD_A_B,1K8R_A_B,1HE8_A_B,1GUA_A_B,1C1Y_A_B	8.18e-07	1.15e-06	15197281	RalGDS-RBD	H-Ras1	298					-12.8	-11.2	-15.1	-10.4		ITC	1
1LFD_A_B	MA30K,DA94K	MA17K,DA81K	RIM,SUR		1LFD_A_B,4G0N_A_B,3KUD_A_B,1K8R_A_B,1HE8_A_B,1GUA_A_B,1C1Y_A_B	5.84e-07	1.15e-06	15197281	RalGDS-RBD	H-Ras1	298					-10.3	-11.2	-6.04	-10.4		ITC	1
1LFD_A_B	MA30K,DA51K,DA58K	MA17K,DA38K,DA45K	RIM,RIM,SUR		1LFD_A_B,4G0N_A_B,3KUD_A_B,1K8R_A_B,1HE8_A_B,1GUA_A_B,1C1Y_A_B	5.49E-008	1.15e-06	15197281	RalGDS-RBD	H-Ras1	298					-12.5	-11.2	-8.72	-10.4		ITC	1
1LFD_A_B	MA30K,DA51K,DA58K,DA94K	MA17K,DA38K,DA45K,DA81K	RIM,RIM,SUR,SUR		1LFD_A_B,4G0N_A_B,3KUD_A_B,1K8R_A_B,1HE8_A_B,1GUA_A_B,1C1Y_A_B	2.51e-07	1.15e-06	15197281	RalGDS-RBD	H-Ras1	298					-9.4	-11.2	-1.34	-10.4		ITC	1
1LFD_A_B	DA51K,DA56K,EA57K	DA38K,DA43K,EA44K	RIM,RIM,SUR		1LFD_A_B,4G0N_A_B,3KUD_A_B,1K8R_A_B,1HE8_A_B,1GUA_A_B,1C1Y_A_B	1.51e-07	1.15e-06	15197281	RalGDS-RBD	H-Ras1	298					-12.5	-11.2	-10.7	-10.4		ITC	1
1LFD_A_B	DA58K,DA94K	DA45K,DA81K	SUR,SUR		1LFD_A_B,4G0N_A_B,3KUD_A_B,1K8R_A_B,1HE8_A_B,1GUA_A_B,1C1Y_A_B	3.52e-07	1.15e-06	15197281	RalGDS-RBD	H-Ras1	298					-13.7	-11.2	-16.4	-10.4		ITC	1
1LFD_A_B	RA20A	RA7A	RIM		1LFD_A_B,4G0N_A_B,3KUD_A_B,1K8R_A_B,1HE8_A_B,1GUA_A_B,1C1Y_A_B	1.32e-05	1.94e-06	15197281	RalGDS-RBD	H-Ras1	298	2500000	7700000	33	14.9						SFFL	2
1LFD_A_B	SA22K	SA9K	INT		1LFD_A_B,4G0N_A_B,3KUD_A_B,1K8R_A_B,1HE8_A_B,1GUA_A_B,1C1Y_A_B	1.59e-06	1.94e-06	15197281	RalGDS-RBD	H-Ras1	298	16000000	7700000	25.4	14.9						SFFL	2
1LFD_A_B	LA23K	LA10K	INT		1LFD_A_B,4G0N_A_B,3KUD_A_B,1K8R_A_B,1HE8_A_B,1GUA_A_B,1C1Y_A_B	1.89e-06	1.94e-06	15197281	RalGDS-RBD	H-Ras1	298	8900000	7700000	16.8	14.9						SFFL	2
1LFD_A_B	NA27K	NA14K	RIM		1LFD_A_B,4G0N_A_B,3KUD_A_B,1K8R_A_B,1HE8_A_B,1GUA_A_B,1C1Y_A_B	3.83e-06	1.94e-06	15197281	RalGDS-RBD	H-Ras1	298	11700000	7700000	44.6	14.9						SFFL	2
1LFD_A_B	MA30K	MA17K	RIM		1LFD_A_B,4G0N_A_B,3KUD_A_B,1K8R_A_B,1HE8_A_B,1GUA_A_B,1C1Y_A_B	4.1e-07	1.94e-06	15197281	RalGDS-RBD	H-Ras1	298	16200000	7700000	6.7	14.9						SFFL	2
1LFD_A_B	KA32A	KA19A	COR		1LFD_A_B,4G0N_A_B,3KUD_A_B,1K8R_A_B,1HE8_A_B,1GUA_A_B,1C1Y_A_B	1.82e-05	1.94e-06	15197281	RalGDS-RBD	H-Ras1	298	2200000	7700000	40	14.9						SFFL	2
1LFD_A_B	KA48A	KA35A	SUR		1LFD_A_B,4G0N_A_B,3KUD_A_B,1K8R_A_B,1HE8_A_B,1GUA_A_B,1C1Y_A_B	3e-06	1.94e-06	15197281	RalGDS-RBD	H-Ras1	298	5600000	7700000	16.8	14.9						SFFL	2
1LFD_A_B	DA51A	DA38A	RIM		1LFD_A_B,4G0N_A_B,3KUD_A_B,1K8R_A_B,1HE8_A_B,1GUA_A_B,1C1Y_A_B	7.3e-07	1.94e-06	15197281	RalGDS-RBD	H-Ras1	298	17500000	7700000	12.8	14.9						SFFL	2
1LFD_A_B	DA51K	DA38K	RIM		1LFD_A_B,4G0N_A_B,3KUD_A_B,1K8R_A_B,1HE8_A_B,1GUA_A_B,1C1Y_A_B	3.1e-07	1.94e-06	15197281	RalGDS-RBD	H-Ras1	298	30300000	7700000	9.3	14.9						SFFL	2
1LFD_A_B	KA52A	KA39A	COR		1LFD_A_B,4G0N_A_B,3KUD_A_B,1K8R_A_B,1HE8_A_B,1GUA_A_B,1C1Y_A_B	1.42e-05	1.94e-06	15197281	RalGDS-RBD	H-Ras1	298	2000000	7700000	28.3	14.9						SFFL	2
1LFD_A_B	NA54K	NA41K	RIM		1LFD_A_B,4G0N_A_B,3KUD_A_B,1K8R_A_B,1HE8_A_B,1GUA_A_B,1C1Y_A_B	2.7e-07	1.94e-06	15197281	RalGDS-RBD	H-Ras1	298	15800000	7700000	4.2	14.9						SFFL	2
1LFD_A_B	LA55K	LA42K	INT		1LFD_A_B,4G0N_A_B,3KUD_A_B,1K8R_A_B,1HE8_A_B,1GUA_A_B,1C1Y_A_B	7.4e-07	1.94e-06	15197281	RalGDS-RBD	H-Ras1	298	15100000	7700000	11.1	14.9						SFFL	2
1LFD_A_B	DA56A	DA43A	RIM		1LFD_A_B,4G0N_A_B,3KUD_A_B,1K8R_A_B,1HE8_A_B,1GUA_A_B,1C1Y_A_B	1.21e-06	1.94e-06	15197281	RalGDS-RBD	H-Ras1	298	18500000	7700000	22.3	14.9						SFFL	2
1LFD_A_B	EA57A	EA44A	SUR		1LFD_A_B,4G0N_A_B,3KUD_A_B,1K8R_A_B,1HE8_A_B,1GUA_A_B,1C1Y_A_B	1.28e-06	1.94e-06	15197281	RalGDS-RBD	H-Ras1	298	16300000	7700000	20.9	14.9						SFFL	2
1LFD_A_B	EA57K	EA44K	SUR		1LFD_A_B,4G0N_A_B,3KUD_A_B,1K8R_A_B,1HE8_A_B,1GUA_A_B,1C1Y_A_B	1.2e-06	1.94e-06	15197281	RalGDS-RBD	H-Ras1	298	19100000	7700000	23	14.9						SFFL	2
1LFD_A_B	DA58K	DA45K	SUR		1LFD_A_B,4G0N_A_B,3KUD_A_B,1K8R_A_B,1HE8_A_B,1GUA_A_B,1C1Y_A_B	4.2e-07	1.94e-06	15197281	RalGDS-RBD	H-Ras1	298	15200000	7700000	6.4	14.9						SFFL	2
1LFD_A_B	NA92K	NA79K	SUR		1LFD_A_B,4G0N_A_B,3KUD_A_B,1K8R_A_B,1HE8_A_B,1GUA_A_B,1C1Y_A_B	7.5e-07	1.94e-06	15197281	RalGDS-RBD	H-Ras1	298	21400000	7700000	16.1	14.9						SFFL	2
1LFD_A_B	YA93K	YA80K	SUR		1LFD_A_B,4G0N_A_B,3KUD_A_B,1K8R_A_B,1HE8_A_B,1GUA_A_B,1C1Y_A_B	2.21e-06	1.94e-06	15197281	RalGDS-RBD	H-Ras1	298	21700000	7700000	48	14.9						SFFL	2
1LFD_A_B	DA94K	DA81K	SUR		1LFD_A_B,4G0N_A_B,3KUD_A_B,1K8R_A_B,1HE8_A_B,1GUA_A_B,1C1Y_A_B	2.8e-07	1.94e-06	15197281	RalGDS-RBD	H-Ras1	298	27900000	7700000	7.9	14.9						SFFL	2
1LFD_A_B	MA30K,DA58K	MA17K,DA45K	RIM,SUR		1LFD_A_B,4G0N_A_B,3KUD_A_B,1K8R_A_B,1HE8_A_B,1GUA_A_B,1C1Y_A_B	3.3e-07	1.94e-06	15197281	RalGDS-RBD	H-Ras1	298	17300000	7700000	5.8	14.9						SFFL	2
1LFD_A_B	MA30K,DA94K	MA17K,DA81K	RIM,SUR		1LFD_A_B,4G0N_A_B,3KUD_A_B,1K8R_A_B,1HE8_A_B,1GUA_A_B,1C1Y_A_B	4.2e-07	1.94e-06	15197281	RalGDS-RBD	H-Ras1	298	47500000	7700000	19.9	14.9						SFFL	2
1LFD_A_B	MA30K,DA51K,DA58K	MA17K,DA38K,DA45K	RIM,RIM,SUR		1LFD_A_B,4G0N_A_B,3KUD_A_B,1K8R_A_B,1HE8_A_B,1GUA_A_B,1C1Y_A_B	7.1e-08	1.94e-06	15197281	RalGDS-RBD	H-Ras1	298	110000000	7700000	7.8	14.9						SFFL	2
1LFD_A_B	MA30K,DA51K,DA58K,DA94K	MA17K,DA38K,DA45K,DA81K	RIM,RIM,SUR,SUR		1LFD_A_B,4G0N_A_B,3KUD_A_B,1K8R_A_B,1HE8_A_B,1GUA_A_B,1C1Y_A_B	1e-07	1.94e-06	15197281	RalGDS-RBD	H-Ras1	298	96300000	7700000	10	14.9						SFFL	2
1LFD_A_B	DA51K,DA56K,EA57K	DA38K,DA43K,EA44K	RIM,RIM,SUR		1LFD_A_B,4G0N_A_B,3KUD_A_B,1K8R_A_B,1HE8_A_B,1GUA_A_B,1C1Y_A_B	1.4e-07	1.94e-06	15197281	RalGDS-RBD	H-Ras1	298	43000000	7700000	6	14.9						SFFL	2
1LFD_A_B	DA58K,DA94K	DA45K,DA81K	SUR,SUR		1LFD_A_B,4G0N_A_B,3KUD_A_B,1K8R_A_B,1HE8_A_B,1GUA_A_B,1C1Y_A_B	7e-07	1.94e-06	15197281	RalGDS-RBD	H-Ras1	298	28400000	7700000	19.9	14.9						SFFL	2
1KTZ_A_B	VA92I	VA62I	COR		1KTZ_A_B,1REW_AB_C,2QJ9_AB_C,2QJA_AB_C,2QJB_AB_C,3B4V_AB_C	1.1e-07	7.3e-08	19161338	Transforming	growth	factor	beta	3	TGF-beta	type	II	receptor	298(assumed)	700000	740000	0.072	0.054						SPR	1
1KTZ_A_B	RA25K	RA13K	RIM		1KTZ_A_B,1REW_AB_C,2QJ9_AB_C,2QJA_AB_C,2QJB_AB_C,3B4V_AB_C	5.1e-07	7.3e-08	19161338	Transforming	growth	factor	beta	3	TGF-beta	type	II	receptor	298(assumed)	440000	740000	0.2	0.054						SPR	1
1KTZ_A_B	RA94K	RA64K	RIM		1KTZ_A_B,1REW_AB_C,2QJ9_AB_C,2QJA_AB_C,2QJB_AB_C,3B4V_AB_C	3e-06	7.3e-08	19161338	Transforming	growth	factor	beta	3	TGF-beta	type	II	receptor	298(assumed)										SPR	1
1KTZ_A_B	RA25A	RA13A	RIM		1KTZ_A_B,1REW_AB_C,2QJ9_AB_C,2QJA_AB_C,2QJB_AB_C,3B4V_AB_C	8.9e-07	7.3e-08	19161338	Transforming	growth	factor	beta	3	TGF-beta	type	II	receptor	298(assumed)										SPR	1
1KTZ_A_B	RA94A	RA64A	RIM		1KTZ_A_B,1REW_AB_C,2QJ9_AB_C,2QJA_AB_C,2QJB_AB_C,3B4V_AB_C	9.5e-06	7.3e-08	19161338	Transforming	growth	factor	beta	3	TGF-beta	type	II	receptor	298(assumed)										SPR	1
1KTZ_A_B	LB27A	LB3A	COR		1KTZ_A_B,1REW_AB_C,2QJ9_AB_C,2QJA_AB_C,2QJB_AB_C,3B4V_AB_C	1.48e-05	6.8e-07	16300789	Transforming	growth	factor	beta	3	TGF-beta	type	II	receptor	298										SPR	1
1KTZ_A_B	FB30A	FB6A	COR		1KTZ_A_B,1REW_AB_C,2QJ9_AB_C,2QJA_AB_C,2QJB_AB_C,3B4V_AB_C	0.000104	6.8e-07	16300789	Transforming	growth	factor	beta	3	TGF-beta	type	II	receptor	298										SPR	1
1KTZ_A_B	DB32A	DB8A	RIM		1KTZ_A_B,1REW_AB_C,2QJ9_AB_C,2QJA_AB_C,2QJB_AB_C,3B4V_AB_C	8.87e-06	6.8e-07	16300789	Transforming	growth	factor	beta	3	TGF-beta	type	II	receptor	298										SPR	1
1KTZ_A_B	DB32N	DB8N	RIM		1KTZ_A_B,1REW_AB_C,2QJ9_AB_C,2QJA_AB_C,2QJB_AB_C,3B4V_AB_C	1.99e-05	6.8e-07	16300789	Transforming	growth	factor	beta	3	TGF-beta	type	II	receptor	298										SPR	1
1KTZ_A_B	SB49A	SB25A	RIM		1KTZ_A_B,1REW_AB_C,2QJ9_AB_C,2QJA_AB_C,2QJB_AB_C,3B4V_AB_C	1.18e-06	6.8e-07	16300789	Transforming	growth	factor	beta	3	TGF-beta	type	II	receptor	298										SPR	1
1KTZ_A_B	IB50A	IB26A	COR		1KTZ_A_B,1REW_AB_C,2QJ9_AB_C,2QJA_AB_C,2QJB_AB_C,3B4V_AB_C	1.67e-05	6.8e-07	16300789	Transforming	growth	factor	beta	3	TGF-beta	type	II	receptor	298										SPR	1
1KTZ_A_B	TB51A	TB27A	COR		1KTZ_A_B,1REW_AB_C,2QJ9_AB_C,2QJA_AB_C,2QJB_AB_C,3B4V_AB_C	8.75e-06	6.8e-07	16300789	Transforming	growth	factor	beta	3	TGF-beta	type	II	receptor	298										SPR	1
1KTZ_A_B	SB52A	SB28A	SUP		1KTZ_A_B,1REW_AB_C,2QJ9_AB_C,2QJA_AB_C,2QJB_AB_C,3B4V_AB_C	9.8e-07	6.8e-07	16300789	Transforming	growth	factor	beta	3	TGF-beta	type	II	receptor	298										SPR	1
1KTZ_A_B	SB52L	SB28L	SUP		1KTZ_A_B,1REW_AB_C,2QJ9_AB_C,2QJA_AB_C,2QJB_AB_C,3B4V_AB_C	0.00062	6.8e-07	16300789	Transforming	growth	factor	beta	3	TGF-beta	type	II	receptor	298										SPR	1
1KTZ_A_B	IB53A	IB29A	COR		1KTZ_A_B,1REW_AB_C,2QJ9_AB_C,2QJA_AB_C,2QJB_AB_C,3B4V_AB_C	6.87e-06	6.8e-07	16300789	Transforming	growth	factor	beta	3	TGF-beta	type	II	receptor	298										SPR	1
1KTZ_A_B	EB55A	EB31A	RIM		1KTZ_A_B,1REW_AB_C,2QJ9_AB_C,2QJA_AB_C,2QJB_AB_C,3B4V_AB_C	5.3e-06	6.8e-07	16300789	Transforming	growth	factor	beta	3	TGF-beta	type	II	receptor	298										SPR	1
1KTZ_A_B	VB77A	VB53A	SUP		1KTZ_A_B,1REW_AB_C,2QJ9_AB_C,2QJA_AB_C,2QJB_AB_C,3B4V_AB_C	1.37e-06	6.8e-07	16300789	Transforming	growth	factor	beta	3	TGF-beta	type	II	receptor	298										SPR	1
1KTZ_A_B	DB118A	DB94A	RIM		1KTZ_A_B,1REW_AB_C,2QJ9_AB_C,2QJA_AB_C,2QJB_AB_C,3B4V_AB_C	2.69e-06	6.8e-07	16300789	Transforming	growth	factor	beta	3	TGF-beta	type	II	receptor	298										SPR	1
1KTZ_A_B	EB119A	EB95A	COR		1KTZ_A_B,1REW_AB_C,2QJ9_AB_C,2QJA_AB_C,2QJB_AB_C,3B4V_AB_C	8.47e-06	6.8e-07	16300789	Transforming	growth	factor	beta	3	TGF-beta	type	II	receptor	298										SPR	1
1KTZ_A_B	EB119Q	EB95Q	COR		1KTZ_A_B,1REW_AB_C,2QJ9_AB_C,2QJA_AB_C,2QJB_AB_C,3B4V_AB_C	1.06e-05	6.8e-07	16300789	Transforming	growth	factor	beta	3	TGF-beta	type	II	receptor	298										SPR	1
1KTZ_A_B	NB47A	NB23A	SUR		1KTZ_A_B,1REW_AB_C,2QJ9_AB_C,2QJA_AB_C,2QJB_AB_C,3B4V_AB_C	1.1e-06	6.8e-07	16300789	Transforming	growth	factor	beta	3	TGF-beta	type	II	receptor	298										SPR	1
1KTZ_A_B	VB62A	VB38A	INT		1KTZ_A_B,1REW_AB_C,2QJ9_AB_C,2QJA_AB_C,2QJB_AB_C,3B4V_AB_C	2.03e-06	6.8e-07	16300789	Transforming	growth	factor	beta	3	TGF-beta	type	II	receptor	298										SPR	1
1KTZ_A_B	EB75A	EB51A	INT		1KTZ_A_B,1REW_AB_C,2QJ9_AB_C,2QJA_AB_C,2QJB_AB_C,3B4V_AB_C	4.21e-06	6.8e-07	16300789	Transforming	growth	factor	beta	3	TGF-beta	type	II	receptor	298										SPR	1
1KTZ_A_B	HB79A	HB55A	INT		1KTZ_A_B,1REW_AB_C,2QJ9_AB_C,2QJA_AB_C,2QJB_AB_C,3B4V_AB_C	1.12e-06	6.8e-07	16300789	Transforming	growth	factor	beta	3	TGF-beta	type	II	receptor	298										SPR	1
1KTZ_A_B	FB110A	FB86A	INT		1KTZ_A_B,1REW_AB_C,2QJ9_AB_C,2QJA_AB_C,2QJB_AB_C,3B4V_AB_C	3.28e-06	6.8e-07	16300789	Transforming	growth	factor	beta	3	TGF-beta	type	II	receptor	298										SPR	1
1KTZ_A_B	MB112A	MB88A	INT		1KTZ_A_B,1REW_AB_C,2QJ9_AB_C,2QJA_AB_C,2QJB_AB_C,3B4V_AB_C	2.96e-06	6.8e-07	16300789	Transforming	growth	factor	beta	3	TGF-beta	type	II	receptor	298										SPR	1
1KTZ_A_B	IB125A	IB101A	INT		1KTZ_A_B,1REW_AB_C,2QJ9_AB_C,2QJA_AB_C,2QJB_AB_C,3B4V_AB_C	1.69e-06	6.8e-07	16300789	Transforming	growth	factor	beta	3	TGF-beta	type	II	receptor	298										SPR	1
1REW_AB_C	DA30A,DB30A	DA19A,DB19A	SUR,RIM		1REW_AB_C,2QJ9_AB_C,2QJA_AB_C,2QJB_AB_C,1KTZ_A_B	2.06E-009	6.67E-010	10880444	Bone	morphogenetic	protein-2	BMPR-IA	receptor	298	582000	600000	0.0012	0.0004					Mutations applied to A and B due to dimer,,	SPR	1
1REW_AB_C	WA31A,WB31A	WA20A,WB20A	SUR,COR		1REW_AB_C,2QJ9_AB_C,2QJA_AB_C,2QJB_AB_C,1KTZ_A_B	4.18E-009	6.67E-010	10880444	Bone	morphogenetic	protein-2	BMPR-IA	receptor	298	546000	600000	0.00228	0.0004					Mutations applied to A and B due to dimer,,	SPR	1
1REW_AB_C	DA30A,WA31A,DB30A,WB31A	DA19A,WA20A,DB19A,WB20A	SUR,SUR,RIM,COR		1REW_AB_C,2QJ9_AB_C,2QJA_AB_C,2QJB_AB_C,1KTZ_A_B	2.17E-008	6.67E-010	10880444	Bone	morphogenetic	protein-2	BMPR-IA	receptor	298	552000	600000	0.012	0.0004					Mutations applied to A and B due to dimer,,	SPR	1
1REW_AB_C	FA49A,FB49A	FA38A,FB38A	COR,SUR		1REW_AB_C,2QJ9_AB_C,2QJA_AB_C,2QJB_AB_C,1KTZ_A_B	6.67E-009	6.67E-010	10880444	Bone	morphogenetic	protein-2	BMPR-IA	receptor	298	60000	600000	0.0004	0.0004					Mutations applied to A and B due to dimer,,	SPR	1
1REW_AB_C	PA50A,PB50A	PA39A,PB39A	COR,SUR		1REW_AB_C,2QJ9_AB_C,2QJA_AB_C,2QJB_AB_C,1KTZ_A_B	5.93E-009	6.67E-010	10880444	Bone	morphogenetic	protein-2	BMPR-IA	receptor	298	54000	600000	0.00032	0.0004					Mutations applied to A and B due to dimer,,	SPR	1
1REW_AB_C	FA49A,PA50A,FB49A,PB50A	FA38A,PA39A,FB38A,PB39A	COR,COR,SUR,SUR		1REW_AB_C,2QJ9_AB_C,2QJA_AB_C,2QJB_AB_C,1KTZ_A_B	8.67E-008	6.67E-010	10880444	Bone	morphogenetic	protein-2	BMPR-IA	receptor	298	12000	600000	0.00104	0.0004					Mutations applied to A and B due to dimer,,	SPR	1
1REW_AB_C	HA39D,HB39D	HA28D,HB28D	SUR,SUR		1REW_AB_C,2QJ9_AB_C,2QJA_AB_C,2QJB_AB_C,1KTZ_A_B	9.28E-010	6.67E-010	10880444	Bone	morphogenetic	protein-2	BMPR-IA	receptor	298	474000	600000	0.00044	0.0004					Mutations applied to A and B due to dimer,,	SPR	1
1REW_AB_C	SA88A,SB88A	SA77A,SB77A	SUR,SUR		1REW_AB_C,2QJ9_AB_C,2QJA_AB_C,2QJB_AB_C,1KTZ_A_B	9.4E-010	6.67E-010	10880444	Bone	morphogenetic	protein-2	BMPR-IA	receptor	298	468000	600000	0.00044	0.0004					Mutations applied to A and B due to dimer,,	SPR	1
1REW_AB_C	LA100A,LB100A	LA89A,LB89A	SUR,SUR		1REW_AB_C,2QJ9_AB_C,2QJA_AB_C,2QJB_AB_C,1KTZ_A_B	1e-09	6.67E-010	10880444	Bone	morphogenetic	protein-2	BMPR-IA	receptor	298	486000	600000	0.00048	0.0004					Mutations applied to A and B due to dimer,,	SPR	1
1REW_AB_C	HA39D,SA88A,HB39D,SB88A	HA28D,SA77A,HB28D,SB77A	SUR,SUR,SUR,SUR		1REW_AB_C,2QJ9_AB_C,2QJA_AB_C,2QJB_AB_C,1KTZ_A_B	9.09E-010	6.67E-010	10880444	Bone	morphogenetic	protein-2	BMPR-IA	receptor	298	528000	600000	0.00048	0.0004					Mutations applied to A and B due to dimer,,	SPR	1
1REW_AB_C	HA39D,LA100A,HB39D,LB100A	HA28D,LA89A,HB28D,LB89A	SUR,SUR,SUR,SUR		1REW_AB_C,2QJ9_AB_C,2QJA_AB_C,2QJB_AB_C,1KTZ_A_B	8.15E-010	6.67E-010	10880444	Bone	morphogenetic	protein-2	BMPR-IA	receptor	298	540000	600000	0.00044	0.0004					Mutations applied to A and B due to dimer,,	SPR	1
1REW_AB_C	AA34D,AB34D	AA23D,AB23D	SUR,SUR		1REW_AB_C,2QJ9_AB_C,2QJA_AB_C,2QJB_AB_C,1KTZ_A_B	6.67E-010	6.67E-010	10880444	Bone	morphogenetic	protein-2	BMPR-IA	receptor	298	336000	600000	0.000224	0.0004					Mutations applied to A and B due to dimer,,	SPR	1
1REW_AB_C	DA53A,DB53A	DA42A,DB42A	COR,SUR		1REW_AB_C,2QJ9_AB_C,2QJA_AB_C,2QJB_AB_C,1KTZ_A_B	6.11E-010	6.67E-010	10880444	Bone	morphogenetic	protein-2	BMPR-IA	receptor	298	720000	600000	0.00044	0.0004					Mutations applied to A and B due to dimer,,	SPR	1
1REW_AB_C	EA109R,EB109R	EA98R,EB98R	SUR,SUR		1REW_AB_C,2QJ9_AB_C,2QJA_AB_C,2QJB_AB_C,1KTZ_A_B	1.05E-009	6.67E-010	10880444	Bone	morphogenetic	protein-2	BMPR-IA	receptor	298	456000	600000	0.00048	0.0004					Mutations applied to A and B due to dimer,,	SPR	1
1REW_AB_C	DA30A,AA34D,DB30A,AB34D	DA19A,AA23D,DB19A,AB23D	SUR,SUR,RIM,SUR		1REW_AB_C,2QJ9_AB_C,2QJA_AB_C,2QJB_AB_C,1KTZ_A_B	1.49E-009	6.67E-010	10880444	Bone	morphogenetic	protein-2	BMPR-IA	receptor	298	510000	600000	0.00076	0.0004					Mutations applied to A and B due to dimer,,	SPR	1
1REW_AB_C	AA34D,DA53A,AB34D,DB53A	AA23D,DA42A,AB23D,DB42A	SUR,COR,SUR,SUR		1REW_AB_C,2QJ9_AB_C,2QJA_AB_C,2QJB_AB_C,1KTZ_A_B	4.89E-010	6.67E-010	10880444	Bone	morphogenetic	protein-2	BMPR-IA	receptor	298	900000	600000	0.00044	0.0004					Mutations applied to A and B due to dimer,,	SPR	1
1REW_AB_C	DA53A,EA109R,DB53A,EB109R	DA42A,EA98R,DB42A,EB98R	COR,SUR,SUR,SUR		1REW_AB_C,2QJ9_AB_C,2QJA_AB_C,2QJB_AB_C,1KTZ_A_B	7.18E-010	6.67E-010	10880444	Bone	morphogenetic	protein-2	BMPR-IA	receptor	298	780000	600000	0.00056	0.0004					Mutations applied to A and B due to dimer,,	SPR	1
1REW_AB_C	WA28F,WB28F	WA17F,WB17F	INT,SUP		1REW_AB_C,2QJ9_AB_C,2QJA_AB_C,2QJB_AB_C,1KTZ_A_B	2.8E-009	9E-010	15064755	Bone	morphogenetic	protein-2	BMPR-IA	receptor	298(assumed)									Mutations applied to A and B due to dimer,,	SPR	1
1REW_AB_C	LA51P,LB51P	LA40P,LB40P	SUP,INT		1REW_AB_C,2QJ9_AB_C,2QJA_AB_C,2QJB_AB_C,1KTZ_A_B	>7.00e-06	9E-010	15064755	Bone	morphogenetic	protein-2	BMPR-IA	receptor	298(assumed)									Mutations applied to A and B due to dimer,,	SPR	2
1REW_AB_C	DA53A,DB53A	DA42A,DB42A	COR,SUR		1REW_AB_C,2QJ9_AB_C,2QJA_AB_C,2QJB_AB_C,1KTZ_A_B	8E-010	9E-010	15064755	Bone	morphogenetic	protein-2	BMPR-IA	receptor	298(assumed)									Mutations applied to A and B due to dimer,,	SPR	1
1REW_AB_C	DA53P,DB53P	DA42P,DB42P	COR,SUR		1REW_AB_C,2QJ9_AB_C,2QJA_AB_C,2QJB_AB_C,1KTZ_A_B	4.8e-08	9E-010	15064755	Bone	morphogenetic	protein-2	BMPR-IA	receptor	298(assumed)									Mutations applied to A and B due to dimer,,	SPR	1
1REW_AB_C	SA69R,SB69R	SA58R,SB58R	COR,SUR		1REW_AB_C,2QJ9_AB_C,2QJA_AB_C,2QJB_AB_C,1KTZ_A_B	1.5e-08	9E-010	15064755	Bone	morphogenetic	protein-2	BMPR-IA	receptor	298(assumed)									Mutations applied to A and B due to dimer,,	SPR	1
1REW_AB_C	YA103A,YB103A	YA92A,YB92A	INT,SUP		1REW_AB_C,2QJ9_AB_C,2QJA_AB_C,2QJB_AB_C,1KTZ_A_B	7e-09	9E-010	15064755	Bone	morphogenetic	protein-2	BMPR-IA	receptor	298(assumed)									Mutations applied to A and B due to dimer,,	SPR	1
1REW_AB_C	QC86A	QC55A	COR		1REW_AB_C,2QJ9_AB_C,2QJA_AB_C,2QJB_AB_C,1KTZ_A_B	8e-08	9E-010	15064755	Bone	morphogenetic	protein-2	BMPR-IA	receptor	298(assumed)										SPR	1
1REW_AB_C	KC88R,SC90T,KC92I,AC93P,QC94H,LC95Q,TC98D	KC57R,SC59T,KC61I,AC62P,QC63H,LC64Q,TC67D	RIM,COR,RIM,COR,RIM,RIM,INT		1REW_AB_C,2QJ9_AB_C,2QJA_AB_C,2QJB_AB_C,1KTZ_A_B	2.4E-009	7E-010	18160401	Bone	morphogenetic	protein-2	BMPR-IA	receptor	298(assumed)	400000	340000	0.00097	0.00024						SPR	1
2QJ9_AB_C	RC88K,TC90S,IC92K,PC93A,HC94Q,QC95L,SC98T	RC57K,TC59S,IC61K,PC62A,HC63Q,QC64L,SC67T	RIM,COR,RIM,SUP,RIM,SUR,INT		1REW_AB_C,2QJ9_AB_C,2QJA_AB_C,2QJB_AB_C,1KTZ_A_B	7E-010	2.4E-009	18160401	Bone	morphogenetic	protein-2	BMPR-IA	receptor	298(assumed)	340000	400000	0.00024	0.00097					Crystal structure is a variant, which is taken as 'wild-type',,	SPR	1
1REW_AB_C	KC88R,SC90T,KC92I,AC93P,QC94H,LC95Q,TC98D,AC74T,MC78L,KC79G,YC80L	KC57R,SC59T,KC61I,AC62P,QC63H,LC64Q,TC67D,AC43T,MC47L,KC48G,YC49L	RIM,COR,RIM,COR,RIM,RIM,INT,INT,SUP,COR,RIM		1REW_AB_C,2QJ9_AB_C,2QJA_AB_C,2QJB_AB_C,1KTZ_A_B	1.1E-009	7E-010	18160401	Bone	morphogenetic	protein-2	BMPR-IA	receptor	298(assumed)	300000	340000	0.00034	0.00024						SPR	1
2QJ9_AB_C	AC74T,MC78L,KC79G,YC80L	AC43T,MC47L,KC48G,YC49L	INT,SUP,COR,RIM		1REW_AB_C,2QJ9_AB_C,2QJA_AB_C,2QJB_AB_C,1KTZ_A_B	1.1E-009	2.4E-009	18160401	Bone	morphogenetic	protein-2	BMPR-IA	receptor	298(assumed)	300000	400000	0.00034	0.00097					Crystal structure is a variant, which is taken as 'wild-type',,	SPR	1
2QJA_AB_C	TC74A,LC78M,GC79K,LC80Y	TC43A,LC47M,GC48K,LC49Y	INT,SUP,COR,SUR		1REW_AB_C,2QJ9_AB_C,2QJA_AB_C,2QJB_AB_C,1KTZ_A_B	2.4E-009	1.1E-009	18160401	Bone	morphogenetic	protein-2	BMPR-IA	receptor	298(assumed)	400000	300000	0.00097	0.00034					Crystal structure is a variant, which is taken as 'wild-type',,	SPR	1
2QJA_AB_C	RC88K,TC90S,IC92K,PC93A,HC94Q,QC95L,SC98T,TC74A,LC78M,GC79K,LC80Y	RC57K,TC59S,IC61K,PC62A,HC63Q,QC64L,SC67T,TC43A,LC47M,GC48K,LC49Y	RIM,COR,RIM,COR,RIM,SUR,INT,INT,SUP,COR,SUR		1REW_AB_C,2QJ9_AB_C,2QJA_AB_C,2QJB_AB_C,1KTZ_A_B	7E-010	1.1E-009	18160401	Bone	morphogenetic	protein-2	BMPR-IA	receptor	298(assumed)	340000	300000	0.00024	0.00034					Crystal structure is a variant, which is taken as 'wild-type',,	SPR	1
1REW_AB_C	KC88R,SC90T,KC92I,AC93P,QC94H,LC95Q,TC98D,AC74T,MC78L,KC79G,YC80L,GC42H,DC46E,AC61T,IC62M	KC57R,SC59T,KC61I,AC62P,QC63H,LC64Q,TC67D,AC43T,MC47L,KC48G,YC49L,GC11H,DC15E,AC30T,IC31M	RIM,COR,RIM,COR,RIM,RIM,INT,INT,SUP,COR,RIM,RIM,RIM,INT,SUP		1REW_AB_C,2QJ9_AB_C,2QJA_AB_C,2QJB_AB_C,1KTZ_A_B	4.9E-009	7E-010	18160401	Bone	morphogenetic	protein-2	BMPR-IA	receptor	298(assumed)	280000	340000	0.00111	0.00024						SPR	1
2QJ9_AB_C	AC74T,MC78L,KC79G,YC80L,GC42H,DC46E,AC61T,IC62M	AC43T,MC47L,KC48G,YC49L,GC11H,DC15E,AC30T,IC31M	INT,SUP,COR,RIM,RIM,RIM,INT,SUP		1REW_AB_C,2QJ9_AB_C,2QJA_AB_C,2QJB_AB_C,1KTZ_A_B	4.9E-009	2.4E-009	18160401	Bone	morphogenetic	protein-2	BMPR-IA	receptor	298(assumed)	280000	400000	0.00111	0.00097					Crystal structure is a variant, which is taken as 'wild-type',,	SPR	1
2QJA_AB_C	GC42H,DC46E,AC61T,IC62M	GC11H,DC15E,AC30T,IC31M	SUR,RIM,INT,SUP		1REW_AB_C,2QJ9_AB_C,2QJA_AB_C,2QJB_AB_C,1KTZ_A_B	4.9E-009	1.1E-009	18160401	Bone	morphogenetic	protein-2	BMPR-IA	receptor	298(assumed)	280000	300000	0.00111	0.00034					Crystal structure is a variant, which is taken as 'wild-type',,	SPR	1
2QJB_AB_C	HC42G,EC46D,TC61A,MC62I	HC11G,EC15D,TC30A,MC31I	SUR,RIM,INT,SUP		1REW_AB_C,2QJ9_AB_C,2QJA_AB_C,2QJB_AB_C,1KTZ_A_B	1.1E-009	4.9E-009	18160401	Bone	morphogenetic	protein-2	BMPR-IA	receptor	298(assumed)	300000	280000	0.00034	0.00111					Crystal structure is a variant, which is taken as 'wild-type',,	SPR	1
2QJB_AB_C	TC74A,LC78M,GC79K,LC80Y,HC42G,EC46D,TC61A,MC62I	TC43A,LC47M,GC48K,LC49Y,HC11G,EC15D,TC30A,MC31I	INT,SUP,COR,SUR,SUR,RIM,INT,SUP		1REW_AB_C,2QJ9_AB_C,2QJA_AB_C,2QJB_AB_C,1KTZ_A_B	2.4E-009	4.9E-009	18160401	Bone	morphogenetic	protein-2	BMPR-IA	receptor	298(assumed)	400000	280000	0.00097	0.00111					Crystal structure is a variant, which is taken as 'wild-type',,	SPR	1
2QJB_AB_C	RC88K,TC90S,IC92K,PC93A,HC94Q,QC95L,SC98T,TC74A,LC78M,GC79K,LC80Y,HC42G,EC46D,TC61A,MC62I	RC57K,TC59S,IC61K,PC62A,HC63Q,QC64L,SC67T,TC43A,LC47M,GC48K,LC49Y,HC11G,EC15D,TC30A,MC31I	RIM,RIM,RIM,SUP,RIM,SUR,INT,INT,SUP,COR,SUR,SUR,RIM,INT,SUP		1REW_AB_C,2QJ9_AB_C,2QJA_AB_C,2QJB_AB_C,1KTZ_A_B	7E-010	4.9E-009	18160401	Bone	morphogenetic	protein-2	BMPR-IA	receptor	298(assumed)	340000	280000	0.00024	0.00111					Crystal structure is a variant, which is taken as 'wild-type',,	SPR	1
3BK3_A_C	LC1A	LC2A	RIM		3BK3_A_C,3B4V_AB_C,2B0U_AB_C,3SEK_AB_C,3HH2_AB_C	2.2e-08	2.2e-08	18477456	Bone	morphogenetic	protein-2	Crossveinless	2	298(assumed)	1300000	1400000	0.028	0.026						SPR	1
3BK3_A_C	LC1R	LC2R	RIM		3BK3_A_C,3B4V_AB_C,2B0U_AB_C,3SEK_AB_C,3HH2_AB_C	2.3e-08	2.2e-08	18477456	Bone	morphogenetic	protein-2	Crossveinless	2	298(assumed)	1200000	1400000	0.028	0.026						SPR	1
3BK3_A_C	IC2A	IC3A	RIM		3BK3_A_C,3B4V_AB_C,2B0U_AB_C,3SEK_AB_C,3HH2_AB_C	1.27e-07	2.2e-08	18477456	Bone	morphogenetic	protein-2	Crossveinless	2	298(assumed)										SPR	1
3BK3_A_C	IC2R	IC3R	RIM		3BK3_A_C,3B4V_AB_C,2B0U_AB_C,3SEK_AB_C,3HH2_AB_C	6.6e-08	2.2e-08	18477456	Bone	morphogenetic	protein-2	Crossveinless	2	298(assumed)										SPR	1
3BK3_A_C	TC3P	TC4P	RIM		3BK3_A_C,3B4V_AB_C,2B0U_AB_C,3SEK_AB_C,3HH2_AB_C	5e-08	2.2e-08	18477456	Bone	morphogenetic	protein-2	Crossveinless	2	298(assumed)	950000	1400000	0.048	0.026						SPR	1
3BK3_A_C	TC5P	TC6P	RIM		3BK3_A_C,3B4V_AB_C,2B0U_AB_C,3SEK_AB_C,3HH2_AB_C	4.17e-07	2.2e-08	18477456	Bone	morphogenetic	protein-2	Crossveinless	2	298(assumed)	180000	1400000	0.075	0.026						SPR	1
3BK3_A_C	IC18A	IC19A	COR		3BK3_A_C,3B4V_AB_C,2B0U_AB_C,3SEK_AB_C,3HH2_AB_C	5e-08	2.2e-08	18477456	Bone	morphogenetic	protein-2	Crossveinless	2	298(assumed)	880000	1400000	0.044	0.026						SPR	1
3BK3_A_C	IC18R	IC19R	COR		3BK3_A_C,3B4V_AB_C,2B0U_AB_C,3SEK_AB_C,3HH2_AB_C	4.5e-08	2.2e-08	18477456	Bone	morphogenetic	protein-2	Crossveinless	2	298(assumed)	2000000	1400000	0.089	0.026						SPR	1
3BK3_A_C	IC21A	IC22A	COR		3BK3_A_C,3B4V_AB_C,2B0U_AB_C,3SEK_AB_C,3HH2_AB_C	2e-07	2.2e-08	18477456	Bone	morphogenetic	protein-2	Crossveinless	2	298(assumed)										SPR	1
3BK3_A_C	IC21R	IC22R	COR		3BK3_A_C,3B4V_AB_C,2B0U_AB_C,3SEK_AB_C,3HH2_AB_C	7.9e-07	2.2e-08	18477456	Bone	morphogenetic	protein-2	Crossveinless	2	298(assumed)										SPR	1
3BK3_A_C	IC27A	IC28A	COR		3BK3_A_C,3B4V_AB_C,2B0U_AB_C,3SEK_AB_C,3HH2_AB_C	1.85e-07	2.2e-08	18477456	Bone	morphogenetic	protein-2	Crossveinless	2	298(assumed)										SPR	1
3BK3_A_C	IC27R	IC28R	COR		3BK3_A_C,3B4V_AB_C,2B0U_AB_C,3SEK_AB_C,3HH2_AB_C	1.6e-07	2.2e-08	18477456	Bone	morphogenetic	protein-2	Crossveinless	2	298(assumed)										SPR	1
3BK3_A_C	AC36R	AC37R	COR		3BK3_A_C,3B4V_AB_C,2B0U_AB_C,3SEK_AB_C,3HH2_AB_C	2.27e-07	2.2e-08	18477456	Bone	morphogenetic	protein-2	Crossveinless	2	298(assumed)										SPR	1
1XXM_A_C	AC1074K,AC1142F,AC1143Y,AA104E,AA105Y	AC74K,AC142F,AC143Y,AA79E,AA80Y	INT,RIM,RIM,RIM,RIM		1XXM_A_C,1S0W_A_C,1JTG_A_B,2G2U_A_B,2G2W_A_B,3N4I_A_B,1JTD_A_B,3QHY_A_B	4.77E-009	2.8e-07	15618400	TEM-1	beta-lactamase	BLIP	298									Crystal structure is one of the mutants in the paper. This mutant is taken as 'wild-type',,	SPR	1
1S0W_A_C	AC1142F	AC142F	RIM		1XXM_A_C,1S0W_A_C,1JTG_A_B,2G2U_A_B,2G2W_A_B,3N4I_A_B,1JTD_A_B,3QHY_A_B	4.77E-009	1.66e-07	15618400	TEM-1	beta-lactamase	BLIP	298									Crystal structure is one of the mutants in the paper. This mutant is taken as 'wild-type',,	SPR	1
1JTG_A_B	GA238S	GA212S	SUP		1XXM_A_C,1S0W_A_C,1JTG_A_B,2G2U_A_B,2G2W_A_B,3N4I_A_B,1JTD_A_B,3QHY_A_B	7E-011	1.1E-010	9891008	TEM-1	beta-lactamase	BLIP	298										IASP	1
1JTG_A_B	EA104K	EA79K	COR		1XXM_A_C,1S0W_A_C,1JTG_A_B,2G2U_A_B,2G2W_A_B,3N4I_A_B,1JTD_A_B,3QHY_A_B	1.4e-07	1.1E-010	9891008	TEM-1	beta-lactamase	BLIP	298										IASP	1
1JTG_A_B	DB49A	DB49A	COR		1XXM_A_C,1S0W_A_C,1JTG_A_B,2G2U_A_B,2G2W_A_B,3N4I_A_B,1JTD_A_B,3QHY_A_B	8.3E-009	1.1E-010	9891008	TEM-1	beta-lactamase	BLIP	298										IASP	1
1JTG_A_B	FB142A	FB142A	COR		1XXM_A_C,1S0W_A_C,1JTG_A_B,2G2U_A_B,2G2W_A_B,3N4I_A_B,1JTD_A_B,3QHY_A_B	3.3e-08	1.1E-010	9891008	TEM-1	beta-lactamase	BLIP	298										IASP	1
1JTG_A_B	GA238S,DB49A	GA212S,DB49A	SUP,COR		1XXM_A_C,1S0W_A_C,1JTG_A_B,2G2U_A_B,2G2W_A_B,3N4I_A_B,1JTD_A_B,3QHY_A_B	9.4E-009	1.1E-010	9891008	TEM-1	beta-lactamase	BLIP	298										IASP	1
1JTG_A_B	GA238S,FB142A	GA212S,FB142A	SUP,COR		1XXM_A_C,1S0W_A_C,1JTG_A_B,2G2U_A_B,2G2W_A_B,3N4I_A_B,1JTD_A_B,3QHY_A_B	5.5e-08	1.1E-010	9891008	TEM-1	beta-lactamase	BLIP	298										IASP	1
1JTG_A_B	EA104K,DB49A	EA79K,DB49A	COR,COR		1XXM_A_C,1S0W_A_C,1JTG_A_B,2G2U_A_B,2G2W_A_B,3N4I_A_B,1JTD_A_B,3QHY_A_B	1.5e-06	1.1E-010	9891008	TEM-1	beta-lactamase	BLIP	298										IASP	1
1JTG_A_B	EA104K,FB142A	EA79K,FB142A	COR,COR		1XXM_A_C,1S0W_A_C,1JTG_A_B,2G2U_A_B,2G2W_A_B,3N4I_A_B,1JTD_A_B,3QHY_A_B	2.4e-07	1.1E-010	9891008	TEM-1	beta-lactamase	BLIP	298										IASP	1
1JTG_A_B	DB49A	DB49A	COR		1XXM_A_C,1S0W_A_C,1JTG_A_B,2G2U_A_B,2G2W_A_B,3N4I_A_B,1JTD_A_B,3QHY_A_B	1.46e-07	6.83E-009	10772866	TEM-1	beta-lactamase	BLIP	298	54000	41000	0.00789	0.00028						SPR	1
1JTG_A_B	SA235A,DB49A	SA209A,DB49A	SUP,COR		1XXM_A_C,1S0W_A_C,1JTG_A_B,2G2U_A_B,2G2W_A_B,3N4I_A_B,1JTD_A_B,3QHY_A_B	1.09e-07	6.83E-009	10772866	TEM-1	beta-lactamase	BLIP	298	57000	41000	0.00622	0.00028						SPR	1
1JTG_A_B	SA130A,DB49A	SA105A,DB49A	SUP,COR		1XXM_A_C,1S0W_A_C,1JTG_A_B,2G2U_A_B,2G2W_A_B,3N4I_A_B,1JTD_A_B,3QHY_A_B	7.07E-008	6.83E-009	10772866	TEM-1	beta-lactamase	BLIP	298	56000	41000	0.00396	0.00028						SPR	1
1JTG_A_B	SA235A,SA130A,DB49A	SA209A,SA105A,DB49A	SUP,SUP,COR		1XXM_A_C,1S0W_A_C,1JTG_A_B,2G2U_A_B,2G2W_A_B,3N4I_A_B,1JTD_A_B,3QHY_A_B	4.33E-008	6.83E-009	10772866	TEM-1	beta-lactamase	BLIP	298	57000	41000	0.00247	0.00028						SPR	1
1JTG_A_B	RA243A,DB49A	RA217A,DB49A	SUP,COR		1XXM_A_C,1S0W_A_C,1JTG_A_B,2G2U_A_B,2G2W_A_B,3N4I_A_B,1JTD_A_B,3QHY_A_B	4.46E-008	6.83E-009	10772866	TEM-1	beta-lactamase	BLIP	298	46000	41000	0.00205	0.00028						SPR	1
1JTG_A_B	KA234A,DB49A	KA208A,DB49A	INT,COR		1XXM_A_C,1S0W_A_C,1JTG_A_B,2G2U_A_B,2G2W_A_B,3N4I_A_B,1JTD_A_B,3QHY_A_B	9.41E-008	6.83E-009	10772866	TEM-1	beta-lactamase	BLIP	298	56000	41000	0.00527	0.00028						SPR	1
1JTG_A_B	RA243A,SA235A,DB49A	RA217A,SA209A,DB49A	SUP,SUP,COR		1XXM_A_C,1S0W_A_C,1JTG_A_B,2G2U_A_B,2G2W_A_B,3N4I_A_B,1JTD_A_B,3QHY_A_B	1.36E-008	6.83E-009	10772866	TEM-1	beta-lactamase	BLIP	298	47000	41000	0.00064	0.00028						SPR	1
1JTG_A_B	RA243A,SA130A,DB49A	RA217A,SA105A,DB49A	SUP,SUP,COR		1XXM_A_C,1S0W_A_C,1JTG_A_B,2G2U_A_B,2G2W_A_B,3N4I_A_B,1JTD_A_B,3QHY_A_B	5.68E-008	6.83E-009	10772866	TEM-1	beta-lactamase	BLIP	298	40000	41000	0.00227	0.00028						SPR	1
1JTG_A_B	SA235A,KA234A,DB49A	SA209A,KA208A,DB49A	SUP,INT,COR		1XXM_A_C,1S0W_A_C,1JTG_A_B,2G2U_A_B,2G2W_A_B,3N4I_A_B,1JTD_A_B,3QHY_A_B	9.11E-008	6.83E-009	10772866	TEM-1	beta-lactamase	BLIP	298	35000	41000	0.00319	0.00028						SPR	1
1JTG_A_B	KA234A,SA130A,DB49A	KA208A,SA105A,DB49A	INT,SUP,COR		1XXM_A_C,1S0W_A_C,1JTG_A_B,2G2U_A_B,2G2W_A_B,3N4I_A_B,1JTD_A_B,3QHY_A_B	6.32E-008	6.83E-009	10772866	TEM-1	beta-lactamase	BLIP	298	25000	41000	0.00158	0.00028						SPR	1
1JTG_A_B	RA243A,SA235A,SA130A,DB49A	RA217A,SA209A,SA105A,DB49A	SUP,SUP,SUP,COR		1XXM_A_C,1S0W_A_C,1JTG_A_B,2G2U_A_B,2G2W_A_B,3N4I_A_B,1JTD_A_B,3QHY_A_B	3.09E-008	6.83E-009	10772866	TEM-1	beta-lactamase	BLIP	298	34000	41000	0.00105	0.00028						SPR	1
1JTG_A_B	SA235A,SA130A,KA234A,DB49A	SA209A,SA105A,KA208A,DB49A	SUP,SUP,INT,COR		1XXM_A_C,1S0W_A_C,1JTG_A_B,2G2U_A_B,2G2W_A_B,3N4I_A_B,1JTD_A_B,3QHY_A_B	1.91E-008	6.83E-009	10772866	TEM-1	beta-lactamase	BLIP	298	57000	41000	0.00109	0.00028						SPR	1
1JTG_A_B	RA243A,KA234A,DB49A	RA217A,KA208A,DB49A	SUP,INT,COR		1XXM_A_C,1S0W_A_C,1JTG_A_B,2G2U_A_B,2G2W_A_B,3N4I_A_B,1JTD_A_B,3QHY_A_B	1.7e-07	6.83E-009	10772866	TEM-1	beta-lactamase	BLIP	298	30000	41000	0.0051	0.00028						SPR	1
1JTG_A_B	RA243A,SA235A,KA234A,DB49A	RA217A,SA209A,KA208A,DB49A	SUP,SUP,INT,COR		1XXM_A_C,1S0W_A_C,1JTG_A_B,2G2U_A_B,2G2W_A_B,3N4I_A_B,1JTD_A_B,3QHY_A_B	2.11e-07	6.83E-009	10772866	TEM-1	beta-lactamase	BLIP	298	23000	41000	0.00486	0.00028						SPR	1
1JTG_A_B	KA234A,SA130A,RA243A,DB49A	KA208A,SA105A,RA217A,DB49A	INT,SUP,SUP,COR		1XXM_A_C,1S0W_A_C,1JTG_A_B,2G2U_A_B,2G2W_A_B,3N4I_A_B,1JTD_A_B,3QHY_A_B	8.46E-008	6.83E-009	10772866	TEM-1	beta-lactamase	BLIP	298	37000	41000	0.00313	0.00028						SPR	1
1JTG_A_B	KA234A,SA235A,SA130A,RA243A,DB49A	KA208A,SA209A,SA105A,RA217A,DB49A	INT,SUP,SUP,SUP,COR		1XXM_A_C,1S0W_A_C,1JTG_A_B,2G2U_A_B,2G2W_A_B,3N4I_A_B,1JTD_A_B,3QHY_A_B	1.26e-07	6.83E-009	10772866	TEM-1	beta-lactamase	BLIP	298	31000	41000	0.0039	0.00028						SPR	1
1JTG_A_B	SA235A	SA209A	SUP		1XXM_A_C,1S0W_A_C,1JTG_A_B,2G2U_A_B,2G2W_A_B,3N4I_A_B,1JTD_A_B,3QHY_A_B	5.53E-008	6.83E-009	10772866	TEM-1	beta-lactamase	BLIP	298	47000	41000	0.0026	0.00028						SPR	1
1JTG_A_B	SA130A	SA105A	SUP		1XXM_A_C,1S0W_A_C,1JTG_A_B,2G2U_A_B,2G2W_A_B,3N4I_A_B,1JTD_A_B,3QHY_A_B	2.6e-08	6.83E-009	10772866	TEM-1	beta-lactamase	BLIP	298	25000	41000	0.00065	0.00028						SPR	1
1JTG_A_B	SA235A,SA130A	SA209A,SA105A	SUP,SUP		1XXM_A_C,1S0W_A_C,1JTG_A_B,2G2U_A_B,2G2W_A_B,3N4I_A_B,1JTD_A_B,3QHY_A_B	4.78E-008	6.83E-009	10772866	TEM-1	beta-lactamase	BLIP	298	23000	41000	0.0011	0.00028						SPR	1
1JTG_A_B	RA243A	RA217A	SUP		1XXM_A_C,1S0W_A_C,1JTG_A_B,2G2U_A_B,2G2W_A_B,3N4I_A_B,1JTD_A_B,3QHY_A_B	6.55E-008	6.83E-009	10772866	TEM-1	beta-lactamase	BLIP	298	11000	41000	0.00072	0.00028						SPR	1
1JTG_A_B	KA234A	KA208A	INT		1XXM_A_C,1S0W_A_C,1JTG_A_B,2G2U_A_B,2G2W_A_B,3N4I_A_B,1JTD_A_B,3QHY_A_B	7.47E-008	6.83E-009	10772866	TEM-1	beta-lactamase	BLIP	298	15000	41000	0.00112	0.00028						SPR	1
1JTG_A_B	RA243A,SA235A	RA217A,SA209A	SUP,SUP		1XXM_A_C,1S0W_A_C,1JTG_A_B,2G2U_A_B,2G2W_A_B,3N4I_A_B,1JTD_A_B,3QHY_A_B	2.38E-008	6.83E-009	10772866	TEM-1	beta-lactamase	BLIP	298	13000	41000	0.00031	0.00028						SPR	1
1JTG_A_B	RA243A,SA130A	RA217A,SA105A	SUP,SUP		1XXM_A_C,1S0W_A_C,1JTG_A_B,2G2U_A_B,2G2W_A_B,3N4I_A_B,1JTD_A_B,3QHY_A_B	1.55e-07	6.83E-009	10772866	TEM-1	beta-lactamase	BLIP	298	10000	41000	0.00155	0.00028						SPR	1
1JTG_A_B	SA235A,KA234A	SA209A,KA208A	SUP,INT		1XXM_A_C,1S0W_A_C,1JTG_A_B,2G2U_A_B,2G2W_A_B,3N4I_A_B,1JTD_A_B,3QHY_A_B	2.34e-07	6.83E-009	10772866	TEM-1	beta-lactamase	BLIP	298	8000	41000	0.00187	0.00028						SPR	1
1JTG_A_B	KA234A,SA130A	KA208A,SA105A	INT,SUP		1XXM_A_C,1S0W_A_C,1JTG_A_B,2G2U_A_B,2G2W_A_B,3N4I_A_B,1JTD_A_B,3QHY_A_B	1.93e-07	6.83E-009	10772866	TEM-1	beta-lactamase	BLIP	298	6000	41000	0.00116	0.00028						SPR	1
1JTG_A_B	RA243A,SA235A,SA130A	RA217A,SA209A,SA105A	SUP,SUP,SUP		1XXM_A_C,1S0W_A_C,1JTG_A_B,2G2U_A_B,2G2W_A_B,3N4I_A_B,1JTD_A_B,3QHY_A_B	1.18e-07	6.83E-009	10772866	TEM-1	beta-lactamase	BLIP	298	9000	41000	0.00106	0.00028						SPR	1
1JTG_A_B	SA235A,SA130A,KA234A	SA209A,SA105A,KA208A	SUP,SUP,INT		1XXM_A_C,1S0W_A_C,1JTG_A_B,2G2U_A_B,2G2W_A_B,3N4I_A_B,1JTD_A_B,3QHY_A_B	1.55e-07	6.83E-009	10772866	TEM-1	beta-lactamase	BLIP	298	13000	41000	0.00202	0.00028						SPR	1
1JTG_A_B	RA243A,KA234A	RA217A,KA208A	SUP,INT		1XXM_A_C,1S0W_A_C,1JTG_A_B,2G2U_A_B,2G2W_A_B,3N4I_A_B,1JTD_A_B,3QHY_A_B	6.85e-07	6.83E-009	10772866	TEM-1	beta-lactamase	BLIP	298	4000	41000	0.00274	0.00028						SPR	1
1JTG_A_B	RA243A,SA235A,KA234A	RA217A,SA209A,KA208A	SUP,SUP,INT		1XXM_A_C,1S0W_A_C,1JTG_A_B,2G2U_A_B,2G2W_A_B,3N4I_A_B,1JTD_A_B,3QHY_A_B	6.7e-07	6.83E-009	10772866	TEM-1	beta-lactamase	BLIP	298	4000	41000	0.00268	0.00028						SPR	1
1JTG_A_B	KA234A,SA130A,RA243A	KA208A,SA105A,RA217A	INT,SUP,SUP		1XXM_A_C,1S0W_A_C,1JTG_A_B,2G2U_A_B,2G2W_A_B,3N4I_A_B,1JTD_A_B,3QHY_A_B	4.72e-07	6.83E-009	10772866	TEM-1	beta-lactamase	BLIP	298	4000	41000	0.00189	0.00028						SPR	1
1JTG_A_B	KA234A,SA235A,SA130A,RA243A	KA208A,SA209A,SA105A,RA217A	INT,SUP,SUP,SUP		1XXM_A_C,1S0W_A_C,1JTG_A_B,2G2U_A_B,2G2W_A_B,3N4I_A_B,1JTD_A_B,3QHY_A_B	7.56e-07	6.83E-009	10772866	TEM-1	beta-lactamase	BLIP	298	5000	41000	0.00378	0.00028						SPR	1
1JTG_A_B	DB49A	DB49A	COR		1XXM_A_C,1S0W_A_C,1JTG_A_B,2G2U_A_B,2G2W_A_B,3N4I_A_B,1JTD_A_B,3QHY_A_B	9.82E-008	4.77E-009	15618400	TEM-1	beta-lactamase	BLIP	298										SPR	1
1JTG_A_B	KB74A	KB74A	SUP		1XXM_A_C,1S0W_A_C,1JTG_A_B,2G2U_A_B,2G2W_A_B,3N4I_A_B,1JTD_A_B,3QHY_A_B	1.94e-06	4.77E-009	15618400	TEM-1	beta-lactamase	BLIP	298										SPR	1
1JTG_A_B	FB142A	FB142A	COR		1XXM_A_C,1S0W_A_C,1JTG_A_B,2G2U_A_B,2G2W_A_B,3N4I_A_B,1JTD_A_B,3QHY_A_B	1.66e-07	4.77E-009	15618400	TEM-1	beta-lactamase	BLIP	298										SPR	1
1JTG_A_B	YB143A	YB143A	COR		1XXM_A_C,1S0W_A_C,1JTG_A_B,2G2U_A_B,2G2W_A_B,3N4I_A_B,1JTD_A_B,3QHY_A_B	9.09E-009	4.77E-009	15618400	TEM-1	beta-lactamase	BLIP	298										SPR	1
1JTG_A_B	KB74A,FB142A	KB74A,FB142A	SUP,COR		1XXM_A_C,1S0W_A_C,1JTG_A_B,2G2U_A_B,2G2W_A_B,3N4I_A_B,1JTD_A_B,3QHY_A_B	1.72e-05	4.77E-009	15618400	TEM-1	beta-lactamase	BLIP	298										SPR	1
1JTG_A_B	KB74A,YB143A	KB74A,YB143A	SUP,COR		1XXM_A_C,1S0W_A_C,1JTG_A_B,2G2U_A_B,2G2W_A_B,3N4I_A_B,1JTD_A_B,3QHY_A_B	8.33e-07	4.77E-009	15618400	TEM-1	beta-lactamase	BLIP	298										SPR	1
1JTG_A_B	FB142A,YB143A	FB142A,YB143A	COR,COR		1XXM_A_C,1S0W_A_C,1JTG_A_B,2G2U_A_B,2G2W_A_B,3N4I_A_B,1JTD_A_B,3QHY_A_B	5.79e-07	4.77E-009	15618400	TEM-1	beta-lactamase	BLIP	298										SPR	1
1JTG_A_B	KB74A,FB142A,YB143A	KB74A,FB142A,YB143A	SUP,COR,COR		1XXM_A_C,1S0W_A_C,1JTG_A_B,2G2U_A_B,2G2W_A_B,3N4I_A_B,1JTD_A_B,3QHY_A_B	3.42e-06	4.77E-009	15618400	TEM-1	beta-lactamase	BLIP	298										SPR	1
1JTG_A_B	EA104A	EA79A	COR		1XXM_A_C,1S0W_A_C,1JTG_A_B,2G2U_A_B,2G2W_A_B,3N4I_A_B,1JTD_A_B,3QHY_A_B	6.56E-008	4.77E-009	15618400	TEM-1	beta-lactamase	BLIP	298										SPR	1
1JTG_A_B	KB74A,EA104A	KB74A,EA79A	SUP,COR		1XXM_A_C,1S0W_A_C,1JTG_A_B,2G2U_A_B,2G2W_A_B,3N4I_A_B,1JTD_A_B,3QHY_A_B	6.83E-008	4.77E-009	15618400	TEM-1	beta-lactamase	BLIP	298										SPR	1
1JTG_A_B	FB142A,EA104A	FB142A,EA79A	COR,COR		1XXM_A_C,1S0W_A_C,1JTG_A_B,2G2U_A_B,2G2W_A_B,3N4I_A_B,1JTD_A_B,3QHY_A_B	4.93e-07	4.77E-009	15618400	TEM-1	beta-lactamase	BLIP	298										SPR	1
1JTG_A_B	YB143A,EA104A	YB143A,EA79A	COR,COR		1XXM_A_C,1S0W_A_C,1JTG_A_B,2G2U_A_B,2G2W_A_B,3N4I_A_B,1JTD_A_B,3QHY_A_B	1.11e-07	4.77E-009	15618400	TEM-1	beta-lactamase	BLIP	298										SPR	1
1JTG_A_B	KB74A,FB142A,EA104A	KB74A,FB142A,EA79A	SUP,COR,COR		1XXM_A_C,1S0W_A_C,1JTG_A_B,2G2U_A_B,2G2W_A_B,3N4I_A_B,1JTD_A_B,3QHY_A_B	9.4e-07	4.77E-009	15618400	TEM-1	beta-lactamase	BLIP	298										SPR	1
1JTG_A_B	KB74A,YB143A,EA104A	KB74A,YB143A,EA79A	SUP,COR,COR		1XXM_A_C,1S0W_A_C,1JTG_A_B,2G2U_A_B,2G2W_A_B,3N4I_A_B,1JTD_A_B,3QHY_A_B	2.81E-008	4.77E-009	15618400	TEM-1	beta-lactamase	BLIP	298										SPR	1
1JTG_A_B	FB142A,YB143A,EA104A	FB142A,YB143A,EA79A	COR,COR,COR		1XXM_A_C,1S0W_A_C,1JTG_A_B,2G2U_A_B,2G2W_A_B,3N4I_A_B,1JTD_A_B,3QHY_A_B	6.28e-07	4.77E-009	15618400	TEM-1	beta-lactamase	BLIP	298										SPR	1
1JTG_A_B	KB74A,FB142A,YB143A,EA104A	KB74A,FB142A,YB143A,EA79A	SUP,COR,COR,COR		1XXM_A_C,1S0W_A_C,1JTG_A_B,2G2U_A_B,2G2W_A_B,3N4I_A_B,1JTD_A_B,3QHY_A_B	2.69e-07	4.77E-009	15618400	TEM-1	beta-lactamase	BLIP	298										SPR	1
1JTG_A_B	YA105A	YA80A	COR		1XXM_A_C,1S0W_A_C,1JTG_A_B,2G2U_A_B,2G2W_A_B,3N4I_A_B,1JTD_A_B,3QHY_A_B	3.59E-009	4.77E-009	15618400	TEM-1	beta-lactamase	BLIP	298										SPR	1
1JTG_A_B	KB74A,YA105A	KB74A,YA80A	SUP,COR		1XXM_A_C,1S0W_A_C,1JTG_A_B,2G2U_A_B,2G2W_A_B,3N4I_A_B,1JTD_A_B,3QHY_A_B	1.3e-06	4.77E-009	15618400	TEM-1	beta-lactamase	BLIP	298										SPR	1
1JTG_A_B	FB142A,YA105A	FB142A,YA80A	COR,COR		1XXM_A_C,1S0W_A_C,1JTG_A_B,2G2U_A_B,2G2W_A_B,3N4I_A_B,1JTD_A_B,3QHY_A_B	1.54E-008	4.77E-009	15618400	TEM-1	beta-lactamase	BLIP	298										SPR	1
1JTG_A_B	YB143A,YA105A	YB143A,YA80A	COR,COR		1XXM_A_C,1S0W_A_C,1JTG_A_B,2G2U_A_B,2G2W_A_B,3N4I_A_B,1JTD_A_B,3QHY_A_B	2.93E-008	4.77E-009	15618400	TEM-1	beta-lactamase	BLIP	298										SPR	1
1JTG_A_B	KB74A,FB142A,YA105A	KB74A,FB142A,YA80A	SUP,COR,COR		1XXM_A_C,1S0W_A_C,1JTG_A_B,2G2U_A_B,2G2W_A_B,3N4I_A_B,1JTD_A_B,3QHY_A_B	1.52e-05	4.77E-009	15618400	TEM-1	beta-lactamase	BLIP	298										SPR	1
1JTG_A_B	KB74A,YB143A,YA105A	KB74A,YB143A,YA80A	SUP,COR,COR		1XXM_A_C,1S0W_A_C,1JTG_A_B,2G2U_A_B,2G2W_A_B,3N4I_A_B,1JTD_A_B,3QHY_A_B	1.47e-06	4.77E-009	15618400	TEM-1	beta-lactamase	BLIP	298										SPR	1
1JTG_A_B	FB142A,YB143A,YA105A	FB142A,YB143A,YA80A	COR,COR,COR		1XXM_A_C,1S0W_A_C,1JTG_A_B,2G2U_A_B,2G2W_A_B,3N4I_A_B,1JTD_A_B,3QHY_A_B	7.38e-07	4.77E-009	15618400	TEM-1	beta-lactamase	BLIP	298										SPR	1
1JTG_A_B	KB74A,FB142A,YB143A,YA105A	KB74A,FB142A,YB143A,YA80A	SUP,COR,COR,COR		1XXM_A_C,1S0W_A_C,1JTG_A_B,2G2U_A_B,2G2W_A_B,3N4I_A_B,1JTD_A_B,3QHY_A_B	6.01e-06	4.77E-009	15618400	TEM-1	beta-lactamase	BLIP	298										SPR	1
1JTG_A_B	EA104A,YA105A	EA79A,YA80A	COR,COR		1XXM_A_C,1S0W_A_C,1JTG_A_B,2G2U_A_B,2G2W_A_B,3N4I_A_B,1JTD_A_B,3QHY_A_B	2.7e-08	4.77E-009	15618400	TEM-1	beta-lactamase	BLIP	298										SPR	1
1JTG_A_B	KB74A,EA104A,YA105A	KB74A,EA79A,YA80A	SUP,COR,COR		1XXM_A_C,1S0W_A_C,1JTG_A_B,2G2U_A_B,2G2W_A_B,3N4I_A_B,1JTD_A_B,3QHY_A_B	4.95E-008	4.77E-009	15618400	TEM-1	beta-lactamase	BLIP	298										SPR	1
1JTG_A_B	FB142A,EA104A,YA105A	FB142A,EA79A,YA80A	COR,COR,COR		1XXM_A_C,1S0W_A_C,1JTG_A_B,2G2U_A_B,2G2W_A_B,3N4I_A_B,1JTD_A_B,3QHY_A_B	6.05E-008	4.77E-009	15618400	TEM-1	beta-lactamase	BLIP	298										SPR	1
1JTG_A_B	YB143A,EA104A,YA105A	YB143A,EA79A,YA80A	COR,COR,COR		1XXM_A_C,1S0W_A_C,1JTG_A_B,2G2U_A_B,2G2W_A_B,3N4I_A_B,1JTD_A_B,3QHY_A_B	1.53e-07	4.77E-009	15618400	TEM-1	beta-lactamase	BLIP	298										SPR	1
1JTG_A_B	KB74A,FB142A,EA104A,YA105A	KB74A,FB142A,EA79A,YA80A	SUP,COR,COR,COR		1XXM_A_C,1S0W_A_C,1JTG_A_B,2G2U_A_B,2G2W_A_B,3N4I_A_B,1JTD_A_B,3QHY_A_B	9.4e-07	4.77E-009	15618400	TEM-1	beta-lactamase	BLIP	298										SPR	1
1JTG_A_B	KB74A,YB143A,EA104A,YA105A	KB74A,YB143A,EA79A,YA80A	SUP,COR,COR,COR		1XXM_A_C,1S0W_A_C,1JTG_A_B,2G2U_A_B,2G2W_A_B,3N4I_A_B,1JTD_A_B,3QHY_A_B	9.43E-008	4.77E-009	15618400	TEM-1	beta-lactamase	BLIP	298										SPR	1
1JTG_A_B	FB142A,YB143A,EA104A,YA105A	FB142A,YB143A,EA79A,YA80A	COR,COR,COR,COR		1XXM_A_C,1S0W_A_C,1JTG_A_B,2G2U_A_B,2G2W_A_B,3N4I_A_B,1JTD_A_B,3QHY_A_B	5.79e-07	4.77E-009	15618400	TEM-1	beta-lactamase	BLIP	298										SPR	1
1JTG_A_B	KB74A,FB142A,YB143A,EA104A,YA105A	KB74A,FB142A,YB143A,EA79A,YA80A	SUP,COR,COR,COR,COR		1XXM_A_C,1S0W_A_C,1JTG_A_B,2G2U_A_B,2G2W_A_B,3N4I_A_B,1JTD_A_B,3QHY_A_B	2.8e-07	4.77E-009	15618400	TEM-1	beta-lactamase	BLIP	298										SPR	1
1JTG_A_B	RA243A	RA217A	SUP		1XXM_A_C,1S0W_A_C,1JTG_A_B,2G2U_A_B,2G2W_A_B,3N4I_A_B,1JTD_A_B,3QHY_A_B	4.04E-008	4.77E-009	15618400	TEM-1	beta-lactamase	BLIP	298										SPR	1
1JTG_A_B	DB49A,RA243A	DB49A,RA217A	COR,SUP		1XXM_A_C,1S0W_A_C,1JTG_A_B,2G2U_A_B,2G2W_A_B,3N4I_A_B,1JTD_A_B,3QHY_A_B	3.05E-008	4.77E-009	15618400	TEM-1	beta-lactamase	BLIP	298										SPR	1
1JTG_A_B	KB74A,RA243A	KB74A,RA217A	SUP,SUP		1XXM_A_C,1S0W_A_C,1JTG_A_B,2G2U_A_B,2G2W_A_B,3N4I_A_B,1JTD_A_B,3QHY_A_B	0.00034	4.77E-009	15618400	TEM-1	beta-lactamase	BLIP	298										SPR	1
1JTG_A_B	FB142A,RA243A	FB142A,RA217A	COR,SUP		1XXM_A_C,1S0W_A_C,1JTG_A_B,2G2U_A_B,2G2W_A_B,3N4I_A_B,1JTD_A_B,3QHY_A_B	1.47e-06	4.77E-009	15618400	TEM-1	beta-lactamase	BLIP	298										SPR	1
1JTG_A_B	YB143A,RA243A	YB143A,RA217A	COR,SUP		1XXM_A_C,1S0W_A_C,1JTG_A_B,2G2U_A_B,2G2W_A_B,3N4I_A_B,1JTD_A_B,3QHY_A_B	2.2e-07	4.77E-009	15618400	TEM-1	beta-lactamase	BLIP	298										SPR	1
1JTG_A_B	KB74A,FB142A,RA243A	KB74A,FB142A,RA217A	SUP,COR,SUP		1XXM_A_C,1S0W_A_C,1JTG_A_B,2G2U_A_B,2G2W_A_B,3N4I_A_B,1JTD_A_B,3QHY_A_B	5.1e-05	4.77E-009	15618400	TEM-1	beta-lactamase	BLIP	298										SPR	1
1JTG_A_B	KB74A,YB143A,RA243A	KB74A,YB143A,RA217A	SUP,COR,SUP		1XXM_A_C,1S0W_A_C,1JTG_A_B,2G2U_A_B,2G2W_A_B,3N4I_A_B,1JTD_A_B,3QHY_A_B	7.66e-06	4.77E-009	15618400	TEM-1	beta-lactamase	BLIP	298										SPR	1
1JTG_A_B	FB142A,YB143A,RA243A	FB142A,YB143A,RA217A	COR,COR,SUP		1XXM_A_C,1S0W_A_C,1JTG_A_B,2G2U_A_B,2G2W_A_B,3N4I_A_B,1JTD_A_B,3QHY_A_B	1.02e-05	4.77E-009	15618400	TEM-1	beta-lactamase	BLIP	298										SPR	1
1JTG_A_B	KB74A,FB142A,YB143A,RA243A	KB74A,FB142A,YB143A,RA217A	SUP,COR,COR,SUP		1XXM_A_C,1S0W_A_C,1JTG_A_B,2G2U_A_B,2G2W_A_B,3N4I_A_B,1JTD_A_B,3QHY_A_B	3.41e-05	4.77E-009	15618400	TEM-1	beta-lactamase	BLIP	298										SPR	1
1JTG_A_B	KA234A	KA208A	INT		1XXM_A_C,1S0W_A_C,1JTG_A_B,2G2U_A_B,2G2W_A_B,3N4I_A_B,1JTD_A_B,3QHY_A_B	2.7e-08	4.77E-009	15618400	TEM-1	beta-lactamase	BLIP	298										SPR	1
1JTG_A_B	DB49A,KA234A	DB49A,KA208A	COR,INT		1XXM_A_C,1S0W_A_C,1JTG_A_B,2G2U_A_B,2G2W_A_B,3N4I_A_B,1JTD_A_B,3QHY_A_B	7.11E-008	4.77E-009	15618400	TEM-1	beta-lactamase	BLIP	298										SPR	1
1JTG_A_B	KB74A,KA234A	KB74A,KA208A	SUP,INT		1XXM_A_C,1S0W_A_C,1JTG_A_B,2G2U_A_B,2G2W_A_B,3N4I_A_B,1JTD_A_B,3QHY_A_B	0.000301	4.77E-009	15618400	TEM-1	beta-lactamase	BLIP	298										SPR	1
1JTG_A_B	FB142A,KA234A	FB142A,KA208A	COR,INT		1XXM_A_C,1S0W_A_C,1JTG_A_B,2G2U_A_B,2G2W_A_B,3N4I_A_B,1JTD_A_B,3QHY_A_B	1.47e-06	4.77E-009	15618400	TEM-1	beta-lactamase	BLIP	298										SPR	1
1JTG_A_B	YB143A,KA234A	YB143A,KA208A	COR,INT		1XXM_A_C,1S0W_A_C,1JTG_A_B,2G2U_A_B,2G2W_A_B,3N4I_A_B,1JTD_A_B,3QHY_A_B	3.57e-07	4.77E-009	15618400	TEM-1	beta-lactamase	BLIP	298										SPR	1
1JTG_A_B	KB74A,FB142A,KA234A	KB74A,FB142A,KA208A	SUP,COR,INT		1XXM_A_C,1S0W_A_C,1JTG_A_B,2G2U_A_B,2G2W_A_B,3N4I_A_B,1JTD_A_B,3QHY_A_B	8.97e-05	4.77E-009	15618400	TEM-1	beta-lactamase	BLIP	298										SPR	1
1JTG_A_B	KB74A,YB143A,KA234A	KB74A,YB143A,KA208A	SUP,COR,INT		1XXM_A_C,1S0W_A_C,1JTG_A_B,2G2U_A_B,2G2W_A_B,3N4I_A_B,1JTD_A_B,3QHY_A_B	1.79e-05	4.77E-009	15618400	TEM-1	beta-lactamase	BLIP	298										SPR	1
1JTG_A_B	FB142A,YB143A,KA234A	FB142A,YB143A,KA208A	COR,COR,INT		1XXM_A_C,1S0W_A_C,1JTG_A_B,2G2U_A_B,2G2W_A_B,3N4I_A_B,1JTD_A_B,3QHY_A_B	1.29e-05	4.77E-009	15618400	TEM-1	beta-lactamase	BLIP	298										SPR	1
1JTG_A_B	KB74A,FB142A,YB143A,KA234A	KB74A,FB142A,YB143A,KA208A	SUP,COR,COR,INT		1XXM_A_C,1S0W_A_C,1JTG_A_B,2G2U_A_B,2G2W_A_B,3N4I_A_B,1JTD_A_B,3QHY_A_B	4.9e-05	4.77E-009	15618400	TEM-1	beta-lactamase	BLIP	298										SPR	1
1JTG_A_B	SA130A	SA105A	SUP		1XXM_A_C,1S0W_A_C,1JTG_A_B,2G2U_A_B,2G2W_A_B,3N4I_A_B,1JTD_A_B,3QHY_A_B	8.38E-009	4.77E-009	15618400	TEM-1	beta-lactamase	BLIP	298										SPR	1
1JTG_A_B	DB49A,SA130A	DB49A,SA105A	COR,SUP		1XXM_A_C,1S0W_A_C,1JTG_A_B,2G2U_A_B,2G2W_A_B,3N4I_A_B,1JTD_A_B,3QHY_A_B	8.73E-009	4.77E-009	15618400	TEM-1	beta-lactamase	BLIP	298										SPR	1
1JTG_A_B	KB74A,SA130A	KB74A,SA105A	SUP,SUP		1XXM_A_C,1S0W_A_C,1JTG_A_B,2G2U_A_B,2G2W_A_B,3N4I_A_B,1JTD_A_B,3QHY_A_B	1.02e-06	4.77E-009	15618400	TEM-1	beta-lactamase	BLIP	298										SPR	1
1JTG_A_B	FB142A,SA130A	FB142A,SA105A	COR,SUP		1XXM_A_C,1S0W_A_C,1JTG_A_B,2G2U_A_B,2G2W_A_B,3N4I_A_B,1JTD_A_B,3QHY_A_B	5.79e-07	4.77E-009	15618400	TEM-1	beta-lactamase	BLIP	298										SPR	1
1JTG_A_B	YB143A,SA130A	YB143A,SA105A	COR,SUP		1XXM_A_C,1S0W_A_C,1JTG_A_B,2G2U_A_B,2G2W_A_B,3N4I_A_B,1JTD_A_B,3QHY_A_B	9.82E-008	4.77E-009	15618400	TEM-1	beta-lactamase	BLIP	298										SPR	1
1JTG_A_B	KB74A,FB142A,SA130A	KB74A,FB142A,SA105A	SUP,COR,SUP		1XXM_A_C,1S0W_A_C,1JTG_A_B,2G2U_A_B,2G2W_A_B,3N4I_A_B,1JTD_A_B,3QHY_A_B	2.9e-05	4.77E-009	15618400	TEM-1	beta-lactamase	BLIP	298										SPR	1
1JTG_A_B	KB74A,YB143A,SA130A	KB74A,YB143A,SA105A	SUP,COR,SUP		1XXM_A_C,1S0W_A_C,1JTG_A_B,2G2U_A_B,2G2W_A_B,3N4I_A_B,1JTD_A_B,3QHY_A_B	2.58e-06	4.77E-009	15618400	TEM-1	beta-lactamase	BLIP	298										SPR	1
1JTG_A_B	FB142A,YB143A,SA130A	FB142A,YB143A,SA105A	COR,COR,SUP		1XXM_A_C,1S0W_A_C,1JTG_A_B,2G2U_A_B,2G2W_A_B,3N4I_A_B,1JTD_A_B,3QHY_A_B	5.33e-06	4.77E-009	15618400	TEM-1	beta-lactamase	BLIP	298										SPR	1
1JTG_A_B	KB74A,FB142A,YB143A,SA130A	KB74A,FB142A,YB143A,SA105A	SUP,COR,COR,SUP		1XXM_A_C,1S0W_A_C,1JTG_A_B,2G2U_A_B,2G2W_A_B,3N4I_A_B,1JTD_A_B,3QHY_A_B	2.47e-05	4.77E-009	15618400	TEM-1	beta-lactamase	BLIP	298										SPR	1
1JTG_A_B	QA99A	QA74A	COR		1XXM_A_C,1S0W_A_C,1JTG_A_B,2G2U_A_B,2G2W_A_B,3N4I_A_B,1JTD_A_B,3QHY_A_B	9.85E-009	4.77E-009	17070843	TEM-1	beta-lactamase	BLIP	298	66100	67000	0.000319	0.00015					SPR	kinetic	data	provided	by	Gideon	Schreiber.	Mutations	had	greater	effect	when	measured	with	stopped-flow	fluorescence.	SPR	1
1JTG_A_B	NA100A	NA75A	RIM		1XXM_A_C,1S0W_A_C,1JTG_A_B,2G2U_A_B,2G2W_A_B,3N4I_A_B,1JTD_A_B,3QHY_A_B	2.21E-009	4.77E-009	17070843	TEM-1	beta-lactamase	BLIP	298	112000	67000	0.000116	0.00015					SPR	kinetic	data	provided	by	Gideon	Schreiber.	Mutations	had	greater	effect	when	measured	with	stopped-flow	fluorescence.	SPR	1
1JTG_A_B	VA103A	VA78A	SUP		1XXM_A_C,1S0W_A_C,1JTG_A_B,2G2U_A_B,2G2W_A_B,3N4I_A_B,1JTD_A_B,3QHY_A_B	1.2e-07	4.77E-009	17070843	TEM-1	beta-lactamase	BLIP	298	64300	67000	0.00403	0.00015					SPR	kinetic	data	provided	by	Gideon	Schreiber.	Mutations	had	greater	effect	when	measured	with	stopped-flow	fluorescence.	SPR	1
1JTG_A_B	EA104A	EA79A	COR		1XXM_A_C,1S0W_A_C,1JTG_A_B,2G2U_A_B,2G2W_A_B,3N4I_A_B,1JTD_A_B,3QHY_A_B	9.43E-008	4.77E-009	17070843	TEM-1	beta-lactamase	BLIP	298	179000	67000	0.00867	0.00015					SPR	kinetic	data	provided	by	Gideon	Schreiber.	Mutations	had	greater	effect	when	measured	with	stopped-flow	fluorescence.	SPR	1
1JTG_A_B	PA107A	PA82A	COR		1XXM_A_C,1S0W_A_C,1JTG_A_B,2G2U_A_B,2G2W_A_B,3N4I_A_B,1JTD_A_B,3QHY_A_B	2.5E-009	4.77E-009	17070843	TEM-1	beta-lactamase	BLIP	298	175000	67000	0.000201	0.00015					SPR	kinetic	data	provided	by	Gideon	Schreiber.	Mutations	had	greater	effect	when	measured	with	stopped-flow	fluorescence.	SPR	1
1JTG_A_B	EA110A	EA85A	COR		1XXM_A_C,1S0W_A_C,1JTG_A_B,2G2U_A_B,2G2W_A_B,3N4I_A_B,1JTD_A_B,3QHY_A_B	4.53e-06	4.77E-009	17070843	TEM-1	beta-lactamase	BLIP	298										SPR	1
1JTG_A_B	MA129A	MA104A	COR		1XXM_A_C,1S0W_A_C,1JTG_A_B,2G2U_A_B,2G2W_A_B,3N4I_A_B,1JTD_A_B,3QHY_A_B	1.66E-008	4.77E-009	17070843	TEM-1	beta-lactamase	BLIP	298	40600	67000	0.000335	0.00015					SPR	kinetic	data	provided	by	Gideon	Schreiber.	Mutations	had	greater	effect	when	measured	with	stopped-flow	fluorescence.	SPR	1
1JTG_A_B	EA168A	EA143A	RIM		1XXM_A_C,1S0W_A_C,1JTG_A_B,2G2U_A_B,2G2W_A_B,3N4I_A_B,1JTD_A_B,3QHY_A_B	4.22E-009	4.77E-009	17070843	TEM-1	beta-lactamase	BLIP	298	70000	67000	0.000178	0.00015					SPR	kinetic	data	provided	by	Gideon	Schreiber.	Mutations	had	greater	effect	when	measured	with	stopped-flow	fluorescence.	SPR	1
1JTG_A_B	VA216A	VA190A	COR		1XXM_A_C,1S0W_A_C,1JTG_A_B,2G2U_A_B,2G2W_A_B,3N4I_A_B,1JTD_A_B,3QHY_A_B	2.4E-009	4.77E-009	17070843	TEM-1	beta-lactamase	BLIP	298	26500	67000	2.96e-05	0.00015					SPR	kinetic	data	provided	by	Gideon	Schreiber.	Mutations	had	greater	effect	when	measured	with	stopped-flow	fluorescence.	SPR	1
1JTG_A_B	FB36A	FB36A	COR		1XXM_A_C,1S0W_A_C,1JTG_A_B,2G2U_A_B,2G2W_A_B,3N4I_A_B,1JTD_A_B,3QHY_A_B	1.06e-06	4.77E-009	17070843	TEM-1	beta-lactamase	BLIP	298	25800	67000	0.0152	0.00015					SPR	kinetic	data	provided	by	Gideon	Schreiber.	Mutations	had	greater	effect	when	measured	with	stopped-flow	fluorescence.	SPR	1
1JTG_A_B	HB41A	HB41A	SUP		1XXM_A_C,1S0W_A_C,1JTG_A_B,2G2U_A_B,2G2W_A_B,3N4I_A_B,1JTD_A_B,3QHY_A_B	1.15e-06	4.77E-009	17070843	TEM-1	beta-lactamase	BLIP	298	57900	67000	0.037	0.00015					SPR	kinetic	data	provided	by	Gideon	Schreiber.	Mutations	had	greater	effect	when	measured	with	stopped-flow	fluorescence.	SPR	1
1JTG_A_B	DB49A	DB49A	COR		1XXM_A_C,1S0W_A_C,1JTG_A_B,2G2U_A_B,2G2W_A_B,3N4I_A_B,1JTD_A_B,3QHY_A_B	8.03E-008	4.77E-009	17070843	TEM-1	beta-lactamase	BLIP	298	69500	67000	0.0029	0.00015					SPR	kinetic	data	provided	by	Gideon	Schreiber.	Mutations	had	greater	effect	when	measured	with	stopped-flow	fluorescence.	SPR	1
1JTG_A_B	YB50A	YB50A	COR		1XXM_A_C,1S0W_A_C,1JTG_A_B,2G2U_A_B,2G2W_A_B,3N4I_A_B,1JTD_A_B,3QHY_A_B	2.4E-009	4.77E-009	17070843	TEM-1	beta-lactamase	BLIP	298	35800	67000	3.92e-05	0.00015					SPR	kinetic	data	provided	by	Gideon	Schreiber.	Mutations	had	greater	effect	when	measured	with	stopped-flow	fluorescence.	SPR	1
1JTG_A_B	YB53A	YB53A	SUP		1XXM_A_C,1S0W_A_C,1JTG_A_B,2G2U_A_B,2G2W_A_B,3N4I_A_B,1JTD_A_B,3QHY_A_B	1.59e-07	4.77E-009	17070843	TEM-1	beta-lactamase	BLIP	298	98200	67000	0.00827	0.00015					SPR	kinetic	data	provided	by	Gideon	Schreiber.	Mutations	had	greater	effect	when	measured	with	stopped-flow	fluorescence.	SPR	1
1JTG_A_B	SB71A	SB71A	SUP		1XXM_A_C,1S0W_A_C,1JTG_A_B,2G2U_A_B,2G2W_A_B,3N4I_A_B,1JTD_A_B,3QHY_A_B	8.73E-009	4.77E-009	17070843	TEM-1	beta-lactamase	BLIP	298	63000	67000	0.000405	0.00015					SPR	kinetic	data	provided	by	Gideon	Schreiber.	Mutations	had	greater	effect	when	measured	with	stopped-flow	fluorescence.	SPR	1
1JTG_A_B	KB74A	KB74A	SUP		1XXM_A_C,1S0W_A_C,1JTG_A_B,2G2U_A_B,2G2W_A_B,3N4I_A_B,1JTD_A_B,3QHY_A_B	3.03e-06	4.77E-009	17070843	TEM-1	beta-lactamase	BLIP	298										SPR	1
1JTG_A_B	WB112A	WB112A	COR		1XXM_A_C,1S0W_A_C,1JTG_A_B,2G2U_A_B,2G2W_A_B,3N4I_A_B,1JTD_A_B,3QHY_A_B	7.68e-07	4.77E-009	17070843	TEM-1	beta-lactamase	BLIP	298	76800	67000	0.0322	0.00015					SPR	kinetic	data	provided	by	Gideon	Schreiber.	Mutations	had	greater	effect	when	measured	with	stopped-flow	fluorescence.	SPR	1
1JTG_A_B	SB113A	SB113A	COR		1XXM_A_C,1S0W_A_C,1JTG_A_B,2G2U_A_B,2G2W_A_B,3N4I_A_B,1JTD_A_B,3QHY_A_B	3.59E-009	4.77E-009	17070843	TEM-1	beta-lactamase	BLIP	298	104000	67000	0.000174	0.00015					SPR	kinetic	data	provided	by	Gideon	Schreiber.	Mutations	had	greater	effect	when	measured	with	stopped-flow	fluorescence.	SPR	1
1JTG_A_B	FB142A	FB142A	COR		1XXM_A_C,1S0W_A_C,1JTG_A_B,2G2U_A_B,2G2W_A_B,3N4I_A_B,1JTD_A_B,3QHY_A_B	3.29e-07	4.77E-009	17070843	TEM-1	beta-lactamase	BLIP	298	65000	67000	0.0098	0.00015					SPR	kinetic	data	provided	by	Gideon	Schreiber.	Mutations	had	greater	effect	when	measured	with	stopped-flow	fluorescence.	SPR	1
1JTG_A_B	HB148A	HB148A	SUP		1XXM_A_C,1S0W_A_C,1JTG_A_B,2G2U_A_B,2G2W_A_B,3N4I_A_B,1JTD_A_B,3QHY_A_B	4.93e-07	4.77E-009	17070843	TEM-1	beta-lactamase	BLIP	298	51700	67000	0.014	0.00015					SPR	kinetic	data	provided	by	Gideon	Schreiber.	Mutations	had	greater	effect	when	measured	with	stopped-flow	fluorescence.	SPR	1
1JTG_A_B	WB150A	WB150A	COR		1XXM_A_C,1S0W_A_C,1JTG_A_B,2G2U_A_B,2G2W_A_B,3N4I_A_B,1JTD_A_B,3QHY_A_B	6.26e-06	4.77E-009	17070843	TEM-1	beta-lactamase	BLIP	298	24600	67000	0.0908	0.00015					SPR	kinetic	data	provided	by	Gideon	Schreiber.	Mutations	had	greater	effect	when	measured	with	stopped-flow	fluorescence.	SPR	1
1JTG_A_B	RB160A	RB160A	RIM		1XXM_A_C,1S0W_A_C,1JTG_A_B,2G2U_A_B,2G2W_A_B,3N4I_A_B,1JTD_A_B,3QHY_A_B	2.03e-07	4.77E-009	17070843	TEM-1	beta-lactamase	BLIP	298	33400	67000	0.0045	0.00015					SPR	kinetic	data	provided	by	Gideon	Schreiber.	Mutations	had	greater	effect	when	measured	with	stopped-flow	fluorescence.	SPR	1
1JTG_A_B	WB162A	WB162A	COR		1XXM_A_C,1S0W_A_C,1JTG_A_B,2G2U_A_B,2G2W_A_B,3N4I_A_B,1JTD_A_B,3QHY_A_B	2.48e-07	4.77E-009	17070843	TEM-1	beta-lactamase	BLIP	298	64300	67000	0.0094	0.00015					SPR	kinetic	data	provided	by	Gideon	Schreiber.	Mutations	had	greater	effect	when	measured	with	stopped-flow	fluorescence.	SPR	1
1JTG_A_B	QA99A,HB148A	QA74A,HB148A	COR,SUP		1XXM_A_C,1S0W_A_C,1JTG_A_B,2G2U_A_B,2G2W_A_B,3N4I_A_B,1JTD_A_B,3QHY_A_B	1.06e-06	4.77E-009	17070843	TEM-1	beta-lactamase	BLIP	298	138000	67000	0.08	0.00015					SPR	kinetic	data	provided	by	Gideon	Schreiber.	Mutations	had	greater	effect	when	measured	with	stopped-flow	fluorescence.	SPR	1
1JTG_A_B	QA99A,WB150A	QA74A,WB150A	COR,COR		1XXM_A_C,1S0W_A_C,1JTG_A_B,2G2U_A_B,2G2W_A_B,3N4I_A_B,1JTD_A_B,3QHY_A_B	3.03e-06	4.77E-009	17070843	TEM-1	beta-lactamase	BLIP	298	21700	67000	0.0381	0.00015					SPR	kinetic	data	provided	by	Gideon	Schreiber.	Mutations	had	greater	effect	when	measured	with	stopped-flow	fluorescence.	SPR	1
1JTG_A_B	QA99A,RB160A	QA74A,RB160A	COR,RIM		1XXM_A_C,1S0W_A_C,1JTG_A_B,2G2U_A_B,2G2W_A_B,3N4I_A_B,1JTD_A_B,3QHY_A_B	2.68e-06	4.77E-009	17070843	TEM-1	beta-lactamase	BLIP	298	7610	67000	0.0114	0.00015					SPR	kinetic	data	provided	by	Gideon	Schreiber.	Mutations	had	greater	effect	when	measured	with	stopped-flow	fluorescence.	SPR	1
1JTG_A_B	NA100A,HB148A	NA75A,HB148A	RIM,SUP		1XXM_A_C,1S0W_A_C,1JTG_A_B,2G2U_A_B,2G2W_A_B,3N4I_A_B,1JTD_A_B,3QHY_A_B	1.66e-07	4.77E-009	17070843	TEM-1	beta-lactamase	BLIP	298	92200	67000	0.00811	0.00015					SPR	kinetic	data	provided	by	Gideon	Schreiber.	Mutations	had	greater	effect	when	measured	with	stopped-flow	fluorescence.	SPR	1
1JTG_A_B	NA100A,WB150A	NA75A,WB150A	RIM,COR		1XXM_A_C,1S0W_A_C,1JTG_A_B,2G2U_A_B,2G2W_A_B,3N4I_A_B,1JTD_A_B,3QHY_A_B	7.36e-06	4.77E-009	17070843	TEM-1	beta-lactamase	BLIP	298	25300	67000	0.11	0.00015					SPR	kinetic	data	provided	by	Gideon	Schreiber.	Mutations	had	greater	effect	when	measured	with	stopped-flow	fluorescence.	SPR	1
1JTG_A_B	NA100A,RB160A	NA75A,RB160A	RIM,RIM		1XXM_A_C,1S0W_A_C,1JTG_A_B,2G2U_A_B,2G2W_A_B,3N4I_A_B,1JTD_A_B,3QHY_A_B	6.83E-008	4.77E-009	17070843	TEM-1	beta-lactamase	BLIP	298	50300	67000	0.00177	0.00015					SPR	kinetic	data	provided	by	Gideon	Schreiber.	Mutations	had	greater	effect	when	measured	with	stopped-flow	fluorescence.	SPR	1
1JTG_A_B	EA168A,WB162A	EA143A,WB162A	RIM,COR		1XXM_A_C,1S0W_A_C,1JTG_A_B,2G2U_A_B,2G2W_A_B,3N4I_A_B,1JTD_A_B,3QHY_A_B	1.59e-07	4.77E-009	17070843	TEM-1	beta-lactamase	BLIP	298	60400	67000	0.00517	0.00015					SPR	kinetic	data	provided	by	Gideon	Schreiber.	Mutations	had	greater	effect	when	measured	with	stopped-flow	fluorescence.	SPR	1
1JTG_A_B	VA103A,WB162A	VA78A,WB162A	SUP,COR		1XXM_A_C,1S0W_A_C,1JTG_A_B,2G2U_A_B,2G2W_A_B,3N4I_A_B,1JTD_A_B,3QHY_A_B	6.01e-06	4.77E-009	17070843	TEM-1	beta-lactamase	BLIP	298	26200	67000	0.09	0.00015					SPR	kinetic	data	provided	by	Gideon	Schreiber.	Mutations	had	greater	effect	when	measured	with	stopped-flow	fluorescence.	SPR	1
1JTG_A_B	MA129A,YB53A	MA104A,YB53A	COR,SUP		1XXM_A_C,1S0W_A_C,1JTG_A_B,2G2U_A_B,2G2W_A_B,3N4I_A_B,1JTD_A_B,3QHY_A_B	2.11e-06	4.77E-009	17070843	TEM-1	beta-lactamase	BLIP	298	25400	67000	0.0299	0.00015					SPR	kinetic	data	provided	by	Gideon	Schreiber.	Mutations	had	greater	effect	when	measured	with	stopped-flow	fluorescence.	SPR	1
1JTG_A_B	MA129A,YB50A	MA104A,YB50A	COR,COR		1XXM_A_C,1S0W_A_C,1JTG_A_B,2G2U_A_B,2G2W_A_B,3N4I_A_B,1JTD_A_B,3QHY_A_B	8.73E-009	4.77E-009	17070843	TEM-1	beta-lactamase	BLIP	298	54900	67000	0.000227	0.00015					SPR	kinetic	data	provided	by	Gideon	Schreiber.	Mutations	had	greater	effect	when	measured	with	stopped-flow	fluorescence.	SPR	1
1JTG_A_B	MA129A,FB36A	MA104A,FB36A	COR,COR		1XXM_A_C,1S0W_A_C,1JTG_A_B,2G2U_A_B,2G2W_A_B,3N4I_A_B,1JTD_A_B,3QHY_A_B	2.19e-06	4.77E-009	17070843	TEM-1	beta-lactamase	BLIP	298	13200	67000	0.016	0.00015					SPR	kinetic	data	provided	by	Gideon	Schreiber.	Mutations	had	greater	effect	when	measured	with	stopped-flow	fluorescence.	SPR	1
1JTG_A_B	PA107A,HB41A	PA82A,HB41A	COR,SUP		1XXM_A_C,1S0W_A_C,1JTG_A_B,2G2U_A_B,2G2W_A_B,3N4I_A_B,1JTD_A_B,3QHY_A_B	4.2e-07	4.77E-009	17070843	TEM-1	beta-lactamase	BLIP	298	46300	67000	0.0103	0.00015					SPR	kinetic	data	provided	by	Gideon	Schreiber.	Mutations	had	greater	effect	when	measured	with	stopped-flow	fluorescence.	SPR	1
1JTG_A_B	PA107A,YB50A	PA82A,YB50A	COR,COR		1XXM_A_C,1S0W_A_C,1JTG_A_B,2G2U_A_B,2G2W_A_B,3N4I_A_B,1JTD_A_B,3QHY_A_B	1.6E-009	4.77E-009	17070843	TEM-1	beta-lactamase	BLIP	298	120000	67000	8.75e-05	0.00015					SPR	kinetic	data	provided	by	Gideon	Schreiber.	Mutations	had	greater	effect	when	measured	with	stopped-flow	fluorescence.	SPR	1
1JTG_A_B	PA107A,YB53A	PA82A,YB53A	COR,SUP		1XXM_A_C,1S0W_A_C,1JTG_A_B,2G2U_A_B,2G2W_A_B,3N4I_A_B,1JTD_A_B,3QHY_A_B	2.69e-07	4.77E-009	17070843	TEM-1	beta-lactamase	BLIP	298	30600	67000	0.00434	0.00015					SPR	kinetic	data	provided	by	Gideon	Schreiber.	Mutations	had	greater	effect	when	measured	with	stopped-flow	fluorescence.	SPR	1
1JTG_A_B	VA216A,YB50A	VA190A,YB50A	COR,COR		1XXM_A_C,1S0W_A_C,1JTG_A_B,2G2U_A_B,2G2W_A_B,3N4I_A_B,1JTD_A_B,3QHY_A_B	1.07E-009	4.77E-009	17070843	TEM-1	beta-lactamase	BLIP	298	23900	67000	1.16e-05	0.00015					SPR	kinetic	data	provided	by	Gideon	Schreiber.	Mutations	had	greater	effect	when	measured	with	stopped-flow	fluorescence.	SPR	1
1JTG_A_B	EA110A,SB113A,SB71A	EA85A,SB113A,SB71A	COR,COR,SUP		1XXM_A_C,1S0W_A_C,1JTG_A_B,2G2U_A_B,2G2W_A_B,3N4I_A_B,1JTD_A_B,3QHY_A_B	2.37e-05	4.77E-009	17070843	TEM-1	beta-lactamase	BLIP	298	42900	67000	0.00125	0.00015					SPR	kinetic	data	provided	by	Gideon	Schreiber.	Mutations	had	greater	effect	when	measured	with	stopped-flow	fluorescence.	SPR	1
1JTG_A_B	EA110A,SB113A	EA85A,SB113A	COR,COR		1XXM_A_C,1S0W_A_C,1JTG_A_B,2G2U_A_B,2G2W_A_B,3N4I_A_B,1JTD_A_B,3QHY_A_B	1.06e-05	4.77E-009	17070843	TEM-1	beta-lactamase	BLIP	298										SPR	1
1JTG_A_B	EA110A,SB71A	EA85A,SB71A	COR,SUP		1XXM_A_C,1S0W_A_C,1JTG_A_B,2G2U_A_B,2G2W_A_B,3N4I_A_B,1JTD_A_B,3QHY_A_B	2.28e-05	4.77E-009	17070843	TEM-1	beta-lactamase	BLIP	298										SPR	1
1JTG_A_B	SB71A,SB113A	SB71A,SB113A	SUP,COR		1XXM_A_C,1S0W_A_C,1JTG_A_B,2G2U_A_B,2G2W_A_B,3N4I_A_B,1JTD_A_B,3QHY_A_B	1.03E-008	4.77E-009	17070843	TEM-1	beta-lactamase	BLIP	298	63000	67000	0.000608	0.00015					SPR	kinetic	data	provided	by	Gideon	Schreiber.	Mutations	had	greater	effect	when	measured	with	stopped-flow	fluorescence.	SPR	1
1JTG_A_B	EA104A,SB113A	EA79A,SB113A	COR,COR		1XXM_A_C,1S0W_A_C,1JTG_A_B,2G2U_A_B,2G2W_A_B,3N4I_A_B,1JTD_A_B,3QHY_A_B	1.11e-07	4.77E-009	17070843	TEM-1	beta-lactamase	BLIP	298	92600	67000	0.00529	0.00015					SPR	kinetic	data	provided	by	Gideon	Schreiber.	Mutations	had	greater	effect	when	measured	with	stopped-flow	fluorescence.	SPR	1
1JTG_A_B	QA99A,WB112A	QA74A,WB112A	COR,COR		1XXM_A_C,1S0W_A_C,1JTG_A_B,2G2U_A_B,2G2W_A_B,3N4I_A_B,1JTD_A_B,3QHY_A_B	1.87e-06	4.77E-009	17070843	TEM-1	beta-lactamase	BLIP	298	50500	67000	0.0519	0.00015					SPR	kinetic	data	provided	by	Gideon	Schreiber.	Mutations	had	greater	effect	when	measured	with	stopped-flow	fluorescence.	SPR	1
1JTG_A_B	QA99A,WB162A	QA74A,WB162A	COR,COR		1XXM_A_C,1S0W_A_C,1JTG_A_B,2G2U_A_B,2G2W_A_B,3N4I_A_B,1JTD_A_B,3QHY_A_B	6.28e-07	4.77E-009	17070843	TEM-1	beta-lactamase	BLIP	298	83400	67000	0.0287	0.00015					SPR	kinetic	data	provided	by	Gideon	Schreiber.	Mutations	had	greater	effect	when	measured	with	stopped-flow	fluorescence.	SPR	1
1JTG_A_B	QA99A,KB74A	QA74A,KB74A	COR,SUP		1XXM_A_C,1S0W_A_C,1JTG_A_B,2G2U_A_B,2G2W_A_B,3N4I_A_B,1JTD_A_B,3QHY_A_B	4.91e-06	4.77E-009	17070843	TEM-1	beta-lactamase	BLIP	298	22200	67000	0.0933	0.00015					SPR	kinetic	data	provided	by	Gideon	Schreiber.	Mutations	had	greater	effect	when	measured	with	stopped-flow	fluorescence.	SPR	1
1JTG_A_B	QA99A,FB142A	QA74A,FB142A	COR,COR		1XXM_A_C,1S0W_A_C,1JTG_A_B,2G2U_A_B,2G2W_A_B,3N4I_A_B,1JTD_A_B,3QHY_A_B	5.56e-07	4.77E-009	17070843	TEM-1	beta-lactamase	BLIP	298	92000	67000	0.0281	0.00015					SPR	kinetic	data	provided	by	Gideon	Schreiber.	Mutations	had	greater	effect	when	measured	with	stopped-flow	fluorescence.	SPR	1
1JTG_A_B	QA99A,DB49A	QA74A,DB49A	COR,COR		1XXM_A_C,1S0W_A_C,1JTG_A_B,2G2U_A_B,2G2W_A_B,3N4I_A_B,1JTD_A_B,3QHY_A_B	1.95e-07	4.77E-009	17070843	TEM-1	beta-lactamase	BLIP	298	63300	67000	0.00648	0.00015					SPR	kinetic	data	provided	by	Gideon	Schreiber.	Mutations	had	greater	effect	when	measured	with	stopped-flow	fluorescence.	SPR	1
1JTG_A_B	NA100A,WB112A	NA75A,WB112A	RIM,COR		1XXM_A_C,1S0W_A_C,1JTG_A_B,2G2U_A_B,2G2W_A_B,3N4I_A_B,1JTD_A_B,3QHY_A_B	5.34e-07	4.77E-009	17070843	TEM-1	beta-lactamase	BLIP	298	50800	67000	0.0146	0.00015					SPR	kinetic	data	provided	by	Gideon	Schreiber.	Mutations	had	greater	effect	when	measured	with	stopped-flow	fluorescence.	SPR	1
1JTG_A_B	NA100A,WB162A	NA75A,WB162A	RIM,COR		1XXM_A_C,1S0W_A_C,1JTG_A_B,2G2U_A_B,2G2W_A_B,3N4I_A_B,1JTD_A_B,3QHY_A_B	1.66e-07	4.77E-009	17070843	TEM-1	beta-lactamase	BLIP	298	41800	67000	0.00359	0.00015					SPR	kinetic	data	provided	by	Gideon	Schreiber.	Mutations	had	greater	effect	when	measured	with	stopped-flow	fluorescence.	SPR	1
1JTG_A_B	NA100A,RB160A	NA75A,RB160A	RIM,RIM		1XXM_A_C,1S0W_A_C,1JTG_A_B,2G2U_A_B,2G2W_A_B,3N4I_A_B,1JTD_A_B,3QHY_A_B	6.83E-008	4.77E-009	17070843	TEM-1	beta-lactamase	BLIP	298	50300	67000	0.00177	0.00015					SPR	kinetic	data	provided	by	Gideon	Schreiber.	Mutations	had	greater	effect	when	measured	with	stopped-flow	fluorescence.	SPR	1
1JTG_A_B	NA100A,KB74A	NA75A,KB74A	RIM,SUP		1XXM_A_C,1S0W_A_C,1JTG_A_B,2G2U_A_B,2G2W_A_B,3N4I_A_B,1JTD_A_B,3QHY_A_B	1.79e-06	4.77E-009	17070843	TEM-1	beta-lactamase	BLIP	298	20200	67000	0.0412	0.00015					SPR	kinetic	data	provided	by	Gideon	Schreiber.	Mutations	had	greater	effect	when	measured	with	stopped-flow	fluorescence.	SPR	1
1JTG_A_B	NA100A,FB142A	NA75A,FB142A	RIM,COR		1XXM_A_C,1S0W_A_C,1JTG_A_B,2G2U_A_B,2G2W_A_B,3N4I_A_B,1JTD_A_B,3QHY_A_B	2.29e-07	4.77E-009	17070843	TEM-1	beta-lactamase	BLIP	298	61300	67000	0.00731	0.00015					SPR	kinetic	data	provided	by	Gideon	Schreiber.	Mutations	had	greater	effect	when	measured	with	stopped-flow	fluorescence.	SPR	1
1JTG_A_B	NA100A,DB49A	NA75A,DB49A	RIM,COR		1XXM_A_C,1S0W_A_C,1JTG_A_B,2G2U_A_B,2G2W_A_B,3N4I_A_B,1JTD_A_B,3QHY_A_B	6.83E-008	4.77E-009	17070843	TEM-1	beta-lactamase	BLIP	298	45700	67000	0.00157	0.00015					SPR	kinetic	data	provided	by	Gideon	Schreiber.	Mutations	had	greater	effect	when	measured	with	stopped-flow	fluorescence.	SPR	1
1JTG_A_B	VA103A,RB160A	VA78A,RB160A	SUP,RIM		1XXM_A_C,1S0W_A_C,1JTG_A_B,2G2U_A_B,2G2W_A_B,3N4I_A_B,1JTD_A_B,3QHY_A_B	7.36e-06	4.77E-009	17070843	TEM-1	beta-lactamase	BLIP	298										SPR	1
1JTG_A_B	VA103A,FB142A	VA78A,FB142A	SUP,COR		1XXM_A_C,1S0W_A_C,1JTG_A_B,2G2U_A_B,2G2W_A_B,3N4I_A_B,1JTD_A_B,3QHY_A_B	9.76e-06	4.77E-009	17070843	TEM-1	beta-lactamase	BLIP	298										SPR	1
1JTG_A_B	EA168A,WB112A	EA143A,WB112A	RIM,COR		1XXM_A_C,1S0W_A_C,1JTG_A_B,2G2U_A_B,2G2W_A_B,3N4I_A_B,1JTD_A_B,3QHY_A_B	5.34e-07	4.77E-009	17070843	TEM-1	beta-lactamase	BLIP	298	54400	67000	0.0165	0.00015					SPR	kinetic	data	provided	by	Gideon	Schreiber.	Mutations	had	greater	effect	when	measured	with	stopped-flow	fluorescence.	SPR	1
1JTG_A_B	EA168A,WB150A	EA143A,WB150A	RIM,COR		1XXM_A_C,1S0W_A_C,1JTG_A_B,2G2U_A_B,2G2W_A_B,3N4I_A_B,1JTD_A_B,3QHY_A_B	4.91e-06	4.77E-009	17070843	TEM-1	beta-lactamase	BLIP	298	26600	67000	0.077	0.00015					SPR	kinetic	data	provided	by	Gideon	Schreiber.	Mutations	had	greater	effect	when	measured	with	stopped-flow	fluorescence.	SPR	1
1JTG_A_B	EA168A,RB160A	EA143A,RB160A	RIM,RIM		1XXM_A_C,1S0W_A_C,1JTG_A_B,2G2U_A_B,2G2W_A_B,3N4I_A_B,1JTD_A_B,3QHY_A_B	2.39e-07	4.77E-009	17070843	TEM-1	beta-lactamase	BLIP	298	15700	67000	0.002	0.00015					SPR	kinetic	data	provided	by	Gideon	Schreiber.	Mutations	had	greater	effect	when	measured	with	stopped-flow	fluorescence.	SPR	1
1JTG_A_B	EA168A,KB74A	EA143A,KB74A	RIM,SUP		1XXM_A_C,1S0W_A_C,1JTG_A_B,2G2U_A_B,2G2W_A_B,3N4I_A_B,1JTD_A_B,3QHY_A_B	4.53e-06	4.77E-009	17070843	TEM-1	beta-lactamase	BLIP	298	23800	67000	0.0683	0.00015					SPR	kinetic	data	provided	by	Gideon	Schreiber.	Mutations	had	greater	effect	when	measured	with	stopped-flow	fluorescence.	SPR	1
1JTG_A_B	EA168A,FB142A	EA143A,FB142A	RIM,COR		1XXM_A_C,1S0W_A_C,1JTG_A_B,2G2U_A_B,2G2W_A_B,3N4I_A_B,1JTD_A_B,3QHY_A_B	3.72e-07	4.77E-009	17070843	TEM-1	beta-lactamase	BLIP	298	55900	67000	0.011	0.00015					SPR	kinetic	data	provided	by	Gideon	Schreiber.	Mutations	had	greater	effect	when	measured	with	stopped-flow	fluorescence.	SPR	1
1JTG_A_B	EA168A,DB49A	EA143A,DB49A	RIM,COR		1XXM_A_C,1S0W_A_C,1JTG_A_B,2G2U_A_B,2G2W_A_B,3N4I_A_B,1JTD_A_B,3QHY_A_B	6.05E-008	4.77E-009	17070843	TEM-1	beta-lactamase	BLIP	298	73100	67000	0.00229	0.00015					SPR	kinetic	data	provided	by	Gideon	Schreiber.	Mutations	had	greater	effect	when	measured	with	stopped-flow	fluorescence.	SPR	1
1JTG_A_B	EA110A,YB50A	EA85A,YB50A	COR,COR		1XXM_A_C,1S0W_A_C,1JTG_A_B,2G2U_A_B,2G2W_A_B,3N4I_A_B,1JTD_A_B,3QHY_A_B	3.86e-06	4.77E-009	17070843	TEM-1	beta-lactamase	BLIP	298										SPR	1
1JTG_A_B	MA129A,SB113A,SB71A	MA104A,SB113A,SB71A	COR,COR,SUP		1XXM_A_C,1S0W_A_C,1JTG_A_B,2G2U_A_B,2G2W_A_B,3N4I_A_B,1JTD_A_B,3QHY_A_B	8.03E-008	4.77E-009	17070843	TEM-1	beta-lactamase	BLIP	298	38100	67000	0.00158	0.00015					SPR	kinetic	data	provided	by	Gideon	Schreiber.	Mutations	had	greater	effect	when	measured	with	stopped-flow	fluorescence.	SPR	1
1JTG_A_B	VA216A,FB142A	VA190A,FB142A	COR,COR		1XXM_A_C,1S0W_A_C,1JTG_A_B,2G2U_A_B,2G2W_A_B,3N4I_A_B,1JTD_A_B,3QHY_A_B	1.95e-07	4.77E-009	17070843	TEM-1	beta-lactamase	BLIP	298	21600	67000	0.00217	0.00015					SPR	kinetic	data	provided	by	Gideon	Schreiber.	Mutations	had	greater	effect	when	measured	with	stopped-flow	fluorescence.	SPR	1
1JTG_A_B	EA104A,SB113A,SB71A	EA79A,SB113A,SB71A	COR,COR,SUP		1XXM_A_C,1S0W_A_C,1JTG_A_B,2G2U_A_B,2G2W_A_B,3N4I_A_B,1JTD_A_B,3QHY_A_B	3.72e-07	4.77E-009	17070843	TEM-1	beta-lactamase	BLIP	298	110000	67000	0.0258	0.00015					SPR	kinetic	data	provided	by	Gideon	Schreiber.	Mutations	had	greater	effect	when	measured	with	stopped-flow	fluorescence.	SPR	1
1JTG_A_B	TB32K	TB32K	SUR		1XXM_A_C,1S0W_A_C,1JTG_A_B,2G2U_A_B,2G2W_A_B,3N4I_A_B,1JTD_A_B,3QHY_A_B	1.75E-009	1.25E-009	10876236	TEM-1	beta-lactamase	BLIP	298	340000	220000	0.0006	0.00028						SFFL	1
1JTG_A_B	VB93K	VB93K	SUR		1XXM_A_C,1S0W_A_C,1JTG_A_B,2G2U_A_B,2G2W_A_B,3N4I_A_B,1JTD_A_B,3QHY_A_B	5.6E-010	1.25E-009	10876236	TEM-1	beta-lactamase	BLIP	298	540000	220000	0.0003	0.00028						SFFL	1
1JTG_A_B	TB140K	TB140K	RIM		1XXM_A_C,1S0W_A_C,1JTG_A_B,2G2U_A_B,2G2W_A_B,3N4I_A_B,1JTD_A_B,3QHY_A_B	1.22E-009	1.25E-009	10876236	TEM-1	beta-lactamase	BLIP	298	540000	220000	0.00066	0.00028						SFFL	1
1JTG_A_B	NB89K	NB89K	SUR		1XXM_A_C,1S0W_A_C,1JTG_A_B,2G2U_A_B,2G2W_A_B,3N4I_A_B,1JTD_A_B,3QHY_A_B	5.8E-010	1.25E-009	10876236	TEM-1	beta-lactamase	BLIP	298	620000	220000	0.00036	0.00028						SFFL	1
1JTG_A_B	DB163A	DB163A	RIM		1XXM_A_C,1S0W_A_C,1JTG_A_B,2G2U_A_B,2G2W_A_B,3N4I_A_B,1JTD_A_B,3QHY_A_B	1.3E-010	1.25E-009	10876236	TEM-1	beta-lactamase	BLIP	298	1800000	220000	0.00024	0.00028						SFFL	1
1JTG_A_B	DB163K	DB163K	RIM		1XXM_A_C,1S0W_A_C,1JTG_A_B,2G2U_A_B,2G2W_A_B,3N4I_A_B,1JTD_A_B,3QHY_A_B	4.4E-011	1.25E-009	10876236	TEM-1	beta-lactamase	BLIP	298	5000000	220000	0.00022	0.00028						SFFL	1
1JTG_A_B	TB140K,QB157K	TB140K,QB157K	RIM,SUR		1XXM_A_C,1S0W_A_C,1JTG_A_B,2G2U_A_B,2G2W_A_B,3N4I_A_B,1JTD_A_B,3QHY_A_B	6.4E-010	1.25E-009	10876236	TEM-1	beta-lactamase	BLIP	298	1050000	220000	0.00067	0.00028						SFFL	1
1JTG_A_B	VB165K,DB163K,NB89K	VB165K,DB163K,NB89K	SUR,RIM,SUR		1XXM_A_C,1S0W_A_C,1JTG_A_B,2G2U_A_B,2G2W_A_B,3N4I_A_B,1JTD_A_B,3QHY_A_B	2.2E-011	1.25E-009	10876236	TEM-1	beta-lactamase	BLIP	298	12300000	220000	0.00027	0.00028						SFFL	1
1JTG_A_B	DB163K,DB135K,VB134K	DB163K,DB135K,VB134K	RIM,SUR,SUR		1XXM_A_C,1S0W_A_C,1JTG_A_B,2G2U_A_B,2G2W_A_B,3N4I_A_B,1JTD_A_B,3QHY_A_B	7.2E-012	1.25E-009	10876236	TEM-1	beta-lactamase	BLIP	298	33100000	220000	0.00024	0.00028						SFFL	1
1JTG_A_B	VB165K,DB163K,DB135K,NB89K	VB165K,DB163K,DB135K,NB89K	SUR,RIM,SUR,SUR		1XXM_A_C,1S0W_A_C,1JTG_A_B,2G2U_A_B,2G2W_A_B,3N4I_A_B,1JTD_A_B,3QHY_A_B	4.3E-012	1.25E-009	10876236	TEM-1	beta-lactamase	BLIP	298	53000000	220000	0.00023	0.00028						SFFL	1
1JTG_A_B	KA111N	KA86N	COR		1XXM_A_C,1S0W_A_C,1JTG_A_B,2G2U_A_B,2G2W_A_B,3N4I_A_B,1JTD_A_B,3QHY_A_B	3.8E-010	2.8E-010	27956635	TEM-1	beta-lactamase	BLIP	298(assumed)	270000	300000	0.00015	8.5e-05						SPR,SFFL	2
1JTG_A_B	RA240Y	RA214Y	RIM		1XXM_A_C,1S0W_A_C,1JTG_A_B,2G2U_A_B,2G2W_A_B,3N4I_A_B,1JTD_A_B,3QHY_A_B	2.2E-010	2.8E-010	27956635	TEM-1	beta-lactamase	BLIP	298(assumed)	330000	300000	0.0001	8.5e-05						SPR,SFFL	2
1JTG_A_B	PA107Q	PA82Q	COR		1XXM_A_C,1S0W_A_C,1JTG_A_B,2G2U_A_B,2G2W_A_B,3N4I_A_B,1JTD_A_B,3QHY_A_B	6.1E-010	2.8E-010	27956635	TEM-1	beta-lactamase	BLIP	298(assumed)	390000	300000	0.00033	8.5e-05						SPR,SFFL	2
1JTG_A_B	EA168G	EA143G	RIM		1XXM_A_C,1S0W_A_C,1JTG_A_B,2G2U_A_B,2G2W_A_B,3N4I_A_B,1JTD_A_B,3QHY_A_B	2.1E-010	2.8E-010	27956635	TEM-1	beta-lactamase	BLIP	298(assumed)	480000	300000	0.0001	8.5e-05						SPR,SFFL	2
1JTG_A_B	EA110V	EA85V	COR		1XXM_A_C,1S0W_A_C,1JTG_A_B,2G2U_A_B,2G2W_A_B,3N4I_A_B,1JTD_A_B,3QHY_A_B	9E-011	2.8E-010	27956635	TEM-1	beta-lactamase	BLIP	298(assumed)	690000	300000	9e-05	8.5e-05						SPR,SFFL	2
1JTG_A_B	EA110G	EA85G	COR		1XXM_A_C,1S0W_A_C,1JTG_A_B,2G2U_A_B,2G2W_A_B,3N4I_A_B,1JTD_A_B,3QHY_A_B	6E-011	2.8E-010	27956635	TEM-1	beta-lactamase	BLIP	298(assumed)	990000	300000	5e-05	8.5e-05						SPR,SFFL	2
1JTG_A_B	EA171K	EA146K	RIM		1XXM_A_C,1S0W_A_C,1JTG_A_B,2G2U_A_B,2G2W_A_B,3N4I_A_B,1JTD_A_B,3QHY_A_B	1E-010	2.8E-010	27956635	TEM-1	beta-lactamase	BLIP	298(assumed)	1020000	300000	9e-05	8.5e-05						SPR,SFFL	2
1JTG_A_B	EA110G,EA168G	EA85G,EA143G	COR,RIM		1XXM_A_C,1S0W_A_C,1JTG_A_B,2G2U_A_B,2G2W_A_B,3N4I_A_B,1JTD_A_B,3QHY_A_B	1E-010	2.8E-010	27956635	TEM-1	beta-lactamase	BLIP	298(assumed)	1080000	300000	0.0001	8.5e-05						SPR,SFFL	2
1JTG_A_B	EA110V,EA168G	EA85V,EA143G	COR,RIM		1XXM_A_C,1S0W_A_C,1JTG_A_B,2G2U_A_B,2G2W_A_B,3N4I_A_B,1JTD_A_B,3QHY_A_B	8E-011	2.8E-010	27956635	TEM-1	beta-lactamase	BLIP	298(assumed)	1110000	300000	8e-05	8.5e-05						SPR,SFFL	2
1JTG_A_B	EA239K	EA213K	COR		1XXM_A_C,1S0W_A_C,1JTG_A_B,2G2U_A_B,2G2W_A_B,3N4I_A_B,1JTD_A_B,3QHY_A_B	1.4E-010	2.8E-010	27956635	TEM-1	beta-lactamase	BLIP	298(assumed)	1500000	300000	0.00016	8.5e-05						SPR,SFFL	2
1HE8_A_B	KA223V	KA80V	SUP		1HE8_A_B,4G0N_A_B,3KUD_A_B,1LFD_A_B,1K8R_A_B,5UFE_A_B,5UFQ_A_C,5TAR_A_B,1GUA_A_B,1C1Y_A_B	2.9e-06	1.3e-06	11136978	Phosphatidylinositol	3-kinase	H-Ras1	293										SFFL	1
1HE8_A_B	KA223V,FA221S	KA80V,FA78S	SUP,RIM		1HE8_A_B,4G0N_A_B,3KUD_A_B,1LFD_A_B,1K8R_A_B,5UFE_A_B,5UFQ_A_C,5TAR_A_B,1GUA_A_B,1C1Y_A_B	>5.00e-05	1.3e-06	11136978	Phosphatidylinositol	3-kinase	H-Ras1	293										SFFL	1
1HE8_A_B	KA223V,RA226A	KA80V,RA83A	SUP,SUR		1HE8_A_B,4G0N_A_B,3KUD_A_B,1LFD_A_B,1K8R_A_B,5UFE_A_B,5UFQ_A_C,5TAR_A_B,1GUA_A_B,1C1Y_A_B	3.2e-05	1.3e-06	11136978	Phosphatidylinositol	3-kinase	H-Ras1	293										SFFL	1
1HE8_A_B	KA223V,TA232D	KA80V,TA89D	SUP,COR		1HE8_A_B,4G0N_A_B,3KUD_A_B,1LFD_A_B,1K8R_A_B,5UFE_A_B,5UFQ_A_C,5TAR_A_B,1GUA_A_B,1C1Y_A_B	>5.00e-05	1.3e-06	11136978	Phosphatidylinositol	3-kinase	H-Ras1	293										SFFL	2
1HE8_A_B	KA223V,KA234A	KA80V,KA91A	SUP,RIM		1HE8_A_B,4G0N_A_B,3KUD_A_B,1LFD_A_B,1K8R_A_B,5UFE_A_B,5UFQ_A_C,5TAR_A_B,1GUA_A_B,1C1Y_A_B	1.7e-05	1.3e-06	11136978	Phosphatidylinositol	3-kinase	H-Ras1	293										SFFL	1
1HE8_A_B	KA223V,KA251A	KA80V,KA108A	SUP,RIM		1HE8_A_B,4G0N_A_B,3KUD_A_B,1LFD_A_B,1K8R_A_B,5UFE_A_B,5UFQ_A_C,5TAR_A_B,1GUA_A_B,1C1Y_A_B	>5.00e-05	1.3e-06	11136978	Phosphatidylinositol	3-kinase	H-Ras1	293										SFFL	1
1HE8_A_B	KA223V,KA251E	KA80V,KA108E	SUP,RIM		1HE8_A_B,4G0N_A_B,3KUD_A_B,1LFD_A_B,1K8R_A_B,5UFE_A_B,5UFQ_A_C,5TAR_A_B,1GUA_A_B,1C1Y_A_B	>5.00e-05	1.3e-06	11136978	Phosphatidylinositol	3-kinase	H-Ras1	293										SFFL	1
1HE8_A_B	KA223V,DA238A	KA80V,DA95A	SUP,SUR		1HE8_A_B,4G0N_A_B,3KUD_A_B,1LFD_A_B,1K8R_A_B,5UFE_A_B,5UFQ_A_C,5TAR_A_B,1GUA_A_B,1C1Y_A_B	7.5e-06	1.3e-06	11136978	Phosphatidylinositol	3-kinase	H-Ras1	293										SFFL	1
1HE8_A_B	KA223V,KA254A	KA80V,KA111A	SUP,RIM		1HE8_A_B,4G0N_A_B,3KUD_A_B,1LFD_A_B,1K8R_A_B,5UFE_A_B,5UFQ_A_C,5TAR_A_B,1GUA_A_B,1C1Y_A_B	3.6e-05	1.3e-06	11136978	Phosphatidylinositol	3-kinase	H-Ras1	293										SFFL	1
1HE8_A_B	KA223V,KA255A	KA80V,KA112A	SUP,COR		1HE8_A_B,4G0N_A_B,3KUD_A_B,1LFD_A_B,1K8R_A_B,5UFE_A_B,5UFQ_A_C,5TAR_A_B,1GUA_A_B,1C1Y_A_B	>5.00e-05	1.3e-06	11136978	Phosphatidylinositol	3-kinase	H-Ras1	293										SFFL	2
1HE8_A_B	KA223V,KA256A	KA80V,KA113A	SUP,INT		1HE8_A_B,4G0N_A_B,3KUD_A_B,1LFD_A_B,1K8R_A_B,5UFE_A_B,5UFQ_A_C,5TAR_A_B,1GUA_A_B,1C1Y_A_B	2.2e-05	1.3e-06	11136978	Phosphatidylinositol	3-kinase	H-Ras1	293										SFFL	1
1HE8_A_B	KA223V,DA260A	KA80V,DA117A	SUP,SUR		1HE8_A_B,4G0N_A_B,3KUD_A_B,1LFD_A_B,1K8R_A_B,5UFE_A_B,5UFQ_A_C,5TAR_A_B,1GUA_A_B,1C1Y_A_B	6.4e-06	1.3e-06	11136978	Phosphatidylinositol	3-kinase	H-Ras1	293										SFFL	1
1HE8_A_B	KA223V,EA267K	KA80V,EA124K	SUP,SUR		1HE8_A_B,4G0N_A_B,3KUD_A_B,1LFD_A_B,1K8R_A_B,5UFE_A_B,5UFQ_A_C,5TAR_A_B,1GUA_A_B,1C1Y_A_B	1.1e-06	1.3e-06	11136978	Phosphatidylinositol	3-kinase	H-Ras1	293										SFFL	1
1HE8_A_B	KA223V,EA919A	KA80V,EA606A	SUP,RIM		1HE8_A_B,4G0N_A_B,3KUD_A_B,1LFD_A_B,1K8R_A_B,5UFE_A_B,5UFQ_A_C,5TAR_A_B,1GUA_A_B,1C1Y_A_B	2.8e-06	1.3e-06	11136978	Phosphatidylinositol	3-kinase	H-Ras1	293										SFFL	1
1HE8_A_B	KA223V,EA919K	KA80V,EA606K	SUP,RIM		1HE8_A_B,4G0N_A_B,3KUD_A_B,1LFD_A_B,1K8R_A_B,5UFE_A_B,5UFQ_A_C,5TAR_A_B,1GUA_A_B,1C1Y_A_B	6e-07	1.3e-06	11136978	Phosphatidylinositol	3-kinase	H-Ras1	293										SFFL	1
1H9D_A_B	RB3A	RB2A	RIM		1H9D_A_B,1E50_A_B	3.2e-07	4.5e-08	10984496	AML1	Runx1	Runt	domain	Core-binding	factor	beta	273										EMSA	1
1H9D_A_B	VB4A	VB3A	SUP		1H9D_A_B,1E50_A_B	4.8e-07	4.5e-08	10984496	AML1	Runx1	Runt	domain	Core-binding	factor	beta	273										EMSA	1
1H9D_A_B	GB61A	GB60A	COR		1H9D_A_B,1E50_A_B	1.5e-06	4.5e-08	10984496	AML1	Runx1	Runt	domain	Core-binding	factor	beta	273										EMSA	1
1H9D_A_B	QB67A	QB66A	COR		1H9D_A_B,1E50_A_B	4.5e-07	4.5e-08	10984496	AML1	Runx1	Runt	domain	Core-binding	factor	beta	273										EMSA	1
1H9D_A_B	LB103A	LB93A	SUP		1H9D_A_B,1E50_A_B	2.2e-07	4.5e-08	10984496	AML1	Runx1	Runt	domain	Core-binding	factor	beta	273										EMSA	1
1H9D_A_B	NB104A	NB94A	COR		1H9D_A_B,1E50_A_B	2.2e-06	4.5e-08	10984496	AML1	Runx1	Runt	domain	Core-binding	factor	beta	273										EMSA	1
1GRN_A_B	DA38E	DA38E	SUR		1GRN_A_B,3EG5_A_B	5.6e-06	2.9e-06	9632678	Cdc42	Cdc42-GAP	298(assumed)										FL	1
1GRN_A_B	YA32K	YA32K	RIM		1GRN_A_B,3EG5_A_B	n.b	2.9e-06	9632678	Cdc42	Cdc42-GAP	298(assumed)										FL	2
1GL1_A_I	LI30V	LI29V	COR	Pr/PI	Pr/PI	2.65e-07	2E-010	7592720	Bovine	alpha-chymotrypsin	PMP-C	insect	inhibitor	298										IASP	1
1GL1_A_I	KI31M,AI32G	KI30M,AI31G	COR,COR	Pr/PI	Pr/PI	1.6E-010	2E-010	7592720	Bovine	alpha-chymotrypsin	PMP-C	insect	inhibitor	298	450000	800000	7.4e-05	0.000162						IASP	1
1GL0_E_I	MI30K	MI28K	COR	Pr/PI	Pr/PI	7.8E-010	2e-09	7592720	Bovine	alpha-chymotrypsin	PMP-D2v	insect	inhibitor	298	140000	103000	0.00011	0.00021					Crystal structure is one of the mutants in the paper. This mutant is taken as 'wild-type',,	IASP	1
1GL0_E_I	MI30K,LI29R	MI28K,LI27R	COR,COR	Pr/PI	Pr/PI	1.3e-06	2e-09	7592720	Bovine	alpha-chymotrypsin	PMP-D2v	insect	inhibitor	298									Crystal structure is one of the mutants in the paper. This mutant is taken as 'wild-type',,	IASP	1
1FFW_A_B	DA13K	DA12K	SUR		1FFW_A_B	1.3e-06	1.2e-06	7592655	Chemotaxis	protein	CheY	Chemotaxis	protein	CheA	298(assumed)										ELISA	1
1FFW_A_B	TA87I	TA86I	INT		1FFW_A_B	7e-07	1.2e-06	7592655	Chemotaxis	protein	CheY	Chemotaxis	protein	CheA	298(assumed)										ELISA	1
1FFW_A_B	AA90V	AA89V	RIM		1FFW_A_B	1.4e-06	1.2e-06	7592655	Chemotaxis	protein	CheY	Chemotaxis	protein	CheA	298(assumed)										ELISA	1
1FFW_A_B	EA93K	EA92K	SUR		1FFW_A_B	4.8e-06	1.2e-06	7592655	Chemotaxis	protein	CheY	Chemotaxis	protein	CheA	298(assumed)										ELISA	1
1FFW_A_B	YA106W	YA105W	COR		1FFW_A_B	4e-06	1.2e-06	7592655	Chemotaxis	protein	CheY	Chemotaxis	protein	CheA	298(assumed)										ELISA	1
1FFW_A_B	VA108M	VA107M	SUR		1FFW_A_B	8.1e-06	1.2e-06	7592655	Chemotaxis	protein	CheY	Chemotaxis	protein	CheA	298(assumed)										ELISA	1
1FFW_A_B	FA111V	FA110V	INT		1FFW_A_B	1e-05	1.2e-06	7592655	Chemotaxis	protein	CheY	Chemotaxis	protein	CheA	298(assumed)										ELISA	1
1FFW_A_B	TA112I	TA111I	SUR		1FFW_A_B	3.1e-06	1.2e-06	7592655	Chemotaxis	protein	CheY	Chemotaxis	protein	CheA	298(assumed)										ELISA	1
1FFW_A_B	EA117K	EA116K	SUR		1FFW_A_B	4e-06	1.2e-06	7592655	Chemotaxis	protein	CheY	Chemotaxis	protein	CheA	298(assumed)										ELISA	1
1FFW_A_B	EB171A	EB13A	SUP		1FFW_A_B	5.7e-07	1.7e-07	21642453	Chemotaxis	protein	CheY	Chemotaxis	protein	CheA	298										FL	1
1FFW_A_B	EB178A	EB20A	COR		1FFW_A_B	5e-07	1.7e-07	21642453	Chemotaxis	protein	CheY	Chemotaxis	protein	CheA	298										FL	1
1FFW_A_B	HB181A	HB23A	RIM		1FFW_A_B	1.8e-07	1.7e-07	21642453	Chemotaxis	protein	CheY	Chemotaxis	protein	CheA	298										FL	1
1FFW_A_B	DB202A	DB44A	RIM		1FFW_A_B	1.5e-07	1.7e-07	21642453	Chemotaxis	protein	CheY	Chemotaxis	protein	CheA	298										FL	1
1FFW_A_B	DB207A	DB49A	RIM		1FFW_A_B	2e-07	1.7e-07	21642453	Chemotaxis	protein	CheY	Chemotaxis	protein	CheA	298										FL	1
1FFW_A_B	CB213A	CB55A	RIM		1FFW_A_B	2.4e-07	1.7e-07	21642453	Chemotaxis	protein	CheY	Chemotaxis	protein	CheA	298										FL	1
1FFW_A_B	FB214A	FB56A	COR		1FFW_A_B	8e-05	1.7e-07	21642453	Chemotaxis	protein	CheY	Chemotaxis	protein	CheA	298										FL	1
1FFW_A_B	IB216A	IB58A	SUP		1FFW_A_B	3.5e-07	1.7e-07	21642453	Chemotaxis	protein	CheY	Chemotaxis	protein	CheA	298										FL	1
1FC2_C_D	YC133W	YC10W	COR		1FC2_C_D,1FCC_A_C,3MZW_A_B	3e-08	1.5e-08	7716157	Protein	A/Z	IgG1	Fc	298										FL	1
1FC2_C_D	IC135W	IC12W	INT		1FC2_C_D,1FCC_A_C,3MZW_A_B	3e-06	1.5e-08	7716157	Protein	A/Z	IgG1	Fc	298										FL	1
1FC2_C_D	FC149W	FC26W	INT		1FC2_C_D,1FCC_A_C,3MZW_A_B	1.5e-08	1.5e-08	7716157	Protein	A/Z	IgG1	Fc	298										FL	1
1FC2_C_D	LC163W	LC40W	SUR		1FC2_C_D,1FCC_A_C,3MZW_A_B	1.5e-08	1.5e-08	7716157	Protein	A/Z	IgG1	Fc	298										FL	1
1FC2_C_D	LC136D	LC13D	COR		1FC2_C_D,1FCC_A_C,3MZW_A_B	1.89e-07	1.68E-008	8588944	Protein	A/Z	IgG1	Fc	298	19000	190000	0.0036	0.0032						SPR	1
1FC2_C_D	NC147A	NC24A	RIM		1FC2_C_D,1FCC_A_C,3MZW_A_B	4.67E-008	1.68E-008	8588944	Protein	A/Z	IgG1	Fc	298	180000	190000	0.0084	0.0032						SPR	1
1FC2_C_D	FC149A	FC26A	INT		1FC2_C_D,1FCC_A_C,3MZW_A_B	1.87E-008	1.68E-008	8588944	Protein	A/Z	IgG1	Fc	298	230000	190000	0.0043	0.0032						SPR	1
1FC2_C_D	IC150A	IC27A	SUP		1FC2_C_D,1FCC_A_C,3MZW_A_B	0.000124	1.68E-008	8588944	Protein	A/Z	IgG1	Fc	298	50	190000	0.0062	0.0032						SPR	1
1FC2_C_D	KC154A	KC31A	RIM		1FC2_C_D,1FCC_A_C,3MZW_A_B	2.21e-07	1.68E-008	8588944	Protein	A/Z	IgG1	Fc	298	140000	190000	0.031	0.0032						SPR	1
1FC2_C_D	LC136D	LC13D	COR		1FC2_C_D,1FCC_A_C,3MZW_A_B	2.5e-07	6.25E-008	8332602	Protein	A/Z	IgG1	Fc	298(assumed)										IARA	1
1FC2_C_D	NC147A	NC24A	RIM		1FC2_C_D,1FCC_A_C,3MZW_A_B	1.67e-07	6.25E-008	8332602	Protein	A/Z	IgG1	Fc	298(assumed)										IARA	1
1FC2_C_D	FC149A	FC26A	INT		1FC2_C_D,1FCC_A_C,3MZW_A_B	5.88E-008	6.25E-008	8332602	Protein	A/Z	IgG1	Fc	298(assumed)										IARA	1
1FC2_C_D	IC150A	IC27A	SUP		1FC2_C_D,1FCC_A_C,3MZW_A_B	2.5e-06	6.25E-008	8332602	Protein	A/Z	IgG1	Fc	298(assumed)										IARA	1
1FC2_C_D	KC154A	KC31A	RIM		1FC2_C_D,1FCC_A_C,3MZW_A_B	5e-07	6.25E-008	8332602	Protein	A/Z	IgG1	Fc	298(assumed)										IARA	1
1FC2_C_D	NC125F	NC2F	RIM		1FC2_C_D,1FCC_A_C,3MZW_A_B	5E-010	6E-010	28472513	Protein	A/Z	IgG1	Fc	298	32000000	8800000	0.015	0.005						SPR	2
1FC2_C_D	NC130F	NC7F	RIM		1FC2_C_D,1FCC_A_C,3MZW_A_B	7E-010	6E-010	28472513	Protein	A/Z	IgG1	Fc	298	19000000	8800000	0.014	0.005						SPR	2
1FC2_C_D	QC151K	QC28K	RIM		1FC2_C_D,1FCC_A_C,3MZW_A_B	8E-010	6E-010	28472513	Protein	A/Z	IgG1	Fc	298	5900000	8800000	0.005	0.005						SPR	2
1FC2_C_D	NC125Q	NC2Q	RIM		1FC2_C_D,1FCC_A_C,3MZW_A_B	6E-010	6E-010	28472513	Protein	A/Z	IgG1	Fc	298	33900000	8800000	0.019	0.005						SPR	2
1FC2_C_D	QC151L	QC28L	RIM		1FC2_C_D,1FCC_A_C,3MZW_A_B	1.3E-009	6E-010	28472513	Protein	A/Z	IgG1	Fc	298	5800000	8800000	0.008	0.005						SPR	2
1FC2_C_D	FC124M	FC1M	RIM		1FC2_C_D,1FCC_A_C,3MZW_A_B	2.8E-009	6E-010	28472513	Protein	A/Z	IgG1	Fc	298	4800000	8800000	0.013	0.005						SPR	2
1FC2_C_D	KC126D	KC3D	SUR		1FC2_C_D,1FCC_A_C,3MZW_A_B	3.6E-009	6E-010	28472513	Protein	A/Z	IgG1	Fc	298	5100000	8800000	0.018	0.005						SPR	2
1FC2_C_D	YC133F	YC10F	COR		1FC2_C_D,1FCC_A_C,3MZW_A_B	3.4E-009	6E-010	28472513	Protein	A/Z	IgG1	Fc	298	6900000	8800000	0.024	0.005						SPR	2
1FC2_C_D	NC147F	NC24F	RIM		1FC2_C_D,1FCC_A_C,3MZW_A_B	2.5E-009	6E-010	28472513	Protein	A/Z	IgG1	Fc	298	13100000	8800000	0.032	0.005						SPR	2
1EAW_A_B	QA38A	QA23A	COR	Pr/PI	Pr/PI	2.07E-011	4.97E-011	17475279	Membrane-type	serine	protease	1	BPTI	298(assumed)										FL	1
1EAW_A_B	IA41A	IA26A	SUP	Pr/PI	Pr/PI	1.24E-011	4.97E-011	17475279	Membrane-type	serine	protease	1	BPTI	298(assumed)										FL	1
1EAW_A_B	IA60A	IA45A	RIM	Pr/PI	Pr/PI	3.58E-011	4.97E-011	17475279	Membrane-type	serine	protease	1	BPTI	298(assumed)										FL	1
1EAW_A_B	DA60aA	DA46A	SUR	Pr/PI	Pr/PI	3.72E-011	4.97E-011	17475279	Membrane-type	serine	protease	1	BPTI	298(assumed)										FL	1
1EAW_A_B	DA60bA	DA47A	RIM	Pr/PI	Pr/PI	6.28E-010	4.97E-011	17475279	Membrane-type	serine	protease	1	BPTI	298(assumed)										FL	1
1EAW_A_B	RA60cA	RA48A	RIM	Pr/PI	Pr/PI	1.34E-010	4.97E-011	17475279	Membrane-type	serine	protease	1	BPTI	298(assumed)										FL	1
1EAW_A_B	FA60eA	FA50A	SUP	Pr/PI	Pr/PI	2.41E-011	4.97E-011	17475279	Membrane-type	serine	protease	1	BPTI	298(assumed)										FL	1
1EAW_A_B	RA60fA	RA51A	SUR	Pr/PI	Pr/PI	7.34E-011	4.97E-011	17475279	Membrane-type	serine	protease	1	BPTI	298(assumed)										FL	1
1EAW_A_B	YA60gA	YA52A	SUP	Pr/PI	Pr/PI	4.35E-011	4.97E-011	17475279	Membrane-type	serine	protease	1	BPTI	298(assumed)										FL	1
1EAW_A_B	RA87A	RA82A	SUR	Pr/PI	Pr/PI	3.86E-011	4.97E-011	17475279	Membrane-type	serine	protease	1	BPTI	298(assumed)										FL	1
1EAW_A_B	FA94A	FA89A	SUP	Pr/PI	Pr/PI	1.7E-010	4.97E-011	17475279	Membrane-type	serine	protease	1	BPTI	298(assumed)										FL	1
1EAW_A_B	NA95A	NA90A	SUR	Pr/PI	Pr/PI	8.36E-011	4.97E-011	17475279	Membrane-type	serine	protease	1	BPTI	298(assumed)										FL	1
1EAW_A_B	DA96A	DA91A	RIM	Pr/PI	Pr/PI	1.5E-010	4.97E-011	17475279	Membrane-type	serine	protease	1	BPTI	298(assumed)										FL	1
1EAW_A_B	FA97A	FA92A	RIM	Pr/PI	Pr/PI	2.24E-010	4.97E-011	17475279	Membrane-type	serine	protease	1	BPTI	298(assumed)										FL	1
1EAW_A_B	TA98A	TA93A	SUR	Pr/PI	Pr/PI	7.64E-011	4.97E-011	17475279	Membrane-type	serine	protease	1	BPTI	298(assumed)										FL	1
1EAW_A_B	HA143A	HA138A	COR	Pr/PI	Pr/PI	4.85E-011	4.97E-011	17475279	Membrane-type	serine	protease	1	BPTI	298(assumed)										FL	1
1EAW_A_B	QA145A	QA140A	SUR	Pr/PI	Pr/PI	8.34E-011	4.97E-011	17475279	Membrane-type	serine	protease	1	BPTI	298(assumed)										FL	1
1EAW_A_B	YA146A	YA141A	RIM	Pr/PI	Pr/PI	1.16E-010	4.97E-011	17475279	Membrane-type	serine	protease	1	BPTI	298(assumed)										FL	1
1EAW_A_B	TA150A	TA144A	RIM	Pr/PI	Pr/PI	5.78E-011	4.97E-011	17475279	Membrane-type	serine	protease	1	BPTI	298(assumed)										FL	1
1EAW_A_B	LA153A	LA147A	SUR	Pr/PI	Pr/PI	1.16E-010	4.97E-011	17475279	Membrane-type	serine	protease	1	BPTI	298(assumed)										FL	1
1EAW_A_B	EA169A	EA163A	SUR	Pr/PI	Pr/PI	1.63E-010	4.97E-011	17475279	Membrane-type	serine	protease	1	BPTI	298(assumed)										FL	1
1EAW_A_B	QA174A	QA168A	SUR	Pr/PI	Pr/PI	1.29E-010	4.97E-011	17475279	Membrane-type	serine	protease	1	BPTI	298(assumed)										FL	1
1EAW_A_B	QA175A	QA169A	SUR	Pr/PI	Pr/PI	3.97E-011	4.97E-011	17475279	Membrane-type	serine	protease	1	BPTI	298(assumed)										FL	1
1EAW_A_B	DA217A	DA214A	RIM	Pr/PI	Pr/PI	2.14E-009	4.97E-011	17475279	Membrane-type	serine	protease	1	BPTI	298(assumed)										FL	1
1EAW_A_B	QA221aA	QA218A	SUR	Pr/PI	Pr/PI	6.34E-011	4.97E-011	17475279	Membrane-type	serine	protease	1	BPTI	298(assumed)										FL	1
1EAW_A_B	RA222A	RA219A	SUR	Pr/PI	Pr/PI	4.28E-011	4.97E-011	17475279	Membrane-type	serine	protease	1	BPTI	298(assumed)										FL	1
1EAW_A_B	KA224A	KA221A	SUR	Pr/PI	Pr/PI	1.11E-010	4.97E-011	17475279	Membrane-type	serine	protease	1	BPTI	298(assumed)										FL	1
3BN9_B_CD	QB38A	QB23A	SUR	AB/AG,Pr/PI	AB/AG,Pr/PI	6.1E-012	1.23E-011	17475279	Membrane-type	serine	protease	1	E2	fab	298(assumed)										FL	1
3BN9_B_CD	IB41A	IB26A	COR	AB/AG,Pr/PI	AB/AG,Pr/PI	1.23E-011	1.23E-011	17475279	Membrane-type	serine	protease	1	E2	fab	298(assumed)										FL	1
3BN9_B_CD	IB60A	IB45A	COR	AB/AG,Pr/PI	AB/AG,Pr/PI	5.04E-011	1.23E-011	17475279	Membrane-type	serine	protease	1	E2	fab	298(assumed)										FL	1
3BN9_B_CD	DB60aA	DB46A	RIM	AB/AG,Pr/PI	AB/AG,Pr/PI	2.51E-011	1.23E-011	17475279	Membrane-type	serine	protease	1	E2	fab	298(assumed)										FL	1
3BN9_B_CD	DB60bA	DB47A	RIM	AB/AG,Pr/PI	AB/AG,Pr/PI	2.08E-011	1.23E-011	17475279	Membrane-type	serine	protease	1	E2	fab	298(assumed)										FL	1
3BN9_B_CD	RB60cA	RB48A	RIM	AB/AG,Pr/PI	AB/AG,Pr/PI	1.14E-011	1.23E-011	17475279	Membrane-type	serine	protease	1	E2	fab	298(assumed)										FL	1
3BN9_B_CD	FB60eA	FB50A	INT	AB/AG,Pr/PI	AB/AG,Pr/PI	1.14E-011	1.23E-011	17475279	Membrane-type	serine	protease	1	E2	fab	298(assumed)										FL	1
3BN9_B_CD	RB60fA	RB51A	SUR	AB/AG,Pr/PI	AB/AG,Pr/PI	1.09E-011	1.23E-011	17475279	Membrane-type	serine	protease	1	E2	fab	298(assumed)										FL	1
3BN9_B_CD	YB60gA	YB52A	INT	AB/AG,Pr/PI	AB/AG,Pr/PI	1.27E-011	1.23E-011	17475279	Membrane-type	serine	protease	1	E2	fab	298(assumed)										FL	1
3BN9_B_CD	RB87A	RB82A	SUR	AB/AG,Pr/PI	AB/AG,Pr/PI	9.4E-012	1.23E-011	17475279	Membrane-type	serine	protease	1	E2	fab	298(assumed)										FL	1
3BN9_B_CD	FB94A	FB89A	SUP	AB/AG,Pr/PI	AB/AG,Pr/PI	3.62E-011	1.23E-011	17475279	Membrane-type	serine	protease	1	E2	fab	298(assumed)										FL	1
3BN9_B_CD	NB95A	NB90A	COR	AB/AG,Pr/PI	AB/AG,Pr/PI	4.54E-011	1.23E-011	17475279	Membrane-type	serine	protease	1	E2	fab	298(assumed)										FL	1
3BN9_B_CD	DB96A	DB91A	COR	AB/AG,Pr/PI	AB/AG,Pr/PI	>1.00e-06	1.23E-011	17475279	Membrane-type	serine	protease	1	E2	fab	298(assumed)										FL	2
3BN9_B_CD	FB97A	FB92A	COR	AB/AG,Pr/PI	AB/AG,Pr/PI	>1.00e-06	1.23E-011	17475279	Membrane-type	serine	protease	1	E2	fab	298(assumed)										FL	2
3BN9_B_CD	TB98A	TB93A	COR	AB/AG,Pr/PI	AB/AG,Pr/PI	8.32E-011	1.23E-011	17475279	Membrane-type	serine	protease	1	E2	fab	298(assumed)										FL	1
3BN9_B_CD	HB143A	HB138A	COR	AB/AG,Pr/PI	AB/AG,Pr/PI	1.42E-011	1.23E-011	17475279	Membrane-type	serine	protease	1	E2	fab	298(assumed)										FL	1
3BN9_B_CD	QB145A	QB140A	SUR	AB/AG,Pr/PI	AB/AG,Pr/PI	1.54E-011	1.23E-011	17475279	Membrane-type	serine	protease	1	E2	fab	298(assumed)										FL	1
3BN9_B_CD	YB146A	YB141A	RIM	AB/AG,Pr/PI	AB/AG,Pr/PI	7.68E-011	1.23E-011	17475279	Membrane-type	serine	protease	1	E2	fab	298(assumed)										FL	1
3BN9_B_CD	TB150A	TB144A	SUR	AB/AG,Pr/PI	AB/AG,Pr/PI	2.01E-011	1.23E-011	17475279	Membrane-type	serine	protease	1	E2	fab	298(assumed)										FL	1
3BN9_B_CD	LB153A	LB147A	SUR	AB/AG,Pr/PI	AB/AG,Pr/PI	2.17E-011	1.23E-011	17475279	Membrane-type	serine	protease	1	E2	fab	298(assumed)										FL	1
3BN9_B_CD	EB169A	EB163A	SUR	AB/AG,Pr/PI	AB/AG,Pr/PI	2.31E-011	1.23E-011	17475279	Membrane-type	serine	protease	1	E2	fab	298(assumed)										FL	1
3BN9_B_CD	QB174A	QB168A	RIM	AB/AG,Pr/PI	AB/AG,Pr/PI	1.16E-011	1.23E-011	17475279	Membrane-type	serine	protease	1	E2	fab	298(assumed)										FL	1
3BN9_B_CD	QB175A	QB169A	COR	AB/AG,Pr/PI	AB/AG,Pr/PI	8.51E-010	1.23E-011	17475279	Membrane-type	serine	protease	1	E2	fab	298(assumed)										FL	1
3BN9_B_CD	DB217A	DB214A	COR	AB/AG,Pr/PI	AB/AG,Pr/PI	3.2E-011	1.23E-011	17475279	Membrane-type	serine	protease	1	E2	fab	298(assumed)										FL	1
3BN9_B_CD	QB221aA	QB218A	RIM	AB/AG,Pr/PI	AB/AG,Pr/PI	4.05E-011	1.23E-011	17475279	Membrane-type	serine	protease	1	E2	fab	298(assumed)										FL	1
3BN9_B_CD	RB222A	RB219A	SUR	AB/AG,Pr/PI	AB/AG,Pr/PI	1.05E-011	1.23E-011	17475279	Membrane-type	serine	protease	1	E2	fab	298(assumed)										FL	1
3BN9_B_CD	KB224A	KB221A	COR	AB/AG,Pr/PI	AB/AG,Pr/PI	4.63E-011	1.23E-011	17475279	Membrane-type	serine	protease	1	E2	fab	298(assumed)										FL	1
3BN9_B_CD	TD28R	TD28R	RIM	AB/AG,Pr/PI	AB/AG,Pr/PI	3.93E-011	2.24E-011	19477127	Membrane-type	serine	protease	1	E2	fab	298(assumed)										IAFL	2
3BN9_B_CD	SD30G	SD30G	COR	AB/AG,Pr/PI	AB/AG,Pr/PI	1.66E-010	2.24E-011	19477127	Membrane-type	serine	protease	1	E2	fab	298(assumed)										IAFL	2
3BN9_B_CD	SD30N	SD30N	COR	AB/AG,Pr/PI	AB/AG,Pr/PI	1.55E-010	2.24E-011	19477127	Membrane-type	serine	protease	1	E2	fab	298(assumed)										IAFL	2
3BN9_B_CD	TD98Q	TD102Q	RIM	AB/AG,Pr/PI	AB/AG,Pr/PI	2.16E-011	2.24E-011	19477127	Membrane-type	serine	protease	1	E2	fab	298(assumed)										IAFL	2
3BN9_B_CD	TD98R	TD102R	RIM	AB/AG,Pr/PI	AB/AG,Pr/PI	2.03E-011	2.24E-011	19477127	Membrane-type	serine	protease	1	E2	fab	298(assumed)										IAFL	2
3BN9_B_CD	YD99S	YD103S	RIM	AB/AG,Pr/PI	AB/AG,Pr/PI	4.86E-011	2.24E-011	19477127	Membrane-type	serine	protease	1	E2	fab	298(assumed)										IAFL	2
3BN9_B_CD	PD100H	PD104H	RIM	AB/AG,Pr/PI	AB/AG,Pr/PI	1.35E-009	2.24E-011	19477127	Membrane-type	serine	protease	1	E2	fab	298(assumed)										IAFL	2
3BN9_B_CD	QD100aV	QD105V	RIM	AB/AG,Pr/PI	AB/AG,Pr/PI	1.77E-010	2.24E-011	19477127	Membrane-type	serine	protease	1	E2	fab	298(assumed)										IAFL	2
3NPS_A_BC	QA38A	QA23A	SUR	AB/AG,Pr/PI	AB/AG,Pr/PI	7.36E-011	7.04E-011	17475279	Membrane-type	serine	protease	1	S4	fab	298(assumed)										FL	1
3NPS_A_BC	IA41A	IA26A	COR	AB/AG,Pr/PI	AB/AG,Pr/PI	2.08E-010	7.04E-011	17475279	Membrane-type	serine	protease	1	S4	fab	298(assumed)										FL	1
3NPS_A_BC	IA60A	IA45A	SUR	AB/AG,Pr/PI	AB/AG,Pr/PI	4.02E-011	7.04E-011	17475279	Membrane-type	serine	protease	1	S4	fab	298(assumed)										FL	1
3NPS_A_BC	DA60aA	DA46A	RIM	AB/AG,Pr/PI	AB/AG,Pr/PI	1.25E-010	7.04E-011	17475279	Membrane-type	serine	protease	1	S4	fab	298(assumed)										FL	1
3NPS_A_BC	DA60bA	DA47A	RIM	AB/AG,Pr/PI	AB/AG,Pr/PI	4.27E-010	7.04E-011	17475279	Membrane-type	serine	protease	1	S4	fab	298(assumed)										FL	1
3NPS_A_BC	RA60cA	RA48A	RIM	AB/AG,Pr/PI	AB/AG,Pr/PI	1.17E-011	7.04E-011	17475279	Membrane-type	serine	protease	1	S4	fab	298(assumed)										FL	1
3NPS_A_BC	FA60eA	FA50A	INT	AB/AG,Pr/PI	AB/AG,Pr/PI	1.02E-010	7.04E-011	17475279	Membrane-type	serine	protease	1	S4	fab	298(assumed)										FL	1
3NPS_A_BC	RA60fA	RA51A	SUR	AB/AG,Pr/PI	AB/AG,Pr/PI	8.89E-011	7.04E-011	17475279	Membrane-type	serine	protease	1	S4	fab	298(assumed)										FL	1
3NPS_A_BC	YA60gA	YA52A	INT	AB/AG,Pr/PI	AB/AG,Pr/PI	1.51E-010	7.04E-011	17475279	Membrane-type	serine	protease	1	S4	fab	298(assumed)										FL	1
3NPS_A_BC	RA87A	RA82A	SUR	AB/AG,Pr/PI	AB/AG,Pr/PI	5.45E-011	7.04E-011	17475279	Membrane-type	serine	protease	1	S4	fab	298(assumed)										FL	1
3NPS_A_BC	FA94A	FA89A	INT	AB/AG,Pr/PI	AB/AG,Pr/PI	1e-09	7.04E-011	17475279	Membrane-type	serine	protease	1	S4	fab	298(assumed)										FL	1
3NPS_A_BC	NA95A	NA90A	SUR	AB/AG,Pr/PI	AB/AG,Pr/PI	1.08E-010	7.04E-011	17475279	Membrane-type	serine	protease	1	S4	fab	298(assumed)										FL	1
3NPS_A_BC	DA96A	DA91A	RIM	AB/AG,Pr/PI	AB/AG,Pr/PI	8.97E-010	7.04E-011	17475279	Membrane-type	serine	protease	1	S4	fab	298(assumed)										FL	1
3NPS_A_BC	FA97A	FA92A	COR	AB/AG,Pr/PI	AB/AG,Pr/PI	1.54E-010	7.04E-011	17475279	Membrane-type	serine	protease	1	S4	fab	298(assumed)										FL	1
3NPS_A_BC	TA98A	TA93A	RIM	AB/AG,Pr/PI	AB/AG,Pr/PI	2.39E-010	7.04E-011	17475279	Membrane-type	serine	protease	1	S4	fab	298(assumed)										FL	1
3NPS_A_BC	HA143A	HA138A	COR	AB/AG,Pr/PI	AB/AG,Pr/PI	1.67E-009	7.04E-011	17475279	Membrane-type	serine	protease	1	S4	fab	298(assumed)										FL	1
3NPS_A_BC	QA145A	QA140A	SUR	AB/AG,Pr/PI	AB/AG,Pr/PI	1.16E-010	7.04E-011	17475279	Membrane-type	serine	protease	1	S4	fab	298(assumed)										FL	1
3NPS_A_BC	YA146A	YA141A	COR	AB/AG,Pr/PI	AB/AG,Pr/PI	1.41E-009	7.04E-011	17475279	Membrane-type	serine	protease	1	S4	fab	298(assumed)										FL	1
3NPS_A_BC	TA150A	TA144A	RIM	AB/AG,Pr/PI	AB/AG,Pr/PI	9.46E-011	7.04E-011	17475279	Membrane-type	serine	protease	1	S4	fab	298(assumed)										FL	1
3NPS_A_BC	LA153A	LA147A	SUR	AB/AG,Pr/PI	AB/AG,Pr/PI	1.16E-010	7.04E-011	17475279	Membrane-type	serine	protease	1	S4	fab	298(assumed)										FL	1
3NPS_A_BC	EA169A	EA163A	SUR	AB/AG,Pr/PI	AB/AG,Pr/PI	1.99E-010	7.04E-011	17475279	Membrane-type	serine	protease	1	S4	fab	298(assumed)										FL	1
3NPS_A_BC	QA174A	QA168A	RIM	AB/AG,Pr/PI	AB/AG,Pr/PI	6.37E-011	7.04E-011	17475279	Membrane-type	serine	protease	1	S4	fab	298(assumed)										FL	1
3NPS_A_BC	QA175A	QA169A	COR	AB/AG,Pr/PI	AB/AG,Pr/PI	2.46E-010	7.04E-011	17475279	Membrane-type	serine	protease	1	S4	fab	298(assumed)										FL	1
3NPS_A_BC	DA217A	DA214A	SUR	AB/AG,Pr/PI	AB/AG,Pr/PI	8.38E-010	7.04E-011	17475279	Membrane-type	serine	protease	1	S4	fab	298(assumed)										FL	1
3NPS_A_BC	QA221aA	QA218A	COR	AB/AG,Pr/PI	AB/AG,Pr/PI	6.57E-011	7.04E-011	17475279	Membrane-type	serine	protease	1	S4	fab	298(assumed)										FL	1
3NPS_A_BC	RA222A	RA219A	SUR	AB/AG,Pr/PI	AB/AG,Pr/PI	6.11E-011	7.04E-011	17475279	Membrane-type	serine	protease	1	S4	fab	298(assumed)										FL	1
3NPS_A_BC	KA224A	KA221A	SUR	AB/AG,Pr/PI	AB/AG,Pr/PI	5.91E-011	7.04E-011	17475279	Membrane-type	serine	protease	1	S4	fab	298(assumed)										FL	1
1DQJ_AB_C	YC20A	YC20A	COR	AB/AG	AB/AG	7.14e-07	2.78E-009	10828942	HyHEL-63	fab	HEW	Lysozyme	298(assumed)									NB) HyHEL-10 and HyHEL-63 are very similar. This is repeated in 12515535,,	SPR	1
1DQJ_AB_C	RC21A	RC21A	COR	AB/AG	AB/AG	2e-08	2.78E-009	10828942	HyHEL-63	fab	HEW	Lysozyme	298(assumed)									NB) HyHEL-10 and HyHEL-63 are very similar. This is repeated in 12515535,,	SPR	1
1DQJ_AB_C	WC63A	WC63A	SUP	AB/AG	AB/AG	2.7e-08	2.78E-009	10828942	HyHEL-63	fab	HEW	Lysozyme	298(assumed)									NB) HyHEL-10 and HyHEL-63 are very similar. This is repeated in 12515535,,	SPR	1
1DQJ_AB_C	KC97A	KC97A	COR	AB/AG	AB/AG	1.06e-06	2.78E-009	10828942	HyHEL-63	fab	HEW	Lysozyme	298(assumed)									NB) HyHEL-10 and HyHEL-63 are very similar. This is repeated in 12515535,,	SPR	1
1DQJ_AB_C	DC101A	DC101A	COR	AB/AG	AB/AG	3.23E-008	2.78E-009	10828942	HyHEL-63	fab	HEW	Lysozyme	298(assumed)									NB) HyHEL-10 and HyHEL-63 are very similar. This is repeated in 12515535,,	SPR	1
1DQJ_AB_C	YC20A	YC20A	COR	AB/AG	AB/AG	7.14e-07	2.78E-009	12515535	HyHEL-63	fab	HEW	Lysozyme	298(assumed)									NB) HyHEL-10 and HyHEL-63 are very similar,,	SPR	1
1DQJ_AB_C	RC21A	RC21A	COR	AB/AG	AB/AG	2.33E-008	2.78E-009	12515535	HyHEL-63	fab	HEW	Lysozyme	298(assumed)									NB) HyHEL-10 and HyHEL-63 are very similar,,	SPR	1
1DQJ_AB_C	WC62A	WC62A	RIM	AB/AG	AB/AG	1e-08	2.78E-009	12515535	HyHEL-63	fab	HEW	Lysozyme	298(assumed)									NB) HyHEL-10 and HyHEL-63 are very similar,,	SPR	1
1DQJ_AB_C	WC63A	WC63A	SUP	AB/AG	AB/AG	2.7e-08	2.78E-009	12515535	HyHEL-63	fab	HEW	Lysozyme	298(assumed)									NB) HyHEL-10 and HyHEL-63 are very similar,,	SPR	1
1DQJ_AB_C	LC75A	LC75A	COR	AB/AG	AB/AG	3.23E-008	2.78E-009	12515535	HyHEL-63	fab	HEW	Lysozyme	298(assumed)									NB) HyHEL-10 and HyHEL-63 are very similar,,	SPR	1
1DQJ_AB_C	TC89A	TC89A	COR	AB/AG	AB/AG	1.15E-008	2.78E-009	12515535	HyHEL-63	fab	HEW	Lysozyme	298(assumed)									NB) HyHEL-10 and HyHEL-63 are very similar,,	SPR	1
1DQJ_AB_C	NC93A	NC93A	COR	AB/AG	AB/AG	8.33E-009	2.78E-009	12515535	HyHEL-63	fab	HEW	Lysozyme	298(assumed)									NB) HyHEL-10 and HyHEL-63 are very similar,,	SPR	1
1DQJ_AB_C	KC96A	KC96A	SUP	AB/AG	AB/AG	9.09e-05	2.78E-009	12515535	HyHEL-63	fab	HEW	Lysozyme	298(assumed)									NB) HyHEL-10 and HyHEL-63 are very similar,,	SPR	1
1DQJ_AB_C	KC97A	KC97A	COR	AB/AG	AB/AG	1.06e-06	2.78E-009	12515535	HyHEL-63	fab	HEW	Lysozyme	298(assumed)									NB) HyHEL-10 and HyHEL-63 are very similar,,	SPR	1
1DQJ_AB_C	SC100A	SC100A	COR	AB/AG	AB/AG	1.03E-008	2.78E-009	12515535	HyHEL-63	fab	HEW	Lysozyme	298(assumed)									NB) HyHEL-10 and HyHEL-63 are very similar,,	SPR	1
1DQJ_AB_C	DC101A	DC101A	COR	AB/AG	AB/AG	2.5e-08	2.78E-009	12515535	HyHEL-63	fab	HEW	Lysozyme	298(assumed)									NB) HyHEL-10 and HyHEL-63 are very similar,,	SPR	1
1DQJ_AB_C	NA31A	NA31A	COR	AB/AG	AB/AG	8.33E-008	2.78E-009	12515535	HyHEL-63	fab	HEW	Lysozyme	298(assumed)									NB) HyHEL-10 and HyHEL-63 are very similar,,	SPR	1
1DQJ_AB_C	NA32A	NA32A	SUP	AB/AG	AB/AG	2.78e-06	2.78E-009	12515535	HyHEL-63	fab	HEW	Lysozyme	298(assumed)									NB) HyHEL-10 and HyHEL-63 are very similar,,	SPR	1
1DQJ_AB_C	YA50A	YA50A	COR	AB/AG	AB/AG	2.56e-07	2.78E-009	12515535	HyHEL-63	fab	HEW	Lysozyme	298(assumed)									NB) HyHEL-10 and HyHEL-63 are very similar,,	SPR	1
1DQJ_AB_C	SA91A	SA91A	SUP	AB/AG	AB/AG	3.12E-008	2.78E-009	12515535	HyHEL-63	fab	HEW	Lysozyme	298(assumed)									NB) HyHEL-10 and HyHEL-63 are very similar,,	SPR	1
1DQJ_AB_C	YA96A	YA96A	SUP	AB/AG	AB/AG	1.89E-008	2.78E-009	12515535	HyHEL-63	fab	HEW	Lysozyme	298(assumed)									NB) HyHEL-10 and HyHEL-63 are very similar,,	SPR	1
1DQJ_AB_C	DB32A	DB32A	COR	AB/AG	AB/AG	8.33E-008	2.78E-009	12515535	HyHEL-63	fab	HEW	Lysozyme	298(assumed)									NB) HyHEL-10 and HyHEL-63 are very similar,,	SPR	1
1DQJ_AB_C	YB33A	YB33A	COR	AB/AG	AB/AG	3.13e-05	2.78E-009	12515535	HyHEL-63	fab	HEW	Lysozyme	298(assumed)									NB) HyHEL-10 and HyHEL-63 are very similar,,	SPR	1
1DQJ_AB_C	YB50A	YB50A	SUP	AB/AG	AB/AG	0.000313	2.78E-009	12515535	HyHEL-63	fab	HEW	Lysozyme	298(assumed)									NB) HyHEL-10 and HyHEL-63 are very similar,,	SPR	1
1DQJ_AB_C	YB53A	YB53A	COR	AB/AG	AB/AG	2.04E-008	2.78E-009	12515535	HyHEL-63	fab	HEW	Lysozyme	298(assumed)									NB) HyHEL-10 and HyHEL-63 are very similar,,	SPR	1
1DQJ_AB_C	WB98A	WB98A	COR	AB/AG	AB/AG	1.15e-05	2.78E-009	12515535	HyHEL-63	fab	HEW	Lysozyme	298(assumed)									NB) HyHEL-10 and HyHEL-63 are very similar,,	SPR	1
1DQJ_AB_C	NA32A,KC96A	NA32A,KC96A	SUP,SUP	AB/AG	AB/AG	5e-05	2.78E-009	12515535	HyHEL-63	fab	HEW	Lysozyme	298(assumed)									NB) HyHEL-10 and HyHEL-63 are very similar,,	SPR	1
1DQJ_AB_C	SA91A,RC21A	SA91A,RC21A	SUP,COR	AB/AG	AB/AG	5.88e-07	2.78E-009	12515535	HyHEL-63	fab	HEW	Lysozyme	298(assumed)									NB) HyHEL-10 and HyHEL-63 are very similar,,	SPR	1
1DQJ_AB_C	SA91A,YC20A	SA91A,YC20A	SUP,COR	AB/AG	AB/AG	1.16e-06	2.78E-009	12515535	HyHEL-63	fab	HEW	Lysozyme	298(assumed)									NB) HyHEL-10 and HyHEL-63 are very similar,,	SPR	1
1DQJ_AB_C	YA96A,RC21A	YA96A,RC21A	SUP,COR	AB/AG	AB/AG	1e-06	2.78E-009	12515535	HyHEL-63	fab	HEW	Lysozyme	298(assumed)									NB) HyHEL-10 and HyHEL-63 are very similar,,	SPR	1
1DQJ_AB_C	YA96A,SC100A	YA96A,SC100A	SUP,COR	AB/AG	AB/AG	1.3e-08	2.78E-009	12515535	HyHEL-63	fab	HEW	Lysozyme	298(assumed)									NB) HyHEL-10 and HyHEL-63 are very similar,,	SPR	1
1DQJ_AB_C	DB32A,KC97A	DB32A,KC97A	COR,COR	AB/AG	AB/AG	1.85E-008	2.78E-009	12515535	HyHEL-63	fab	HEW	Lysozyme	298(assumed)									NB) HyHEL-10 and HyHEL-63 are very similar,,	SPR	1
1DQJ_AB_C	YB53A,WC62A	YB53A,WC62A	COR,RIM	AB/AG	AB/AG	2.44E-008	2.78E-009	12515535	HyHEL-63	fab	HEW	Lysozyme	298(assumed)									NB) HyHEL-10 and HyHEL-63 are very similar,,	SPR	1
1DQJ_AB_C	YB53A,WC63A	YB53A,WC63A	COR,SUP	AB/AG	AB/AG	1.14e-07	2.78E-009	12515535	HyHEL-63	fab	HEW	Lysozyme	298(assumed)									NB) HyHEL-10 and HyHEL-63 are very similar,,	SPR	1
1DQJ_AB_C	YB53A,LC75A	YB53A,LC75A	COR,COR	AB/AG	AB/AG	2.17E-008	2.78E-009	12515535	HyHEL-63	fab	HEW	Lysozyme	298(assumed)									NB) HyHEL-10 and HyHEL-63 are very similar,,	SPR	1
1DQJ_AB_C	YB53A,DC101A	YB53A,DC101A	COR,COR	AB/AG	AB/AG	2.78e-07	2.78E-009	12515535	HyHEL-63	fab	HEW	Lysozyme	298(assumed)									NB) HyHEL-10 and HyHEL-63 are very similar,,	SPR	1
1DQJ_AB_C	WB98A,SC100A	WB98A,SC100A	COR,COR	AB/AG	AB/AG	2.38e-05	2.78E-009	12515535	HyHEL-63	fab	HEW	Lysozyme	298(assumed)									NB) HyHEL-10 and HyHEL-63 are very similar,,	SPR	1
1DQJ_AB_C	WB98A,KC97A	WB98A,KC97A	COR,COR	AB/AG	AB/AG	0.000213	2.78E-009	12515535	HyHEL-63	fab	HEW	Lysozyme	298(assumed)									NB) HyHEL-10 and HyHEL-63 are very similar,,	SPR	1
1DQJ_AB_C	WB98A,YC20A	WB98A,YC20A	COR,COR	AB/AG	AB/AG	1.56e-05	2.78E-009	12515535	HyHEL-63	fab	HEW	Lysozyme	298(assumed)									NB) HyHEL-10 and HyHEL-63 are very similar,,	SPR	1
2G2U_A_B	EB31A	EB31A	RIM		2G2U_A_B,2G2W_A_B,3N4I_A_B,1XXM_A_C,1S0W_A_C,1JTG_A_B,1JTD_A_B,3QHY_A_B	3.39e-06	1.13e-06	15284234	SHV-1	beta-lactamase	BLIP	298										IASP	1
2G2U_A_B	SB35A	SB35A	RIM		2G2U_A_B,2G2W_A_B,3N4I_A_B,1XXM_A_C,1S0W_A_C,1JTG_A_B,1JTD_A_B,3QHY_A_B	2.27e-07	1.13e-06	15284234	SHV-1	beta-lactamase	BLIP	298										IASP	1
2G2U_A_B	FB36A	FB36A	COR		2G2U_A_B,2G2W_A_B,3N4I_A_B,1XXM_A_C,1S0W_A_C,1JTG_A_B,1JTD_A_B,3QHY_A_B	0.00012	1.13e-06	15284234	SHV-1	beta-lactamase	BLIP	298										IASP	1
2G2U_A_B	SB39A	SB39A	SUP		2G2U_A_B,2G2W_A_B,3N4I_A_B,1XXM_A_C,1S0W_A_C,1JTG_A_B,1JTD_A_B,3QHY_A_B	2.25e-07	1.13e-06	15284234	SHV-1	beta-lactamase	BLIP	298										IASP	1
2G2U_A_B	HB41A	HB41A	SUP		2G2U_A_B,2G2W_A_B,3N4I_A_B,1XXM_A_C,1S0W_A_C,1JTG_A_B,1JTD_A_B,3QHY_A_B	2.05e-05	1.13e-06	15284234	SHV-1	beta-lactamase	BLIP	298										IASP	1
2G2U_A_B	GB48A	GB48A	COR		2G2U_A_B,2G2W_A_B,3N4I_A_B,1XXM_A_C,1S0W_A_C,1JTG_A_B,1JTD_A_B,3QHY_A_B	5.5e-07	1.13e-06	15284234	SHV-1	beta-lactamase	BLIP	298										IASP	1
2G2U_A_B	YB50A	YB50A	COR		2G2U_A_B,2G2W_A_B,3N4I_A_B,1XXM_A_C,1S0W_A_C,1JTG_A_B,1JTD_A_B,3QHY_A_B	3.4e-08	1.13e-06	15284234	SHV-1	beta-lactamase	BLIP	298										IASP	1
2G2U_A_B	YB51A	YB51A	COR		2G2U_A_B,2G2W_A_B,3N4I_A_B,1XXM_A_C,1S0W_A_C,1JTG_A_B,1JTD_A_B,3QHY_A_B	3.91e-07	1.13e-06	15284234	SHV-1	beta-lactamase	BLIP	298										IASP	1
2G2U_A_B	YB53A	YB53A	SUP		2G2U_A_B,2G2W_A_B,3N4I_A_B,1XXM_A_C,1S0W_A_C,1JTG_A_B,1JTD_A_B,3QHY_A_B	5.5e-05	1.13e-06	15284234	SHV-1	beta-lactamase	BLIP	298										IASP	1
2G2U_A_B	SB71A	SB71A	SUP		2G2U_A_B,2G2W_A_B,3N4I_A_B,1XXM_A_C,1S0W_A_C,1JTG_A_B,1JTD_A_B,3QHY_A_B	4.76e-07	1.13e-06	15284234	SHV-1	beta-lactamase	BLIP	298										IASP	1
2G2U_A_B	EB73A	EB73A	COR		2G2U_A_B,2G2W_A_B,3N4I_A_B,1XXM_A_C,1S0W_A_C,1JTG_A_B,1JTD_A_B,3QHY_A_B	4e-08	1.13e-06	15284234	SHV-1	beta-lactamase	BLIP	298										IASP	1
2G2U_A_B	KB74A	KB74A	SUP		2G2U_A_B,2G2W_A_B,3N4I_A_B,1XXM_A_C,1S0W_A_C,1JTG_A_B,1JTD_A_B,3QHY_A_B	7.83e-07	1.13e-06	15284234	SHV-1	beta-lactamase	BLIP	298										IASP	1
2G2U_A_B	WB112A	WB112A	COR		2G2U_A_B,2G2W_A_B,3N4I_A_B,1XXM_A_C,1S0W_A_C,1JTG_A_B,1JTD_A_B,3QHY_A_B	5.7e-06	1.13e-06	15284234	SHV-1	beta-lactamase	BLIP	298										IASP	1
2G2U_A_B	SB113A	SB113A	SUP		2G2U_A_B,2G2W_A_B,3N4I_A_B,1XXM_A_C,1S0W_A_C,1JTG_A_B,1JTD_A_B,3QHY_A_B	4.02e-07	1.13e-06	15284234	SHV-1	beta-lactamase	BLIP	298										IASP	1
2G2U_A_B	GB141A	GB141A	SUP		2G2U_A_B,2G2W_A_B,3N4I_A_B,1XXM_A_C,1S0W_A_C,1JTG_A_B,1JTD_A_B,3QHY_A_B	5.62e-07	1.13e-06	15284234	SHV-1	beta-lactamase	BLIP	298										IASP	1
2G2U_A_B	FB142A	FB142A	COR		2G2U_A_B,2G2W_A_B,3N4I_A_B,1XXM_A_C,1S0W_A_C,1JTG_A_B,1JTD_A_B,3QHY_A_B	1.8e-06	1.13e-06	15284234	SHV-1	beta-lactamase	BLIP	298										IASP	1
2G2U_A_B	YB143A	YB143A	COR		2G2U_A_B,2G2W_A_B,3N4I_A_B,1XXM_A_C,1S0W_A_C,1JTG_A_B,1JTD_A_B,3QHY_A_B	5e-08	1.13e-06	15284234	SHV-1	beta-lactamase	BLIP	298										IASP	1
2G2U_A_B	RB144A	RB144A	RIM		2G2U_A_B,2G2W_A_B,3N4I_A_B,1XXM_A_C,1S0W_A_C,1JTG_A_B,1JTD_A_B,3QHY_A_B	6.34e-07	1.13e-06	15284234	SHV-1	beta-lactamase	BLIP	298										IASP	1
2G2U_A_B	HB148A	HB148A	SUP		2G2U_A_B,2G2W_A_B,3N4I_A_B,1XXM_A_C,1S0W_A_C,1JTG_A_B,1JTD_A_B,3QHY_A_B	7.47e-06	1.13e-06	15284234	SHV-1	beta-lactamase	BLIP	298										IASP	1
2G2U_A_B	WB150A	WB150A	COR		2G2U_A_B,2G2W_A_B,3N4I_A_B,1XXM_A_C,1S0W_A_C,1JTG_A_B,1JTD_A_B,3QHY_A_B	2.3e-05	1.13e-06	15284234	SHV-1	beta-lactamase	BLIP	298										IASP	1
2G2U_A_B	RB160A	RB160A	RIM		2G2U_A_B,2G2W_A_B,3N4I_A_B,1XXM_A_C,1S0W_A_C,1JTG_A_B,1JTD_A_B,3QHY_A_B	3.5e-06	1.13e-06	15284234	SHV-1	beta-lactamase	BLIP	298										IASP	1
2G2U_A_B	WB162A	WB162A	COR		2G2U_A_B,2G2W_A_B,3N4I_A_B,1XXM_A_C,1S0W_A_C,1JTG_A_B,1JTD_A_B,3QHY_A_B	2.77e-06	1.13e-06	15284234	SHV-1	beta-lactamase	BLIP	298										IASP	1
2G2U_A_B	EB73A,YB50A	EB73A,YB50A	COR,COR		2G2U_A_B,2G2W_A_B,3N4I_A_B,1XXM_A_C,1S0W_A_C,1JTG_A_B,1JTD_A_B,3QHY_A_B	1.8e-08	1.13e-06	15284234	SHV-1	beta-lactamase	BLIP	298										IASP	1
2G2U_A_B	YB50A,YB143A	YB50A,YB143A	COR,COR		2G2U_A_B,2G2W_A_B,3N4I_A_B,1XXM_A_C,1S0W_A_C,1JTG_A_B,1JTD_A_B,3QHY_A_B	3.4e-08	1.13e-06	15284234	SHV-1	beta-lactamase	BLIP	298										IASP	1
2G2U_A_B	EB73A,YB143A	EB73A,YB143A	COR,COR		2G2U_A_B,2G2W_A_B,3N4I_A_B,1XXM_A_C,1S0W_A_C,1JTG_A_B,1JTD_A_B,3QHY_A_B	5.1e-08	1.13e-06	15284234	SHV-1	beta-lactamase	BLIP	298										IASP	1
2G2U_A_B	WB112A,YB143A	WB112A,YB143A	COR,COR		2G2U_A_B,2G2W_A_B,3N4I_A_B,1XXM_A_C,1S0W_A_C,1JTG_A_B,1JTD_A_B,3QHY_A_B	5.66e-07	1.13e-06	15284234	SHV-1	beta-lactamase	BLIP	298										IASP	1
2G2U_A_B	WB150A,YB143A	WB150A,YB143A	COR,COR		2G2U_A_B,2G2W_A_B,3N4I_A_B,1XXM_A_C,1S0W_A_C,1JTG_A_B,1JTD_A_B,3QHY_A_B	6e-06	1.13e-06	15284234	SHV-1	beta-lactamase	BLIP	298										IASP	1
2G2U_A_B	EB73M,FB142W,YB143F	EB73M,FB142W,YB143F	COR,COR,COR		2G2U_A_B,2G2W_A_B,3N4I_A_B,1XXM_A_C,1S0W_A_C,1JTG_A_B,1JTD_A_B,3QHY_A_B	2.65e-07	1.72e-06	18775544	SHV-1	beta-lactamase	BLIP	298(assumed)										IASP	1
2G2U_A_B	EB73M,SB130K,FB142W,YB143F,SB146M	EB73M,SB130K,FB142W,YB143F,SB146M	COR,INT,COR,COR,INT		2G2U_A_B,2G2W_A_B,3N4I_A_B,1XXM_A_C,1S0W_A_C,1JTG_A_B,1JTD_A_B,3QHY_A_B	1.22E-008	1.72e-06	18775544	SHV-1	beta-lactamase	BLIP	298(assumed)										IASP	1
2G2U_A_B	EB73M,SB130K,FB142W,YB143F	EB73M,SB130K,FB142W,YB143F	COR,INT,COR,COR		2G2U_A_B,2G2W_A_B,3N4I_A_B,1XXM_A_C,1S0W_A_C,1JTG_A_B,1JTD_A_B,3QHY_A_B	5.72E-008	1.72e-06	18775544	SHV-1	beta-lactamase	BLIP	298(assumed)										IASP	1
2G2U_A_B	EB73M,YB143F	EB73M,YB143F	COR,COR		2G2U_A_B,2G2W_A_B,3N4I_A_B,1XXM_A_C,1S0W_A_C,1JTG_A_B,1JTD_A_B,3QHY_A_B	1.17e-07	1.72e-06	18775544	SHV-1	beta-lactamase	BLIP	298(assumed)										IASP	1
2G2U_A_B	EB73M	EB73M	COR		2G2U_A_B,2G2W_A_B,3N4I_A_B,1XXM_A_C,1S0W_A_C,1JTG_A_B,1JTD_A_B,3QHY_A_B	4.4E-009	1.72e-06	18775544	SHV-1	beta-lactamase	BLIP	298(assumed)										IASP	1
2G2U_A_B	SB130K	SB130K	INT		2G2U_A_B,2G2W_A_B,3N4I_A_B,1XXM_A_C,1S0W_A_C,1JTG_A_B,1JTD_A_B,3QHY_A_B	1.44e-07	1.72e-06	18775544	SHV-1	beta-lactamase	BLIP	298(assumed)										IASP	1
2G2U_A_B	EB73M,SB130K	EB73M,SB130K	COR,INT		2G2U_A_B,2G2W_A_B,3N4I_A_B,1XXM_A_C,1S0W_A_C,1JTG_A_B,1JTD_A_B,3QHY_A_B	1.5e-08	1.72e-06	18775544	SHV-1	beta-lactamase	BLIP	298(assumed)										IASP	1
2G2U_A_B	EB73M,SB130K,SB146M	EB73M,SB130K,SB146M	COR,INT,INT		2G2U_A_B,2G2W_A_B,3N4I_A_B,1XXM_A_C,1S0W_A_C,1JTG_A_B,1JTD_A_B,3QHY_A_B	4.6E-009	1.72e-06	18775544	SHV-1	beta-lactamase	BLIP	298(assumed)										IASP	1
2G2U_A_B	DA104K	DA79K	COR		2G2U_A_B,2G2W_A_B,3N4I_A_B,1XXM_A_C,1S0W_A_C,1JTG_A_B,1JTD_A_B,3QHY_A_B	5.82e-07	1.25e-06	16809340	SHV-1	beta-lactamase	BLIP	298(assumed)										IASP	1
2G2W_A_B	KA104D	KA79D	RIM		2G2U_A_B,2G2W_A_B,3N4I_A_B,1XXM_A_C,1S0W_A_C,1JTG_A_B,1JTD_A_B,3QHY_A_B	1.25e-06	5.82e-07	16809340	SHV-1	beta-lactamase	BLIP	298(assumed)									Crystal structure is one of the mutants in the paper. This mutant is taken as 'wild-type',,	IASP	1
1JTG_A_B	EA104A	EA79A	COR		1XXM_A_C,1S0W_A_C,1JTG_A_B,2G2U_A_B,2G2W_A_B,3N4I_A_B,1JTD_A_B,3QHY_A_B	7e-08	3.2E-009	21294157	TEM-1	beta-lactamase	BLIP	299										IASP	2
1JTG_A_B	EA104D	EA79D	COR		1XXM_A_C,1S0W_A_C,1JTG_A_B,2G2U_A_B,2G2W_A_B,3N4I_A_B,1JTD_A_B,3QHY_A_B	1.5e-06	3.2E-009	21294157	TEM-1	beta-lactamase	BLIP	299										IASP	2
1JTG_A_B	EA104K	EA79K	COR		1XXM_A_C,1S0W_A_C,1JTG_A_B,2G2U_A_B,2G2W_A_B,3N4I_A_B,1JTD_A_B,3QHY_A_B	1.4e-07	3.2E-009	21294157	TEM-1	beta-lactamase	BLIP	299										IASP	2
1JTG_A_B	EB73M	EB73M	COR		1XXM_A_C,1S0W_A_C,1JTG_A_B,2G2U_A_B,2G2W_A_B,3N4I_A_B,1JTD_A_B,3QHY_A_B	7.5E-009	3.2E-009	21294157	TEM-1	beta-lactamase	BLIP	299										IASP	2
1JTG_A_B	EB73M,KB74A	EB73M,KB74A	COR,SUP		1XXM_A_C,1S0W_A_C,1JTG_A_B,2G2U_A_B,2G2W_A_B,3N4I_A_B,1JTD_A_B,3QHY_A_B	4.5e-06	3.2E-009	21294157	TEM-1	beta-lactamase	BLIP	299										IASP	2
1JTG_A_B	EB73M,FB142A	EB73M,FB142A	COR,COR		1XXM_A_C,1S0W_A_C,1JTG_A_B,2G2U_A_B,2G2W_A_B,3N4I_A_B,1JTD_A_B,3QHY_A_B	2.3e-07	3.2E-009	21294157	TEM-1	beta-lactamase	BLIP	299										IASP	2
1JTG_A_B	EB73M,KB74A,FB142A	EB73M,KB74A,FB142A	COR,SUP,COR		1XXM_A_C,1S0W_A_C,1JTG_A_B,2G2U_A_B,2G2W_A_B,3N4I_A_B,1JTD_A_B,3QHY_A_B	7e-06	3.2E-009	21294157	TEM-1	beta-lactamase	BLIP	299										IASP	2
1JTG_A_B	EA104A,EB73M	EA79A,EB73M	COR,COR		1XXM_A_C,1S0W_A_C,1JTG_A_B,2G2U_A_B,2G2W_A_B,3N4I_A_B,1JTD_A_B,3QHY_A_B	7.1e-08	3.2E-009	21294157	TEM-1	beta-lactamase	BLIP	299										IASP	2
1JTG_A_B	EA104A,EB73M,KB74A	EA79A,EB73M,KB74A	COR,COR,SUP		1XXM_A_C,1S0W_A_C,1JTG_A_B,2G2U_A_B,2G2W_A_B,3N4I_A_B,1JTD_A_B,3QHY_A_B	1.1e-07	3.2E-009	21294157	TEM-1	beta-lactamase	BLIP	299										IASP	2
1JTG_A_B	EA104A,EB73M,FB142A	EA79A,EB73M,FB142A	COR,COR,COR		1XXM_A_C,1S0W_A_C,1JTG_A_B,2G2U_A_B,2G2W_A_B,3N4I_A_B,1JTD_A_B,3QHY_A_B	3.9e-07	3.2E-009	21294157	TEM-1	beta-lactamase	BLIP	299										IASP	2
1JTG_A_B	EA104A,EB73M,KB74A,FB142A	EA79A,EB73M,KB74A,FB142A	COR,COR,SUP,COR		1XXM_A_C,1S0W_A_C,1JTG_A_B,2G2U_A_B,2G2W_A_B,3N4I_A_B,1JTD_A_B,3QHY_A_B	2.5e-07	3.2E-009	21294157	TEM-1	beta-lactamase	BLIP	299										IASP	2
2G2U_A_B	DA104A	DA79A	COR		2G2U_A_B,2G2W_A_B,3N4I_A_B,1XXM_A_C,1S0W_A_C,1JTG_A_B,1JTD_A_B,3QHY_A_B	1.33e-07	1.8e-06	21294157	SHV-1	beta-lactamase	BLIP	299										IASP	2
2G2U_A_B	DA104E	DA79E	COR		2G2U_A_B,2G2W_A_B,3N4I_A_B,1XXM_A_C,1S0W_A_C,1JTG_A_B,1JTD_A_B,3QHY_A_B	1.1E-009	1.8e-06	21294157	SHV-1	beta-lactamase	BLIP	299										IASP	2
2G2U_A_B	DA104K	DA79K	COR		2G2U_A_B,2G2W_A_B,3N4I_A_B,1XXM_A_C,1S0W_A_C,1JTG_A_B,1JTD_A_B,3QHY_A_B	5.8e-07	1.8e-06	21294157	SHV-1	beta-lactamase	BLIP	299										IASP	2
2G2U_A_B	EB73M	EB73M	COR		2G2U_A_B,2G2W_A_B,3N4I_A_B,1XXM_A_C,1S0W_A_C,1JTG_A_B,1JTD_A_B,3QHY_A_B	2.8e-08	1.8e-06	21294157	SHV-1	beta-lactamase	BLIP	299										IASP	2
2G2U_A_B	EB73M,KB74A	EB73M,KB74A	COR,SUP		2G2U_A_B,2G2W_A_B,3N4I_A_B,1XXM_A_C,1S0W_A_C,1JTG_A_B,1JTD_A_B,3QHY_A_B	4e-06	1.8e-06	21294157	SHV-1	beta-lactamase	BLIP	299										IASP	2
2G2U_A_B	EB73M,FB142A	EB73M,FB142A	COR,COR		2G2U_A_B,2G2W_A_B,3N4I_A_B,1XXM_A_C,1S0W_A_C,1JTG_A_B,1JTD_A_B,3QHY_A_B	3.1e-06	1.8e-06	21294157	SHV-1	beta-lactamase	BLIP	299										IASP	2
2G2U_A_B	EB73M,KB74A,FB142A	EB73M,KB74A,FB142A	COR,SUP,COR		2G2U_A_B,2G2W_A_B,3N4I_A_B,1XXM_A_C,1S0W_A_C,1JTG_A_B,1JTD_A_B,3QHY_A_B	2.2e-05	1.8e-06	21294157	SHV-1	beta-lactamase	BLIP	299										IASP	2
2G2U_A_B	DA104A,EB73M	DA79A,EB73M	COR,COR		2G2U_A_B,2G2W_A_B,3N4I_A_B,1XXM_A_C,1S0W_A_C,1JTG_A_B,1JTD_A_B,3QHY_A_B	4.8e-08	1.8e-06	21294157	SHV-1	beta-lactamase	BLIP	299										IASP	2
2G2U_A_B	DA104A,EB73M,KB74A	DA79A,EB73M,KB74A	COR,COR,SUP		2G2U_A_B,2G2W_A_B,3N4I_A_B,1XXM_A_C,1S0W_A_C,1JTG_A_B,1JTD_A_B,3QHY_A_B	1.3e-07	1.8e-06	21294157	SHV-1	beta-lactamase	BLIP	299										IASP	2
2G2U_A_B	DA104A,EB73M,FB142A	DA79A,EB73M,FB142A	COR,COR,COR		2G2U_A_B,2G2W_A_B,3N4I_A_B,1XXM_A_C,1S0W_A_C,1JTG_A_B,1JTD_A_B,3QHY_A_B	5.6e-07	1.8e-06	21294157	SHV-1	beta-lactamase	BLIP	299										IASP	2
2G2U_A_B	DA104A,EB73M,KB74A,FB142A	DA79A,EB73M,KB74A,FB142A	COR,COR,SUP,COR		2G2U_A_B,2G2W_A_B,3N4I_A_B,1XXM_A_C,1S0W_A_C,1JTG_A_B,1JTD_A_B,3QHY_A_B	3.4e-07	1.8e-06	21294157	SHV-1	beta-lactamase	BLIP	299										IASP	2
3N4I_A_B	EA104D	EA79D	COR		2G2U_A_B,2G2W_A_B,3N4I_A_B,1XXM_A_C,1S0W_A_C,1JTG_A_B,1JTD_A_B,3QHY_A_B	1.8e-06	1.1E-009	21294157	SHV-1	beta-lactamase	BLIP	299									Crystal structure is one of the mutants in the paper. This mutant is taken as 'wild-type',,	IASP	2
2FTL_E_I	TI11A	TI11A	RIM	Pr/PI	Pr/PI	<5.00e-11	5E-014	8784199	Bovine	trypsin	BPTI	295	350000	990000	<1.7e-05	5e-08						IASP	2
2FTL_E_I	GI12A	GI12A	COR	Pr/PI	Pr/PI	8.3E-011	5E-014	8784199	Bovine	trypsin	BPTI	295	230000	990000	1.9e-05	5e-08					Asp115 of trypsin is covalently bound to the adjacent residue via a beta-peptide linkage. Modified residue has been removed.,,	IASP	1
2FTL_E_I	PI13A	PI13A	COR	Pr/PI	Pr/PI	<5.00e-11	5E-014	8784199	Bovine	trypsin	BPTI	295	680000	990000	<3.4e-05	5e-08						IASP	2
2FTL_E_I	KI15A	KI15A	COR	Pr/PI	Pr/PI	1.4e-06	5E-014	8784199	Bovine	trypsin	BPTI	295	4300	990000	4.2e-05	5e-08					Asp115 of trypsin is covalently bound to the adjacent residue via a beta-peptide linkage. Modified residue has been removed.,,	IASP	1
2FTL_E_I	RI17A	RI17A	COR	Pr/PI	Pr/PI	<5.00e-11	5E-014	8784199	Bovine	trypsin	BPTI	295	1100000	990000	<5.6e-05	5e-08						IASP	2
2FTL_E_I	II18A	II18A	COR	Pr/PI	Pr/PI	2.4E-010	5E-014	8784199	Bovine	trypsin	BPTI	295	390000	990000	9.2e-05	5e-08					Asp115 of trypsin is covalently bound to the adjacent residue via a beta-peptide linkage. Modified residue has been removed.,,	IASP	1
2FTL_E_I	II19A	II19A	RIM	Pr/PI	Pr/PI	<5.00e-11	5E-014	8784199	Bovine	trypsin	BPTI	295	550000	990000	<5.5e-05	5e-08						IASP	2
2FTL_E_I	RI20A	RI20A	SUP	Pr/PI	Pr/PI	<5.00e-11	5E-014	8784199	Bovine	trypsin	BPTI	295	1100000	990000	<5.6e-05	5e-08						IASP	2
2FTL_E_I	FI33A	FI33A	INT	Pr/PI	Pr/PI	<5.00e-11	5E-014	8784199	Bovine	trypsin	BPTI	295	470000	990000	<2.4e-05	5e-08						IASP	2
2FTL_E_I	VI34A	VI34A	COR	Pr/PI	Pr/PI	<5.00e-11	5E-014	8784199	Bovine	trypsin	BPTI	295	700000	990000	<7.0e-05	5e-08						IASP	2
2FTL_E_I	YI35A	YI35A	INT	Pr/PI	Pr/PI	<5.00e-11	5E-014	8784199	Bovine	trypsin	BPTI	295	510000	990000	<2.6e-05	5e-08						IASP	2
2FTL_E_I	GI36A	GI36A	SUP	Pr/PI	Pr/PI	2.1E-010	5E-014	8784199	Bovine	trypsin	BPTI	295	510000	990000	0.00011	5e-08					Asp115 of trypsin is covalently bound to the adjacent residue via a beta-peptide linkage. Modified residue has been removed.,,	IASP	1
2FTL_E_I	GI37A	GI37A	COR	Pr/PI	Pr/PI	<5.00e-11	5E-014	8784199	Bovine	trypsin	BPTI	295	700000	990000	<3.5e-05	5e-08						IASP	2
2FTL_E_I	RI39A	RI39A	RIM	Pr/PI	Pr/PI	<5.00e-11	5E-014	8784199	Bovine	trypsin	BPTI	295	630000	990000	<3.1e-05	5e-08						IASP	2
2FTL_E_I	KI46A	KI46A	SUR	Pr/PI	Pr/PI	<5.00e-11	5E-014	8784199	Bovine	trypsin	BPTI	295	550000	990000	<2.3e-05	5e-08						IASP	2
1CBW_FGH_I	TI11A	TI11A	COR	Pr/PI	Pr/PI	1.99E-008	1.42E-008	8784199	Bovine	alpha-chymotrypsin	BPTI	295					2.8	2.5	45.1	44.7		ITC	2
1CBW_FGH_I	GI12A	GI12A	SUP	Pr/PI	Pr/PI	3.92E-008	1.42E-008	8784199	Bovine	alpha-chymotrypsin	BPTI	295					-0.6	2.5	32.2	44.7		ITC	2
1CBW_FGH_I	PI13A	PI13A	COR	Pr/PI	Pr/PI	1.2e-08	1.42E-008	8784199	Bovine	alpha-chymotrypsin	BPTI	295					2.6	2.5	45.4	44.7		ITC	2
1CBW_FGH_I	KI15A	KI15A	COR	Pr/PI	Pr/PI	4.17e-07	1.42E-008	8784199	Bovine	alpha-chymotrypsin	BPTI	295					3.4	2.5	41	44.7		ITC	2
1CBW_FGH_I	RI17A	RI17A	COR	Pr/PI	Pr/PI	3.31E-008	1.42E-008	8784199	Bovine	alpha-chymotrypsin	BPTI	295					2.8	2.5	44.4	44.7		ITC	2
1CBW_FGH_I	II19A	II19A	RIM	Pr/PI	Pr/PI	1.68E-008	1.42E-008	8784199	Bovine	alpha-chymotrypsin	BPTI	295					2.5	2.5	44.4	44.7		ITC	2
1CBW_FGH_I	RI20A	RI20A	INT	Pr/PI	Pr/PI	2.36E-008	1.42E-008	8784199	Bovine	alpha-chymotrypsin	BPTI	295					2.5	2.5	43.7	44.7		ITC	2
1CBW_FGH_I	VI34A	VI34A	RIM	Pr/PI	Pr/PI	1.42E-008	1.42E-008	8784199	Bovine	alpha-chymotrypsin	BPTI	295					-2.7	2.5	27.1	44.7		ITC	2
1CBW_FGH_I	YI35A	YI35A	INT	Pr/PI	Pr/PI	5.49E-008	1.42E-008	8784199	Bovine	alpha-chymotrypsin	BPTI	295					1.8	2.5	39.6	44.7		ITC	2
1CBW_FGH_I	GI36A	GI36A	SUP	Pr/PI	Pr/PI	6.5e-08	1.42E-008	8784199	Bovine	alpha-chymotrypsin	BPTI	295					3	2.5	43.4	44.7		ITC	2
1CBW_FGH_I	GI37A	GI37A	COR	Pr/PI	Pr/PI	5.49E-008	1.42E-008	8784199	Bovine	alpha-chymotrypsin	BPTI	295					3.6	2.5	45.7	44.7		ITC	2
1CBW_FGH_I	RI39A	RI39A	RIM	Pr/PI	Pr/PI	1.99E-008	1.42E-008	8784199	Bovine	alpha-chymotrypsin	BPTI	295					3.1	2.5	46.1	44.7		ITC	2
1CBW_FGH_I	KI46A	KI46A	SUR	Pr/PI	Pr/PI	1.68E-008	1.42E-008	8784199	Bovine	alpha-chymotrypsin	BPTI	295					2.3	2.5	43.7	44.7		ITC	2
1CBW_FGH_I	TI11A	TI11A	COR	Pr/PI	Pr/PI	1.6e-08	1.1e-08	8784199	Bovine	alpha-chymotrypsin	BPTI	295	140000	170000	0.0023	0.0018						IASP	1
1CBW_FGH_I	GI12A	GI12A	SUP	Pr/PI	Pr/PI	3.5e-08	1.1e-08	8784199	Bovine	alpha-chymotrypsin	BPTI	295	58000	170000	0.002	0.0018						IASP	1
1CBW_FGH_I	PI13A	PI13A	COR	Pr/PI	Pr/PI	1e-08	1.1e-08	8784199	Bovine	alpha-chymotrypsin	BPTI	295	230000	170000	0.0023	0.0018						IASP	1
1CBW_FGH_I	KI15A	KI15A	COR	Pr/PI	Pr/PI	3.3e-07	1.1e-08	8784199	Bovine	alpha-chymotrypsin	BPTI	295	60000	170000	0.02	0.0018						IASP	1
1CBW_FGH_I	RI17A	RI17A	COR	Pr/PI	Pr/PI	2.8e-08	1.1e-08	8784199	Bovine	alpha-chymotrypsin	BPTI	295	180000	170000	0.0049	0.0018						IASP	1
1CBW_FGH_I	II18A	II18A	COR	Pr/PI	Pr/PI	1.2e-07	1.1e-08	8784199	Bovine	alpha-chymotrypsin	BPTI	295	150000	170000	0.017	0.0018						IASP	1
1CBW_FGH_I	II19A	II19A	RIM	Pr/PI	Pr/PI	1.4e-08	1.1e-08	8784199	Bovine	alpha-chymotrypsin	BPTI	295	180000	170000	0.0025	0.0018						IASP	1
1CBW_FGH_I	RI20A	RI20A	INT	Pr/PI	Pr/PI	2e-08	1.1e-08	8784199	Bovine	alpha-chymotrypsin	BPTI	295	200000	170000	0.0039	0.0018						IASP	1
1CBW_FGH_I	FI33A	FI33A	INT	Pr/PI	Pr/PI	1.4e-08	1.1e-08	8784199	Bovine	alpha-chymotrypsin	BPTI	295	180000	170000	0.0024	0.0018						IASP	1
1CBW_FGH_I	VI34A	VI34A	RIM	Pr/PI	Pr/PI	1.2e-08	1.1e-08	8784199	Bovine	alpha-chymotrypsin	BPTI	295	240000	170000	0.0028	0.0018						IASP	1
1CBW_FGH_I	YI35A	YI35A	INT	Pr/PI	Pr/PI	4.9e-08	1.1e-08	8784199	Bovine	alpha-chymotrypsin	BPTI	295	180000	170000	0.0089	0.0018						IASP	1
1CBW_FGH_I	GI36A	GI36A	SUP	Pr/PI	Pr/PI	5.6e-08	1.1e-08	8784199	Bovine	alpha-chymotrypsin	BPTI	295	100000	170000	0.0056	0.0018						IASP	1
1CBW_FGH_I	GI37A	GI37A	COR	Pr/PI	Pr/PI	4.4e-08	1.1e-08	8784199	Bovine	alpha-chymotrypsin	BPTI	295	110000	170000	0.005	0.0018						IASP	1
1CBW_FGH_I	RI39A	RI39A	RIM	Pr/PI	Pr/PI	1.6e-08	1.1e-08	8784199	Bovine	alpha-chymotrypsin	BPTI	295	450000	170000	0.0069	0.0018						IASP	1
1CBW_FGH_I	KI46A	KI46A	SUR	Pr/PI	Pr/PI	1.4e-08	1.1e-08	8784199	Bovine	alpha-chymotrypsin	BPTI	295	120000	170000	0.0012	0.0018						IASP	1
1CBW_FGH_I	KI15G	KI15G	COR	Pr/PI	Pr/PI	1.27e-05	1.14E-008	10339415	Bovine	alpha-chymotrypsin	BPTI	295										IASP	1
1CBW_FGH_I	KI15A	KI15A	COR	Pr/PI	Pr/PI	4.76e-07	1.14E-008	10339415	Bovine	alpha-chymotrypsin	BPTI	295										IASP	1
1CBW_FGH_I	KI15S	KI15S	COR	Pr/PI	Pr/PI	3.7e-06	1.14E-008	10339415	Bovine	alpha-chymotrypsin	BPTI	295										IASP	1
1CBW_FGH_I	KI15V	KI15V	COR	Pr/PI	Pr/PI	4.35e-07	1.14E-008	10339415	Bovine	alpha-chymotrypsin	BPTI	295										IASP	1
1CBW_FGH_I	KI15T	KI15T	COR	Pr/PI	Pr/PI	4e-07	1.14E-008	10339415	Bovine	alpha-chymotrypsin	BPTI	295										IASP	1
1CBW_FGH_I	KI15D	KI15D	COR	Pr/PI	Pr/PI	8.33e-05	1.14E-008	10339415	Bovine	alpha-chymotrypsin	BPTI	295										IASP	1
1CBW_FGH_I	KI15N	KI15N	COR	Pr/PI	Pr/PI	1.09e-07	1.14E-008	10339415	Bovine	alpha-chymotrypsin	BPTI	295										IASP	1
1CBW_FGH_I	KI15M	KI15M	COR	Pr/PI	Pr/PI	1e-09	1.14E-008	10339415	Bovine	alpha-chymotrypsin	BPTI	295										IASP	1
1CBW_FGH_I	KI15I	KI15I	COR	Pr/PI	Pr/PI	1.69e-06	1.14E-008	10339415	Bovine	alpha-chymotrypsin	BPTI	295										IASP	1
1CBW_FGH_I	KI15L	KI15L	COR	Pr/PI	Pr/PI	7.69E-010	1.14E-008	10339415	Bovine	alpha-chymotrypsin	BPTI	295										IASP	1
1CBW_FGH_I	KI15E	KI15E	COR	Pr/PI	Pr/PI	8.33e-06	1.14E-008	10339415	Bovine	alpha-chymotrypsin	BPTI	295										IASP	1
1CBW_FGH_I	KI15Q	KI15Q	COR	Pr/PI	Pr/PI	1.92E-008	1.14E-008	10339415	Bovine	alpha-chymotrypsin	BPTI	295										IASP	1
1CBW_FGH_I	KI15H	KI15H	COR	Pr/PI	Pr/PI	1.35E-008	1.14E-008	10339415	Bovine	alpha-chymotrypsin	BPTI	295										IASP	1
1CBW_FGH_I	KI15R	KI15R	COR	Pr/PI	Pr/PI	4e-09	1.14E-008	10339415	Bovine	alpha-chymotrypsin	BPTI	295										IASP	1
1CBW_FGH_I	KI15F	KI15F	COR	Pr/PI	Pr/PI	4E-010	1.14E-008	10339415	Bovine	alpha-chymotrypsin	BPTI	295										IASP	1
1CBW_FGH_I	KI15Y	KI15Y	COR	Pr/PI	Pr/PI	1.32E-010	1.14E-008	10339415	Bovine	alpha-chymotrypsin	BPTI	295										IASP	1
1CBW_FGH_I	KI15W	KI15W	COR	Pr/PI	Pr/PI	1.79E-010	1.14E-008	10339415	Bovine	alpha-chymotrypsin	BPTI	295										IASP	1
2FTL_E_I	KI15G	KI15G	COR	Pr/PI	Pr/PI	6.67e-05	5.88E-014	10339415	Bovine	trypsin	BPTI	295									Asp115 of trypsin is covalently bound to the adjacent residue via a beta-peptide linkage. Modified residue has been removed.,,	IASP	1
2FTL_E_I	KI15A	KI15A	COR	Pr/PI	Pr/PI	3.7e-06	5.88E-014	10339415	Bovine	trypsin	BPTI	295									Asp115 of trypsin is covalently bound to the adjacent residue via a beta-peptide linkage. Modified residue has been removed.,,	IASP	1
2FTL_E_I	KI15S	KI15S	COR	Pr/PI	Pr/PI	2.7e-08	5.88E-014	10339415	Bovine	trypsin	BPTI	295									Asp115 of trypsin is covalently bound to the adjacent residue via a beta-peptide linkage. Modified residue has been removed.,,	IASP	1
2FTL_E_I	KI15V	KI15V	COR	Pr/PI	Pr/PI	2.44e-05	5.88E-014	10339415	Bovine	trypsin	BPTI	295									Asp115 of trypsin is covalently bound to the adjacent residue via a beta-peptide linkage. Modified residue has been removed.,,	IASP	1
2FTL_E_I	KI15T	KI15T	COR	Pr/PI	Pr/PI	3.45e-06	5.88E-014	10339415	Bovine	trypsin	BPTI	295									Asp115 of trypsin is covalently bound to the adjacent residue via a beta-peptide linkage. Modified residue has been removed.,,	IASP	1
2FTL_E_I	KI15D	KI15D	COR	Pr/PI	Pr/PI	1.59e-05	5.88E-014	10339415	Bovine	trypsin	BPTI	295									Asp115 of trypsin is covalently bound to the adjacent residue via a beta-peptide linkage. Modified residue has been removed.,,	IASP	1
2FTL_E_I	KI15N	KI15N	COR	Pr/PI	Pr/PI	4.55E-008	5.88E-014	10339415	Bovine	trypsin	BPTI	295									Asp115 of trypsin is covalently bound to the adjacent residue via a beta-peptide linkage. Modified residue has been removed.,,	IASP	1
2FTL_E_I	KI15M	KI15M	COR	Pr/PI	Pr/PI	2.56E-008	5.88E-014	10339415	Bovine	trypsin	BPTI	295									Asp115 of trypsin is covalently bound to the adjacent residue via a beta-peptide linkage. Modified residue has been removed.,,	IASP	1
2FTL_E_I	KI15I	KI15I	COR	Pr/PI	Pr/PI	9.09e-06	5.88E-014	10339415	Bovine	trypsin	BPTI	295									Asp115 of trypsin is covalently bound to the adjacent residue via a beta-peptide linkage. Modified residue has been removed.,,	IASP	1
2FTL_E_I	KI15L	KI15L	COR	Pr/PI	Pr/PI	1.85e-07	5.88E-014	10339415	Bovine	trypsin	BPTI	295									Asp115 of trypsin is covalently bound to the adjacent residue via a beta-peptide linkage. Modified residue has been removed.,,	IASP	1
2FTL_E_I	KI15E	KI15E	COR	Pr/PI	Pr/PI	4.76e-07	5.88E-014	10339415	Bovine	trypsin	BPTI	295									Asp115 of trypsin is covalently bound to the adjacent residue via a beta-peptide linkage. Modified residue has been removed.,,	IASP	1
2FTL_E_I	KI15Q	KI15Q	COR	Pr/PI	Pr/PI	4.35e-07	5.88E-014	10339415	Bovine	trypsin	BPTI	295									Asp115 of trypsin is covalently bound to the adjacent residue via a beta-peptide linkage. Modified residue has been removed.,,	IASP	1
2FTL_E_I	KI15H	KI15H	COR	Pr/PI	Pr/PI	1.61e-07	5.88E-014	10339415	Bovine	trypsin	BPTI	295									Asp115 of trypsin is covalently bound to the adjacent residue via a beta-peptide linkage. Modified residue has been removed.,,	IASP	1
2FTL_E_I	KI15R	KI15R	COR	Pr/PI	Pr/PI	~0.000000000000022	5.88E-014	10339415	Bovine	trypsin	BPTI	295									Asp115	of	trypsin	is	covalently	bound	to	the	adjacent	residue	via	a	beta-peptide	linkage.	Modified	residue	has	been	removed.	Approximate	value.	IASP	2
2FTL_E_I	KI15F	KI15F	COR	Pr/PI	Pr/PI	8.33E-009	5.88E-014	10339415	Bovine	trypsin	BPTI	295									Asp115 of trypsin is covalently bound to the adjacent residue via a beta-peptide linkage. Modified residue has been removed.,,	IASP	1
2FTL_E_I	KI15Y	KI15Y	COR	Pr/PI	Pr/PI	6.25E-009	5.88E-014	10339415	Bovine	trypsin	BPTI	295									Asp115 of trypsin is covalently bound to the adjacent residue via a beta-peptide linkage. Modified residue has been removed.,,	IASP	1
2FTL_E_I	KI15W	KI15W	COR	Pr/PI	Pr/PI	1.32e-07	5.88E-014	10339415	Bovine	trypsin	BPTI	295									Asp115 of trypsin is covalently bound to the adjacent residue via a beta-peptide linkage. Modified residue has been removed.,,	IASP	1
1A4Y_A_B	HB8A	HB8A	RIM		1A4Y_A_B,1Z7X_W_X	2.3E-015	5E-016	9050852	Ribonuclease	inhibitor	Angiogenin	298	200000000	280000000	4.5e-07	1.4e-07						SFPF	1
1A4Y_A_B	QB12A	QB12A	SUP		1A4Y_A_B,1Z7X_W_X	8.3E-016	5E-016	9050852	Ribonuclease	inhibitor	Angiogenin	298	240000000	280000000	2e-07	1.4e-07						SFPF	1
1A4Y_A_B	NB68A	NB68A	RIM		1A4Y_A_B,1Z7X_W_X	6.1E-016	5E-016	9050852	Ribonuclease	inhibitor	Angiogenin	298	380000000	280000000	2.3e-07	1.4e-07						SFPF	1
1A4Y_A_B	EB108A	EB108A	COR		1A4Y_A_B,1Z7X_W_X	2.9E-016	5E-016	9050852	Ribonuclease	inhibitor	Angiogenin	298	550000000	280000000	1.6e-07	1.4e-07						SFPF	1
1A4Y_A_B	YA434A	YA434A	COR		1A4Y_A_B,1Z7X_W_X	9.6E-014	3.9E-016	9050852	Ribonuclease	inhibitor	Angiogenin	298	76000000	280000000	7.3e-06	1.1e-07						SFPF	1
1A4Y_A_B	DA435A	DA435A	COR		1A4Y_A_B,1Z7X_W_X	1.4E-013	3.9E-016	9050852	Ribonuclease	inhibitor	Angiogenin	298	100000000	280000000	1.4e-05	1.1e-07						SFPF	1
1A4Y_A_B	YA437A	YA437A	COR		1A4Y_A_B,1Z7X_W_X	1.6E-015	3.9E-016	9050852	Ribonuclease	inhibitor	Angiogenin	298	200000000	280000000	3.1e-07	1.1e-07						SFPF	1
1Z7X_W_X	YW434A	YW434A	COR		1Z7X_W_X,1A4Y_A_B	7.2E-010	3.1E-014	9050852	Ribonuclease	inhibitor	RNase	A	298										SFPF	1
1Z7X_W_X	DW435A	DW435A	COR		1Z7X_W_X,1A4Y_A_B	1.5E-011	3.1E-014	9050852	Ribonuclease	inhibitor	RNase	A	298										SFPF	1
1Z7X_W_X	YW437A	YW437A	COR		1Z7X_W_X,1A4Y_A_B	2.6E-012	3.1E-014	9050852	Ribonuclease	inhibitor	RNase	A	298	280000000	380000000	0.00074	1.2e-05						SFPF	1
1Z7X_W_X	QW430A,VW432A	QW430A,VW432A	SUP,SUP		1Z7X_W_X,1A4Y_A_B	2.1E-013	4.3E-014	10970748	Ribonuclease	inhibitor	RNase	A	298	190000000	280000000	4e-05	1.2e-05						SFFL	1
1Z7X_W_X	WW438A,SW439A,EW440A	WW438A,SW439A,EW440A	SUP,COR,RIM		1Z7X_W_X,1A4Y_A_B	1.2E-012	4.3E-014	10970748	Ribonuclease	inhibitor	RNase	A	298	200000000	280000000	0.00025	1.2e-05						SFFL	1
1Z7X_W_X	RW457A	RW457A	RIM		1Z7X_W_X,1A4Y_A_B	1.8E-013	4.3E-014	10970748	Ribonuclease	inhibitor	RNase	A	298	180000000	280000000	3.2e-05	1.2e-05						SFFL	1
1Z7X_W_X	IW459A	IW459A	SUP		1Z7X_W_X,1A4Y_A_B	7.6E-014	4.3E-014	10970748	Ribonuclease	inhibitor	RNase	A	298	160000000	280000000	1.2e-05	1.2e-05						SFFL	1
1A4Y_A_B	QA430A,VA432A	QA430A,VA432A	SUP,SUP		1A4Y_A_B,1Z7X_W_X	6.1E-016	5.4E-016	10970748	Ribonuclease	inhibitor	Angiogenin	298	140000000	200000000	8.4e-08	1.1e-07						SFFL	1
1A4Y_A_B	WA438A,SA439A,EA440A	WA438A,SA439A,EA440A	SUP,SUP,RIM		1A4Y_A_B,1Z7X_W_X	1.1E-014	5.4E-016	10970748	Ribonuclease	inhibitor	Angiogenin	298	130000000	200000000	1.7e-06	1.1e-07						SFFL	1
1A4Y_A_B	RA457A	RA457A	RIM		1A4Y_A_B,1Z7X_W_X	3.7E-016	5.4E-016	10970748	Ribonuclease	inhibitor	Angiogenin	298	150000000	200000000	5.8e-08	1.1e-07						SFFL	1
1A4Y_A_B	IA459A	IA459A	COR		1A4Y_A_B,1Z7X_W_X	1.7E-015	5.4E-016	10970748	Ribonuclease	inhibitor	Angiogenin	298	120000000	200000000	2e-07	1.1e-07						SFFL	1
1Z7X_W_X	EW206A	EW206A	SUP		1Z7X_W_X,1A4Y_A_B	2.4E-013	4.3E-014	10970748	Ribonuclease	inhibitor	RNase	A	298	320000000	280000000	7.6e-05	1.2e-05						SFFL	1
1Z7X_W_X	WW261A	WW261A	COR		1Z7X_W_X,1A4Y_A_B	4.1E-013	4.3E-014	10970748	Ribonuclease	inhibitor	RNase	A	298	200000000	280000000	8e-05	1.2e-05						SFFL	1
1Z7X_W_X	WW263A	WW263A	SUP		1Z7X_W_X,1A4Y_A_B	1.8E-012	4.3E-014	10970748	Ribonuclease	inhibitor	RNase	A	298	250000000	280000000	0.00046	1.2e-05						SFFL	1
1Z7X_W_X	EW287A	EW287A	RIM		1Z7X_W_X,1A4Y_A_B	4E-013	4.3E-014	10970748	Ribonuclease	inhibitor	RNase	A	298	130000000	280000000	5.2e-05	1.2e-05						SFFL	1
1Z7X_W_X	SW289A	SW289A	SUP		1Z7X_W_X,1A4Y_A_B	1.7E-013	4.3E-014	10970748	Ribonuclease	inhibitor	RNase	A	298	210000000	280000000	3.4e-05	1.2e-05						SFFL	1
1Z7X_W_X	WW318A	WW318A	SUP		1Z7X_W_X,1A4Y_A_B	2.3E-013	4.3E-014	10970748	Ribonuclease	inhibitor	RNase	A	298	340000000	280000000	7.8e-05	1.2e-05						SFFL	1
1Z7X_W_X	KW320A	KW320A	COR		1Z7X_W_X,1A4Y_A_B	4E-013	4.3E-014	10970748	Ribonuclease	inhibitor	RNase	A	298	150000000	280000000	5.6e-05	1.2e-05						SFFL	1
1Z7X_W_X	EW344A	EW344A	SUP		1Z7X_W_X,1A4Y_A_B	6E-013	4.3E-014	10970748	Ribonuclease	inhibitor	RNase	A	298	180000000	280000000	0.00011	1.2e-05						SFFL	1
1Z7X_W_X	WW375A	WW375A	COR		1Z7X_W_X,1A4Y_A_B	7.2E-013	4.3E-014	10970748	Ribonuclease	inhibitor	RNase	A	298	140000000	280000000	9.9e-05	1.2e-05						SFFL	1
1Z7X_W_X	EW401A	EW401A	RIM		1Z7X_W_X,1A4Y_A_B	3.9E-013	4.3E-014	10970748	Ribonuclease	inhibitor	RNase	A	298	110000000	280000000	4.3e-05	1.2e-05						SFFL	1
1A4Y_A_B	HB84A	HB84A	COR		1A4Y_A_B,1Z7X_W_X	7.2E-016	5.4E-016	10970748	Ribonuclease	inhibitor	Angiogenin	298	190000000	200000000	1.4e-07	1.1e-07						SFFL	1
1A4Y_A_B	WB89A	WB89A	RIM		1A4Y_A_B,1Z7X_W_X	8.1E-016	5.4E-016	10970748	Ribonuclease	inhibitor	Angiogenin	298	200000000	200000000	1.6e-07	1.1e-07						SFFL	1
1A4Y_A_B	WA261A	WA261A	COR		1A4Y_A_B,1Z7X_W_X	6.4E-016	5.4E-016	10970748	Ribonuclease	inhibitor	Angiogenin	298	160000000	200000000	1e-07	1.1e-07						SFFL	1
1A4Y_A_B	WA263A	WA263A	COR		1A4Y_A_B,1Z7X_W_X	3.9E-015	5.4E-016	10970748	Ribonuclease	inhibitor	Angiogenin	298	180000000	200000000	6.9e-07	1.1e-07						SFFL	1
1A4Y_A_B	EA287A	EA287A	SUR		1A4Y_A_B,1Z7X_W_X	6.4E-016	5.4E-016	10970748	Ribonuclease	inhibitor	Angiogenin	298	140000000	200000000	8.8e-08	1.1e-07						SFFL	1
1A4Y_A_B	SA289A	SA289A	SUP		1A4Y_A_B,1Z7X_W_X	5.8E-016	5.4E-016	10970748	Ribonuclease	inhibitor	Angiogenin	298	110000000	200000000	6.3e-08	1.1e-07						SFFL	1
1A4Y_A_B	WA318A	WA318A	SUP		1A4Y_A_B,1Z7X_W_X	6.8E-015	5.4E-016	10970748	Ribonuclease	inhibitor	Angiogenin	298	200000000	200000000	1.3e-06	1.1e-07						SFFL	1
1A4Y_A_B	KA320A	KA320A	COR		1A4Y_A_B,1Z7X_W_X	3.2E-016	5.4E-016	10970748	Ribonuclease	inhibitor	Angiogenin	298	290000000	200000000	9.4e-08	1.1e-07						SFFL	1
1A4Y_A_B	EA344A	EA344A	COR		1A4Y_A_B,1Z7X_W_X	7.3E-016	5.4E-016	10970748	Ribonuclease	inhibitor	Angiogenin	298	140000000	200000000	9.8e-08	1.1e-07						SFFL	1
1A4Y_A_B	WA375A	WA375A	SUP		1A4Y_A_B,1Z7X_W_X	3.1E-015	5.4E-016	10970748	Ribonuclease	inhibitor	Angiogenin	298	100000000	200000000	3.1e-07	1.1e-07						SFFL	1
1A4Y_A_B	EA401A	EA401A	COR		1A4Y_A_B,1Z7X_W_X	2.4E-015	5.4E-016	10970748	Ribonuclease	inhibitor	Angiogenin	298	140000000	200000000	3.2e-07	1.1e-07						SFFL	1
1A4Y_A_B	RB5A	RB5A	COR		1A4Y_A_B,1Z7X_W_X	3.5E-014	7.1E-016	1281426	Ribonuclease	inhibitor	Angiogenin	298	110000000	180000000	3.9e-06	1.3e-07						IASP	1
1A4Y_A_B	RB32A	RB32A	RIM		1A4Y_A_B,1Z7X_W_X	3.3E-015	7.1E-016	1281426	Ribonuclease	inhibitor	Angiogenin	298	240000000	180000000	7.8e-07	1.3e-07						IASP	1
1A4Y_A_B	RB66A	RB66A	SUR		1A4Y_A_B,1Z7X_W_X	1E-015	7.1E-016	1281426	Ribonuclease	inhibitor	Angiogenin	298	180000000	180000000	1.8e-07	1.3e-07						IASP	1
1A4Y_A_B	RB70A	RB70A	INT		1A4Y_A_B,1Z7X_W_X	4.8E-016	7.1E-016	1281426	Ribonuclease	inhibitor	Angiogenin	298	240000000	180000000	1.1e-07	1.3e-07						IASP	1
1A4Y_A_B	RB31A	RB31A	COR		1A4Y_A_B,1Z7X_W_X	5.8E-016	3.8E-016	1281426	Ribonuclease	inhibitor	Angiogenin	298	280000000	400000000	1.6e-07	1.5e-07					Met (-1) derivative of inhibitor,,	IASP	1
1A4Y_A_B	RB33A	RB33A	SUR		1A4Y_A_B,1Z7X_W_X	6.6E-016	3.8E-016	1281426	Ribonuclease	inhibitor	Angiogenin	298	330000000	400000000	2.2e-07	1.5e-07					Met (-1) derivative of inhibitor,,	IASP	1
1A4Y_A_B	KB40Q	KB40Q	SUP		1A4Y_A_B,1Z7X_W_X	9.3E-013	7.1E-016	2742853	Ribonuclease	inhibitor	Angiogenin	298	61000000	180000000	5.7e-05	1.3e-07						SFFL	1
1A4Y_A_B	HB13A	HB13A	SUP		1A4Y_A_B,1Z7X_W_X	2E-016	3.3E-016	2479414	Ribonuclease	inhibitor	Angiogenin	298(assumed)	410000000	400000000	8.1e-08	1.5e-07						SFFL	1
1A4Y_A_B	HB114A	HB114A	COR		1A4Y_A_B,1Z7X_W_X	1E-015	3.3E-016	2479414	Ribonuclease	inhibitor	Angiogenin	298(assumed)	220000000	400000000	2.2e-07	1.5e-07						SFFL	1
1A4Y_A_B	YA434F	YA434F	COR		1A4Y_A_B,1Z7X_W_X	1E-015	3.9E-016	10413501	Ribonuclease	inhibitor	Angiogenin	298	160000000	280000000	1.6e-07	1.1e-07						SFFL	1
1A4Y_A_B	YA437F	YA437F	COR		1A4Y_A_B,1Z7X_W_X	5.9E-016	3.9E-016	10413501	Ribonuclease	inhibitor	Angiogenin	298	150000000	280000000	9e-08	1.1e-07						SFFL	1
1A4Y_A_B	YA434A,DA435A	YA434A,DA435A	COR,COR		1A4Y_A_B,1Z7X_W_X	3.9E-011	3.9E-016	10413501	Ribonuclease	inhibitor	Angiogenin	298	70000000	280000000	0.0027	1.1e-07						SFFL	1
1A4Y_A_B	YA434A,YA437A	YA434A,YA437A	COR,COR		1A4Y_A_B,1Z7X_W_X	2.9E-011	3.9E-016	10413501	Ribonuclease	inhibitor	Angiogenin	298	59000000	280000000	0.0017	1.1e-07						SFFL	1
1A4Y_A_B	RB5A,YA434A	RB5A,YA434A	COR,COR		1A4Y_A_B,1Z7X_W_X	5.1E-011	3.9E-016	10413501	Ribonuclease	inhibitor	Angiogenin	298	55000000	280000000	0.0028	1.1e-07						SFFL	1
1A4Y_A_B	RB5A,DA435A	RB5A,DA435A	COR,COR		1A4Y_A_B,1Z7X_W_X	3.6E-011	3.9E-016	10413501	Ribonuclease	inhibitor	Angiogenin	298	76000000	280000000	0.0027	1.1e-07						SFFL	1
1A4Y_A_B	RB5A,YA434A,DA435A	RB5A,YA434A,DA435A	COR,COR,COR		1A4Y_A_B,1Z7X_W_X	1e-08	3.9E-016	10413501	Ribonuclease	inhibitor	Angiogenin	298	62000000	280000000	0.62	1.1e-07						SFFL	1
1A4Y_A_B	RB5A,YA434A,YA437A	RB5A,YA434A,YA437A	COR,COR,COR		1A4Y_A_B,1Z7X_W_X	7E-010	3.9E-016	10413501	Ribonuclease	inhibitor	Angiogenin	298	40000000	280000000	0.028	1.1e-07						SFFL	1
1A4Y_A_B	KB40G	KB40G	SUP		1A4Y_A_B,1Z7X_W_X	9.2E-014	3.9E-016	10413501	Ribonuclease	inhibitor	Angiogenin	298	130000000	280000000	1.2e-05	1.1e-07						SFFL	1
1A4Y_A_B	KB40G,YA434F	KB40G,YA434F	SUP,COR		1A4Y_A_B,1Z7X_W_X	3E-011	3.9E-016	10413501	Ribonuclease	inhibitor	Angiogenin	298	31000000	280000000	0.00093	1.1e-07						SFFL	1
1A4Y_A_B	KB40G,DA435A	KB40G,DA435A	SUP,COR		1A4Y_A_B,1Z7X_W_X	4E-013	3.9E-016	10413501	Ribonuclease	inhibitor	Angiogenin	298	47000000	280000000	1.9e-05	1.1e-07						SFFL	1
1A4Y_A_B	KB40G,YA437A	KB40G,YA437A	SUP,COR		1A4Y_A_B,1Z7X_W_X	2.1E-011	3.9E-016	10413501	Ribonuclease	inhibitor	Angiogenin	298	27000000	280000000	0.00056	1.1e-07						SFFL	1
1A4Y_A_B	KB40G,YA434A,DA435A	KB40G,YA434A,DA435A	SUP,COR,COR		1A4Y_A_B,1Z7X_W_X	1.4E-011	3.9E-016	10413501	Ribonuclease	inhibitor	Angiogenin	298	140000000	280000000	0.0019	1.1e-07						SFFL	1
1A4Y_A_B	KB40G,YA434A,YA437A	KB40G,YA434A,YA437A	SUP,COR,COR		1A4Y_A_B,1Z7X_W_X	1.9E-009	3.9E-016	10413501	Ribonuclease	inhibitor	Angiogenin	298	10000000	280000000	0.019	1.1e-07						SFFL	1
1Z7X_W_X	YW434F	YW434F	COR		1Z7X_W_X,1A4Y_A_B	3.8E-014	3.1E-014	10413501	Ribonuclease	inhibitor	RNase	A	298	260000000	380000000	1e-05	1.2e-05						SFFL	1
1Z7X_W_X	YW437F	YW437F	COR		1Z7X_W_X,1A4Y_A_B	1.2E-012	3.1E-014	10413501	Ribonuclease	inhibitor	RNase	A	298	250000000	380000000	0.00029	1.2e-05						SFFL	1
1Z7X_W_X	YW434A,DW435A	YW434A,DW435A	COR,COR		1Z7X_W_X,1A4Y_A_B	5.6E-009	3.1E-014	10413501	Ribonuclease	inhibitor	RNase	A	298										SFFL	1
1Z7X_W_X	YW434A,YW437A	YW434A,YW437A	COR,COR		1Z7X_W_X,1A4Y_A_B	6.3E-009	3.1E-014	10413501	Ribonuclease	inhibitor	RNase	A	298										SFFL	1
1A22_A_B	MA14A	MA14A	INT		1A22_A_B,1BP3_A_B	9E-010	9E-010	7504735	Human	growth	hormone	hGH	binding	protein	298	300000	300000	0.000324	0.00027					CS is the G120R mutant, which is away from the binding site and doesn't affect binding	SPR	1
1A22_A_B	HA18A	HA18A	COR		1A22_A_B,1BP3_A_B	3.96E-010	9E-010	7504735	Human	growth	hormone	hGH	binding	protein	298	273000	300000	0.000111	0.00027					CS is the G120R mutant, which is away from the binding site and doesn't affect binding	SPR	1
1A22_A_B	HA21A	HA21A	SUP		1A22_A_B,1BP3_A_B	1.17E-009	9E-010	7504735	Human	growth	hormone	hGH	binding	protein	298	300000	300000	0.000351	0.00027					CS is the G120R mutant, which is away from the binding site and doesn't affect binding	SPR	1
1A22_A_B	QA22A	QA22A	RIM		1A22_A_B,1BP3_A_B	6.21E-010	9E-010	7504735	Human	growth	hormone	hGH	binding	protein	298	273000	300000	0.000167	0.00027					CS is the G120R mutant, which is away from the binding site and doesn't affect binding	SPR	1
1A22_A_B	FA25A	FA25A	COR		1A22_A_B,1BP3_A_B	4.23E-010	9E-010	7504735	Human	growth	hormone	hGH	binding	protein	298	300000	300000	0.000127	0.00027					CS is the G120R mutant, which is away from the binding site and doesn't affect binding	SPR	1
1A22_A_B	DA26A	DA26A	SUR		1A22_A_B,1BP3_A_B	6.3E-010	9E-010	7504735	Human	growth	hormone	hGH	binding	protein	298	337000	300000	0.000213	0.00027					CS is the G120R mutant, which is away from the binding site and doesn't affect binding	SPR	1
1A22_A_B	QA29A	QA29A	SUR		1A22_A_B,1BP3_A_B	3.33E-010	9E-010	7504735	Human	growth	hormone	hGH	binding	protein	298	309000	300000	0.000103	0.00027					CS is the G120R mutant, which is away from the binding site and doesn't affect binding	SPR	1
1A22_A_B	YA42A	YA42A	COR		1A22_A_B,1BP3_A_B	1.26E-009	9E-010	7504735	Human	growth	hormone	hGH	binding	protein	298	250000	300000	0.000324	0.00027					CS is the G120R mutant, which is away from the binding site and doesn't affect binding	SPR	1
1A22_A_B	LA45A	LA45A	COR		1A22_A_B,1BP3_A_B	7.11E-009	9E-010	7504735	Human	growth	hormone	hGH	binding	protein	298	167000	300000	0.00116	0.00027					CS is the G120R mutant, which is away from the binding site and doesn't affect binding	SPR	1
1A22_A_B	QA46A	QA46A	RIM		1A22_A_B,1BP3_A_B	1.08E-009	9E-010	7504735	Human	growth	hormone	hGH	binding	protein	298	214000	300000	0.000243	0.00027					CS is the G120R mutant, which is away from the binding site and doesn't affect binding	SPR	1
1A22_A_B	PA48A	PA48A	COR		1A22_A_B,1BP3_A_B	1.8E-009	9E-010	7504735	Human	growth	hormone	hGH	binding	protein	298	176000	300000	0.000324	0.00027					CS is the G120R mutant, which is away from the binding site and doesn't affect binding	SPR	1
1A22_A_B	SA51A	SA51A	SUP		1A22_A_B,1BP3_A_B	1.62E-009	9E-010	7504735	Human	growth	hormone	hGH	binding	protein	298	214000	300000	0.000324	0.00027					CS is the G120R mutant, which is away from the binding site and doesn't affect binding	SPR	1
1A22_A_B	EA56A	EA56A	RIM		1A22_A_B,1BP3_A_B	1.8E-009	9E-010	7504735	Human	growth	hormone	hGH	binding	protein	298	309000	300000	0.000567	0.00027					CS is the G120R mutant, which is away from the binding site and doesn't affect binding	SPR	1
1A22_A_B	PA61A	PA61A	SUP		1A22_A_B,1BP3_A_B	6.93E-009	9E-010	7504735	Human	growth	hormone	hGH	binding	protein	298	273000	300000	0.00194	0.00027					CS is the G120R mutant, which is away from the binding site and doesn't affect binding	SPR	1
1A22_A_B	SA62A	SA62A	COR		1A22_A_B,1BP3_A_B	1.17E-009	9E-010	7504735	Human	growth	hormone	hGH	binding	protein	298	375000	300000	0.000432	0.00027					CS is the G120R mutant, which is away from the binding site and doesn't affect binding	SPR	1
1A22_A_B	NA63A	NA63A	COR		1A22_A_B,1BP3_A_B	1.53E-009	9E-010	7504735	Human	growth	hormone	hGH	binding	protein	298	214000	300000	0.000324	0.00027					CS is the G120R mutant, which is away from the binding site and doesn't affect binding	SPR	1
1A22_A_B	RA64A	RA64A	COR		1A22_A_B,1BP3_A_B	1.44E-008	9E-010	7504735	Human	growth	hormone	hGH	binding	protein	298	143000	300000	0.00213	0.00027					CS is the G120R mutant, which is away from the binding site and doesn't affect binding	SPR	1
1A22_A_B	EA65A	EA65A	RIM		1A22_A_B,1BP3_A_B	4.05E-010	9E-010	7504735	Human	growth	hormone	hGH	binding	protein	298	455000	300000	0.000186	0.00027					CS is the G120R mutant, which is away from the binding site and doesn't affect binding	SPR	1
1A22_A_B	QA68A	QA68A	RIM		1A22_A_B,1BP3_A_B	2.43E-009	9E-010	7504735	Human	growth	hormone	hGH	binding	protein	298	375000	300000	0.000891	0.00027					CS is the G120R mutant, which is away from the binding site and doesn't affect binding	SPR	1
1A22_A_B	YA164A	YA153A	SUP		1A22_A_B,1BP3_A_B	1.62E-009	9E-010	7504735	Human	growth	hormone	hGH	binding	protein	298	333000	300000	0.000567	0.00027					CS is the G120R mutant, which is away from the binding site and doesn't affect binding	SPR	1
1A22_A_B	RA167A	RA156A	COR		1A22_A_B,1BP3_A_B	1.44E-009	9E-010	7504735	Human	growth	hormone	hGH	binding	protein	298	90900	300000	0.000132	0.00027					CS is the G120R mutant, which is away from the binding site and doesn't affect binding	SPR	1
1A22_A_B	KA168A	KA157A	COR		1A22_A_B,1BP3_A_B	6.93E-010	9E-010	7504735	Human	growth	hormone	hGH	binding	protein	298	250000	300000	0.000173	0.00027					CS is the G120R mutant, which is away from the binding site and doesn't affect binding	SPR	1
1A22_A_B	DA171A	DA160A	COR		1A22_A_B,1BP3_A_B	3.42E-009	9E-010	7504735	Human	growth	hormone	hGH	binding	protein	298	361000	300000	0.00124	0.00027					CS is the G120R mutant, which is away from the binding site and doesn't affect binding	SPR	1
1A22_A_B	KA172A	KA161A	SUP		1A22_A_B,1BP3_A_B	2.7e-08	9E-010	7504735	Human	growth	hormone	hGH	binding	protein	298	200000	300000	0.0054	0.00027					CS is the G120R mutant, which is away from the binding site and doesn't affect binding	SPR	1
1A22_A_B	EA174A	EA163A	COR		1A22_A_B,1BP3_A_B	1.89E-010	9E-010	7504735	Human	growth	hormone	hGH	binding	protein	298	492000	300000	8.91e-05	0.00027					CS is the G120R mutant, which is away from the binding site and doesn't affect binding	SPR	1
1A22_A_B	TA175A	TA164A	COR		1A22_A_B,1BP3_A_B	2.25E-008	9E-010	7504735	Human	growth	hormone	hGH	binding	protein	298	300000	300000	0.00675	0.00027					CS is the G120R mutant, which is away from the binding site and doesn't affect binding	SPR	1
1A22_A_B	FA176A	FA165A	SUP		1A22_A_B,1BP3_A_B	1.8E-009	9E-010	7504735	Human	growth	hormone	hGH	binding	protein	298	273000	300000	0.00594	0.00027					CS is the G120R mutant, which is away from the binding site and doesn't affect binding	SPR	1
1A22_A_B	RA178A	RA167A	COR		1A22_A_B,1BP3_A_B	5.4e-08	9E-010	7504735	Human	growth	hormone	hGH	binding	protein	298	120000	300000	0.00648	0.00027					CS is the G120R mutant, which is away from the binding site and doesn't affect binding	SPR	1
1A22_A_B	IA179A	IA168A	SUP		1A22_A_B,1BP3_A_B	3.51E-009	9E-010	7504735	Human	growth	hormone	hGH	binding	protein	298	231000	300000	0.000783	0.00027					CS is the G120R mutant, which is away from the binding site and doesn't affect binding	SPR	1
1A22_A_B	RA183A	RA172A	RIM		1A22_A_B,1BP3_A_B	2.25E-009	9E-010	7504735	Human	growth	hormone	hGH	binding	protein	298	167000	300000	0.000378	0.00027					CS is the G120R mutant, which is away from the binding site and doesn't affect binding	SPR	1
1A22_A_B	EA186A	EA175A	SUR		1A22_A_B,1BP3_A_B	8.82E-010	9E-010	7504735	Human	growth	hormone	hGH	binding	protein	298	300000	300000	0.000262	0.00027					CS is the G120R mutant, which is away from the binding site and doesn't affect binding	SPR	1
1A22_A_B	RB243A	RB11A	SUP		1A22_A_B,1BP3_A_B	1.21E-008	3.4E-010	9571026	Human	growth	hormone	hGH	binding	protein	298(assumed)	105000	150000	0.00127	5.1e-05					CS is the G120R mutant, which is away from the binding site and doesn't affect binding	SPR	1
1A22_A_B	EB244A	EB12A	RIM		1A22_A_B,1BP3_A_B	5.92E-009	3.4E-010	9571026	Human	growth	hormone	hGH	binding	protein	298(assumed)	240000	150000	0.00142	5.1e-05					CS is the G120R mutant, which is away from the binding site and doesn't affect binding	SPR	1
1A22_A_B	RB270A	RB29A	SUP		1A22_A_B,1BP3_A_B	1.09E-009	3.4E-010	9571026	Human	growth	hormone	hGH	binding	protein	298(assumed)	158000	150000	0.000172	5.1e-05					CS is the G120R mutant, which is away from the binding site and doesn't affect binding	SPR	1
1A22_A_B	RB271A	RB30A	COR		1A22_A_B,1BP3_A_B	8.4E-010	3.4E-010	9571026	Human	growth	hormone	hGH	binding	protein	298(assumed)									CS is the G120R mutant, which is away from the binding site and doesn't affect binding	SPR	1
1A22_A_B	TB273A	TB32A	RIM		1A22_A_B,1BP3_A_B	4.1E-010	3.4E-010	9571026	Human	growth	hormone	hGH	binding	protein	298(assumed)									CS is the G120R mutant, which is away from the binding site and doesn't affect binding	SPR	1
1A22_A_B	QB274A	QB33A	RIM		1A22_A_B,1BP3_A_B	3.4E-010	3.4E-010	9571026	Human	growth	hormone	hGH	binding	protein	298(assumed)									CS is the G120R mutant, which is away from the binding site and doesn't affect binding	SPR	1
1A22_A_B	EB275A	EB34A	RIM		1A22_A_B,1BP3_A_B	2.9E-010	3.4E-010	9571026	Human	growth	hormone	hGH	binding	protein	298(assumed)									CS is the G120R mutant, which is away from the binding site and doesn't affect binding.In paper, wild-type AA is THR, not GLU.	SPR	1
1A22_A_B	WB276A	WB35A	COR		1A22_A_B,1BP3_A_B	8.1E-010	3.4E-010	9571026	Human	growth	hormone	hGH	binding	protein	298(assumed)	94500	150000	7.65e-05	5.1e-05					CS is the G120R mutant, which is away from the binding site and doesn't affect binding	SPR	1
1A22_A_B	WB280A	WB39A	RIM		1A22_A_B,1BP3_A_B	3.3E-010	3.4E-010	9571026	Human	growth	hormone	hGH	binding	protein	298(assumed)									CS is the G120R mutant, which is away from the binding site and doesn't affect binding	SPR	1
1A22_A_B	SB298A	SB57A	RIM		1A22_A_B,1BP3_A_B	3.1E-010	3.4E-010	9571026	Human	growth	hormone	hGH	binding	protein	298(assumed)	110000	150000	3.39e-05	5.1e-05					CS is the G120R mutant, which is away from the binding site and doesn't affect binding	SPR	1
1A22_A_B	SB302A	SB61A	SUP		1A22_A_B,1BP3_A_B	2.5E-010	3.4E-010	9571026	Human	growth	hormone	hGH	binding	protein	298(assumed)	112000	150000	2.81e-05	5.1e-05					CS is the G120R mutant, which is away from the binding site and doesn't affect binding	SPR	1
1A22_A_B	IB303A	IB62A	SUP		1A22_A_B,1BP3_A_B	5.13E-009	3.4E-010	9571026	Human	growth	hormone	hGH	binding	protein	298(assumed)	224000	150000	0.00115	5.1e-05					CS is the G120R mutant, which is away from the binding site and doesn't affect binding	SPR	1
1A22_A_B	WB304A	WB63A	COR		1A22_A_B,1BP3_A_B	>1.00e-06	3.4E-010	9571026	Human	growth	hormone	hGH	binding	protein	298(assumed)									CS is the G120R mutant, which is away from the binding site and doesn't affect binding	SPR	2
1A22_A_B	IB305A	IB64A	SUP		1A22_A_B,1BP3_A_B	9e-09	3.4E-010	9571026	Human	growth	hormone	hGH	binding	protein	298(assumed)	120000	150000	0.00108	5.1e-05					CS is the G120R mutant, which is away from the binding site and doesn't affect binding	SPR	1
1A22_A_B	PB306A	PB65A	SUP		1A22_A_B,1BP3_A_B	9.01E-008	3.4E-010	9571026	Human	growth	hormone	hGH	binding	protein	298(assumed)	5700	150000	0.000514	5.1e-05					CS is the G120R mutant, which is away from the binding site and doesn't affect binding	SPR	1
1A22_A_B	EB320A	EB79A	RIM		1A22_A_B,1BP3_A_B	2.5E-010	3.4E-010	9571026	Human	growth	hormone	hGH	binding	protein	298(assumed)	177000	150000	4.42e-05	5.1e-05					CS is the G120R mutant, which is away from the binding site and doesn't affect binding	SPR	1
1A22_A_B	KB321A	KB80A	COR		1A22_A_B,1BP3_A_B	3.9E-010	3.4E-010	9571026	Human	growth	hormone	hGH	binding	protein	298(assumed)	112000	150000	4.39e-05	5.1e-05					CS is the G120R mutant, which is away from the binding site and doesn't affect binding	SPR	1
1A22_A_B	SB324A	SB83A	SUP		1A22_A_B,1BP3_A_B	5.4E-010	3.4E-010	9571026	Human	growth	hormone	hGH	binding	protein	298(assumed)									CS is the G120R mutant, which is away from the binding site and doesn't affect binding	SPR	1
1A22_A_B	DB326A	DB85A	SUP		1A22_A_B,1BP3_A_B	1.82E-009	3.4E-010	9571026	Human	growth	hormone	hGH	binding	protein	298(assumed)	270000	150000	0.000491	5.1e-05					CS is the G120R mutant, which is away from the binding site and doesn't affect binding	SPR	1
1A22_A_B	EB327A	EB86A	RIM		1A22_A_B,1BP3_A_B	1.75E-009	3.4E-010	9571026	Human	growth	hormone	hGH	binding	protein	298(assumed)	164000	150000	0.000286	5.1e-05					CS is the G120R mutant, which is away from the binding site and doesn't affect binding	SPR	1
1A22_A_B	DB364A	DB119A	SUP		1A22_A_B,1BP3_A_B	4.18E-009	3.4E-010	9571026	Human	growth	hormone	hGH	binding	protein	298(assumed)	146000	150000	0.000608	5.1e-05					CS is the G120R mutant, which is away from the binding site and doesn't affect binding	SPR	1
1A22_A_B	IB365A	IB120A	COR		1A22_A_B,1BP3_A_B	1.24E-008	3.4E-010	9571026	Human	growth	hormone	hGH	binding	protein	298(assumed)	134000	150000	0.00166	5.1e-05					CS is the G120R mutant, which is away from the binding site and doesn't affect binding	SPR	1
1A22_A_B	QB366A	QB121A	RIM		1A22_A_B,1BP3_A_B	3.5E-010	3.4E-010	9571026	Human	growth	hormone	hGH	binding	protein	298(assumed)	111000	150000	3.89e-05	5.1e-05					CS is the G120R mutant, which is away from the binding site and doesn't affect binding	SPR	1
1A22_A_B	KB367A	KB122A	RIM		1A22_A_B,1BP3_A_B	3.3E-010	3.4E-010	9571026	Human	growth	hormone	hGH	binding	protein	298(assumed)									CS is the G120R mutant, which is away from the binding site and doesn't affect binding	SPR	1
1A22_A_B	WB369A	WB124A	COR		1A22_A_B,1BP3_A_B	>1.00e-06	3.4E-010	9571026	Human	growth	hormone	hGH	binding	protein	298(assumed)									CS is the G120R mutant, which is away from the binding site and doesn't affect binding	SPR	2
1A22_A_B	VB371A	VB126A	COR		1A22_A_B,1BP3_A_B	1.2E-010	3.4E-010	9571026	Human	growth	hormone	hGH	binding	protein	298(assumed)	128000	150000	1.53e-05	5.1e-05					CS is the G120R mutant, which is away from the binding site and doesn't affect binding	SPR	1
1A22_A_B	TB395A	TB150A	RIM		1A22_A_B,1BP3_A_B	2.9E-010	3.4E-010	9571026	Human	growth	hormone	hGH	binding	protein	298(assumed)									CS is the G120R mutant, which is away from the binding site and doesn't affect binding	SPR	1
1A22_A_B	QB416A	QB171A	SUP		1A22_A_B,1BP3_A_B	1.53E-009	3.4E-010	9571026	Human	growth	hormone	hGH	binding	protein	298(assumed)	122000	150000	0.000186	5.1e-05					CS is the G120R mutant, which is away from the binding site and doesn't affect binding	SPR	1
1A22_A_B	RB417A	RB172A	COR		1A22_A_B,1BP3_A_B	5.4E-010	3.4E-010	9571026	Human	growth	hormone	hGH	binding	protein	298(assumed)	130000	150000	7.05e-05	5.1e-05					CS is the G120R mutant, which is away from the binding site and doesn't affect binding	SPR	1
1A22_A_B	NB418A	NB173A	COR		1A22_A_B,1BP3_A_B	5.6E-010	3.4E-010	9571026	Human	growth	hormone	hGH	binding	protein	298(assumed)	154000	150000	8.65e-05	5.1e-05					CS is the G120R mutant, which is away from the binding site and doesn't affect binding	SPR	1
1A22_A_B	SB419A	SB174A	COR		1A22_A_B,1BP3_A_B	3.6E-010	3.4E-010	9571026	Human	growth	hormone	hGH	binding	protein	298(assumed)	112000	150000	4.05e-05	5.1e-05					CS is the G120R mutant, which is away from the binding site and doesn't affect binding	SPR	1
1A22_A_B	EB242A	EB10A	INT		1A22_A_B,1BP3_A_B	4.6E-010	3.4E-010	9571026	Human	growth	hormone	hGH	binding	protein	298(assumed)									CS is the G120R mutant, which is away from the binding site and doesn't affect binding	SPR	1
1A22_A_B	NB272A	NB31A	SUR		1A22_A_B,1BP3_A_B	5.4E-010	3.4E-010	9571026	Human	growth	hormone	hGH	binding	protein	298(assumed)	129000	150000	6.97e-05	5.1e-05					CS is the G120R mutant, which is away from the binding site and doesn't affect binding	SPR	1
1A22_A_B	TB277A	TB36A	SUR		1A22_A_B,1BP3_A_B	4.8E-010	3.4E-010	9571026	Human	growth	hormone	hGH	binding	protein	298(assumed)	134000	150000	6.41e-05	5.1e-05					CS is the G120R mutant, which is away from the binding site and doesn't affect binding	SPR	1
1A22_A_B	FB296S	FB55S	INT		1A22_A_B,1BP3_A_B	3.7E-010	3.4E-010	9571026	Human	growth	hormone	hGH	binding	protein	298(assumed)									CS is the G120R mutant, which is away from the binding site and doesn't affect binding	SPR	1
1A22_A_B	TB301A	TB60A	SUP		1A22_A_B,1BP3_A_B	6.65E-009	3.4E-010	9571026	Human	growth	hormone	hGH	binding	protein	298(assumed)									CS is the G120R mutant, which is away from the binding site and doesn't affect binding	SPR	1
1A22_A_B	TB394A	TB149A	SUR		1A22_A_B,1BP3_A_B	4.8E-010	3.4E-010	9571026	Human	growth	hormone	hGH	binding	protein	298(assumed)									CS is the G120R mutant, which is away from the binding site and doesn't affect binding	SPR	1
1A22_A_B	KB415A	KB170A	INT		1A22_A_B,1BP3_A_B	1.28E-009	3.4E-010	9571026	Human	growth	hormone	hGH	binding	protein	298(assumed)	158000	150000	0.000202	5.1e-05					CS is the G120R mutant, which is away from the binding site and doesn't affect binding	SPR	1
1A22_A_B	RB243L	RB11L	SUP		1A22_A_B,1BP3_A_B	8.2E-010	3.4E-010	9571026	Human	growth	hormone	hGH	binding	protein	298(assumed)									CS is the G120R mutant, which is away from the binding site and doesn't affect binding	SPR	1
1A22_A_B	RB243M	RB11M	SUP		1A22_A_B,1BP3_A_B	1.84E-009	3.4E-010	9571026	Human	growth	hormone	hGH	binding	protein	298(assumed)									CS is the G120R mutant, which is away from the binding site and doesn't affect binding	SPR	1
1A22_A_B	NB272A,TB273A,QB274A,EB275A	NB31A,TB32A,QB33A,EB34A	SUR,RIM,RIM,RIM		1A22_A_B,1BP3_A_B	2.7E-010	3.4E-010	9571026	Human	growth	hormone	hGH	binding	protein	298(assumed)									CS is the G120R mutant, which is away from the binding site and doesn't affect binding	SPR	2
1A22_A_B	NB272A,TB273A,QB274A,EB275A,WB276A,WB280A	NB31A,TB32A,QB33A,EB34A,WB35A,WB39A	SUR,RIM,RIM,RIM,COR,RIM		1A22_A_B,1BP3_A_B	4.5E-010	3.4E-010	9571026	Human	growth	hormone	hGH	binding	protein	298(assumed)									CS is the G120R mutant, which is away from the binding site and doesn't affect binding	SPR	2
1A22_A_B	SB298A,SB302A	SB57A,SB61A	RIM,SUP		1A22_A_B,1BP3_A_B	1.3E-010	3.4E-010	9571026	Human	growth	hormone	hGH	binding	protein	298(assumed)									CS is the G120R mutant, which is away from the binding site and doesn't affect binding	SPR	2
1A22_A_B	EB320A,KB321A	EB79A,KB80A	RIM,COR		1A22_A_B,1BP3_A_B	1.9E-010	3.4E-010	9571026	Human	growth	hormone	hGH	binding	protein	298(assumed)									CS is the G120R mutant, which is away from the binding site and doesn't affect binding	SPR	2
1A22_A_B	QB366A,KB367A,VB371A	QB121A,KB122A,VB126A	RIM,RIM,COR		1A22_A_B,1BP3_A_B	7.8E-011	3.4E-010	9571026	Human	growth	hormone	hGH	binding	protein	298(assumed)									CS is the G120R mutant, which is away from the binding site and doesn't affect binding	SPR	2
1A22_A_B	RB417A,NB418A	RB172A,NB173A	COR,COR		1A22_A_B,1BP3_A_B	1.56E-009	3.4E-010	9571026	Human	growth	hormone	hGH	binding	protein	298(assumed)									CS is the G120R mutant, which is away from the binding site and doesn't affect binding	SPR	2
1A22_A_B	QB416A,RB417A,NB418A	QB171A,RB172A,NB173A	SUP,COR,COR		1A22_A_B,1BP3_A_B	2.19E-009	3.4E-010	9571026	Human	growth	hormone	hGH	binding	protein	298(assumed)									CS is the G120R mutant, which is away from the binding site and doesn't affect binding	SPR	2
1A22_A_B	SB298A,SB302A,EB320A,KB321A	SB57A,SB61A,EB79A,KB80A	RIM,SUP,RIM,COR		1A22_A_B,1BP3_A_B	7.5E-011	3.4E-010	9571026	Human	growth	hormone	hGH	binding	protein	298(assumed)									CS is the G120R mutant, which is away from the binding site and doesn't affect binding	SPR	2
1A22_A_B	SB298A,SB302A,EB320A,KB321A,QB366A,KB367A,VB371A	SB57A,SB61A,EB79A,KB80A,QB121A,KB122A,VB126A	RIM,SUP,RIM,COR,RIM,RIM,COR		1A22_A_B,1BP3_A_B	3.2E-011	3.4E-010	9571026	Human	growth	hormone	hGH	binding	protein	298(assumed)									CS is the G120R mutant, which is away from the binding site and doesn't affect binding	SPR	2
1A22_A_B	FB296S	FB55S	INT		1A22_A_B,1BP3_A_B	3.2E-010	4E-010	2034689	Human	growth	hormone	hGH	binding	protein	298									CS is the G120R mutant, which is away from the binding site and doesn't affect binding	IARA	1
1A22_A_B	KB234A,KB237A	KB2A,KB5A	SUR,INT		1A22_A_B,1BP3_A_B	6E-010	4E-010	2034689	Human	growth	hormone	hGH	binding	protein	298									CS is the G120R mutant, which is away from the binding site and doesn't affect binding	IARA	1
1A22_A_B	RB270A,RB271A,EB275A	RB29A,RB30A,EB34A	SUP,COR,RIM		1A22_A_B,1BP3_A_B	2e-09	4E-010	2034689	Human	growth	hormone	hGH	binding	protein	298									CS is the G120R mutant, which is away from the binding site and doesn't affect binding	IARA	1
1A22_A_B	DB319A,EB320A,KB321A	DB78A,EB79A,KB80A	INT,RIM,COR		1A22_A_B,1BP3_A_B	5.7E-010	4E-010	2034689	Human	growth	hormone	hGH	binding	protein	298									CS is the G120R mutant, which is away from the binding site and doesn't affect binding	IARA	1
1A22_A_B	DB352A,RB356A,EB358A	DB107A,RB111A,EB113A	SUR,SUR,SUR		1A22_A_B,1BP3_A_B	6.8E-010	4E-010	2034689	Human	growth	hormone	hGH	binding	protein	298									CS is the G120R mutant, which is away from the binding site and doesn't affect binding	IARA	1
1A22_A_B	RB361A,DB364A,KB367A	RB116A,DB119A,KB122A	SUR,SUP,RIM		1A22_A_B,1BP3_A_B	3.6E-010	4E-010	2034689	Human	growth	hormone	hGH	binding	protein	298									CS is the G120R mutant, which is away from the binding site and doesn't affect binding	IARA	1
1A22_A_B	EB383A,KB385A,KB387A,DB390A	EB138A,KB140A,KB142A,DB145A	SUR,SUR,SUR,SUR		1A22_A_B,1BP3_A_B	4.9E-010	4E-010	2034689	Human	growth	hormone	hGH	binding	protein	298									CS is the G120R mutant, which is away from the binding site and doesn't affect binding	IARA	1
1A22_A_B	KB403A,DB405A,KB406A,EB407A,EB409A	KB158A,DB160A,KB161A,EB162A,EB164A	SUR,SUR,SUR,SUR,INT		1A22_A_B,1BP3_A_B	2.65E-009	4E-010	2034689	Human	growth	hormone	hGH	binding	protein	298									CS is the G120R mutant, which is away from the binding site and doesn't affect binding	IARA	1
1A22_A_B	RB239A	RB7A	SUR		1A22_A_B,1BP3_A_B	6.3E-010	4E-010	2034689	Human	growth	hormone	hGH	binding	protein	298									CS is the G120R mutant, which is away from the binding site and doesn't affect binding	IARA	1
1A22_A_B	EB242A	EB10A	INT		1A22_A_B,1BP3_A_B	3.2E-009	4E-010	2034689	Human	growth	hormone	hGH	binding	protein	298									CS is the G120R mutant, which is away from the binding site and doesn't affect binding	IARA	1
1A22_A_B	RB243A	RB11A	SUP		1A22_A_B,1BP3_A_B	6.4E-010	4E-010	2034689	Human	growth	hormone	hGH	binding	protein	298									CS is the G120R mutant, which is away from the binding site and doesn't affect binding	IARA	1
1A22_A_B	EB244A	EB12A	RIM		1A22_A_B,1BP3_A_B	1.2E-009	4E-010	2034689	Human	growth	hormone	hGH	binding	protein	298									CS is the G120R mutant, which is away from the binding site and doesn't affect binding	IARA	1
1A22_A_B	RB270A	RB29A	SUP		1A22_A_B,1BP3_A_B	8.1E-010	4E-010	2034689	Human	growth	hormone	hGH	binding	protein	298									CS is the G120R mutant, which is away from the binding site and doesn't affect binding	IARA	1
1A22_A_B	RB271A	RB30A	COR		1A22_A_B,1BP3_A_B	1.1E-009	4E-010	2034689	Human	growth	hormone	hGH	binding	protein	298									CS is the G120R mutant, which is away from the binding site and doesn't affect binding	IARA	1
1A22_A_B	EB275A	EB34A	RIM		1A22_A_B,1BP3_A_B	3.5E-010	4E-010	2034689	Human	growth	hormone	hGH	binding	protein	298									CS is the G120R mutant, which is away from the binding site and doesn't affect binding	IARA	1
1A22_A_B	EB279A	EB38A	SUR		1A22_A_B,1BP3_A_B	3.5E-010	4E-010	2034689	Human	growth	hormone	hGH	binding	protein	298									CS is the G120R mutant, which is away from the binding site and doesn't affect binding	IARA	1
1A22_A_B	KB281A	KB40A	SUR		1A22_A_B,1BP3_A_B	5.1E-010	4E-010	2034689	Human	growth	hormone	hGH	binding	protein	298									CS is the G120R mutant, which is away from the binding site and doesn't affect binding	IARA	1
1A22_A_B	EB282A	EB41A	SUR		1A22_A_B,1BP3_A_B	1.5E-009	4E-010	2034689	Human	growth	hormone	hGH	binding	protein	298									CS is the G120R mutant, which is away from the binding site and doesn't affect binding	IARA	1
1A22_A_B	EB291A	EB50A	SUR		1A22_A_B,1BP3_A_B	5.4E-010	4E-010	2034689	Human	growth	hormone	hGH	binding	protein	298									CS is the G120R mutant, which is away from the binding site and doesn't affect binding	IARA	1
1A22_A_B	KB310A	KB69A	INT		1A22_A_B,1BP3_A_B	4.3E-010	4E-010	2034689	Human	growth	hormone	hGH	binding	protein	298									CS is the G120R mutant, which is away from the binding site and doesn't affect binding	IARA	1
1A22_A_B	DB326A	DB85A	SUP		1A22_A_B,1BP3_A_B	2.1E-009	4E-010	2034689	Human	growth	hormone	hGH	binding	protein	298									CS is the G120R mutant, which is away from the binding site and doesn't affect binding	IARA	1
1A22_A_B	EB327A	EB86A	RIM		1A22_A_B,1BP3_A_B	8E-010	4E-010	2034689	Human	growth	hormone	hGH	binding	protein	298									CS is the G120R mutant, which is away from the binding site and doesn't affect binding	IARA	1
1A22_A_B	DB332A	DB91A	SUR		1A22_A_B,1BP3_A_B	2.5E-009	4E-010	2034689	Human	growth	hormone	hGH	binding	protein	298									CS is the G120R mutant, which is away from the binding site and doesn't affect binding	IARA	1
1A22_A_B	EB373A	EB128A	INT		1A22_A_B,1BP3_A_B	4.6E-010	4E-010	2034689	Human	growth	hormone	hGH	binding	protein	298									CS is the G120R mutant, which is away from the binding site and doesn't affect binding	IARA	1
1A22_A_B	EB375A	EB130A	INT		1A22_A_B,1BP3_A_B	3.5E-010	4E-010	2034689	Human	growth	hormone	hGH	binding	protein	298									CS is the G120R mutant, which is away from the binding site and doesn't affect binding	IARA	1
1A22_A_B	KB379A	KB134A	INT		1A22_A_B,1BP3_A_B	4E-010	4E-010	2034689	Human	growth	hormone	hGH	binding	protein	298									CS is the G120R mutant, which is away from the binding site and doesn't affect binding	IARA	1
1A22_A_B	EB380A	EB135A	INT		1A22_A_B,1BP3_A_B	5.6E-010	4E-010	2034689	Human	growth	hormone	hGH	binding	protein	298									CS is the G120R mutant, which is away from the binding site and doesn't affect binding	IARA	1
1A22_A_B	KB403A	KB158A	SUR		1A22_A_B,1BP3_A_B	6E-010	4E-010	2034689	Human	growth	hormone	hGH	binding	protein	298									CS is the G120R mutant, which is away from the binding site and doesn't affect binding	IARA	1
1A22_A_B	DB405A	DB160A	SUR		1A22_A_B,1BP3_A_B	3.7E-010	4E-010	2034689	Human	growth	hormone	hGH	binding	protein	298									CS is the G120R mutant, which is away from the binding site and doesn't affect binding	IARA	1
1A22_A_B	KB406A	KB161A	SUR		1A22_A_B,1BP3_A_B	5.6E-010	4E-010	2034689	Human	growth	hormone	hGH	binding	protein	298									CS is the G120R mutant, which is away from the binding site and doesn't affect binding	IARA	1
1A22_A_B	EB407A	EB162A	SUR		1A22_A_B,1BP3_A_B	3.5E-010	4E-010	2034689	Human	growth	hormone	hGH	binding	protein	298									CS is the G120R mutant, which is away from the binding site and doesn't affect binding	IARA	1
1A22_A_B	EB409A	EB164A	INT		1A22_A_B,1BP3_A_B	3.6E-010	4E-010	2034689	Human	growth	hormone	hGH	binding	protein	298									CS is the G120R mutant, which is away from the binding site and doesn't affect binding	IARA	1
1A22_A_B	RB411A	RB166A	INT		1A22_A_B,1BP3_A_B	4.4E-010	4E-010	2034689	Human	growth	hormone	hGH	binding	protein	298									CS is the G120R mutant, which is away from the binding site and doesn't affect binding	IARA	1
1A22_A_B	RB413A	RB168A	INT		1A22_A_B,1BP3_A_B	2.9E-010	4E-010	2034689	Human	growth	hormone	hGH	binding	protein	298									CS is the G120R mutant, which is away from the binding site and doesn't affect binding	IARA	1
1A22_A_B	KB415A	KB170A	INT		1A22_A_B,1BP3_A_B	9.3E-010	4E-010	2034689	Human	growth	hormone	hGH	binding	protein	298									CS is the G120R mutant, which is away from the binding site and doesn't affect binding	IARA	1
1A22_A_B	RB417A	RB172A	COR		1A22_A_B,1BP3_A_B	7E-010	4E-010	2034689	Human	growth	hormone	hGH	binding	protein	298									CS is the G120R mutant, which is away from the binding site and doesn't affect binding.In paper, wild-type AA is LYS, not ARG.	IARA	1
1A22_A_B	EB424A	EB179A	SUR		1A22_A_B,1BP3_A_B	4.8E-010	4E-010	2034689	Human	growth	hormone	hGH	binding	protein	298									CS is the G120R mutant, which is away from the binding site and doesn't affect binding	IARA	1
1A22_A_B	WB276A	WB35A	COR		1A22_A_B,1BP3_A_B	1e-09	4E-010	2034689	Human	growth	hormone	hGH	binding	protein	298									CS is the G120R mutant, which is away from the binding site and doesn't affect binding	IARA	1
1A22_A_B	WB280A	WB39A	RIM		1A22_A_B,1BP3_A_B	5.3E-010	4E-010	2034689	Human	growth	hormone	hGH	binding	protein	298									CS is the G120R mutant, which is away from the binding site and doesn't affect binding	IARA	1
1A22_A_B	WB304A	WB63A	COR		1A22_A_B,1BP3_A_B	>1.00e-06	4E-010	2034689	Human	growth	hormone	hGH	binding	protein	298									CS is the G120R mutant, which is away from the binding site and doesn't affect binding	IARA	2
1A22_A_B	WB304F	WB63F	COR		1A22_A_B,1BP3_A_B	4.4e-08	4E-010	2034689	Human	growth	hormone	hGH	binding	protein	298									CS is the G120R mutant, which is away from the binding site and doesn't affect binding	IARA	1
1A22_A_B	YB295A	YB54A	SUR		1A22_A_B,1BP3_A_B	5.6E-010	4E-010	2034689	Human	growth	hormone	hGH	binding	protein	298									CS is the G120R mutant, which is away from the binding site and doesn't affect binding	IARA	1
1A22_A_B	PB241A	PB9A	INT		1A22_A_B,1BP3_A_B	6.2E-010	4E-010	2034689	Human	growth	hormone	hGH	binding	protein	298									CS is the G120R mutant, which is away from the binding site and doesn't affect binding	IARA	1
1A22_A_B	SB247A	SB15A	INT		1A22_A_B,1BP3_A_B	3.9E-010	4E-010	2034689	Human	growth	hormone	hGH	binding	protein	298									CS is the G120R mutant, which is away from the binding site and doesn't affect binding	IARA	1
1A22_A_B	TB251A	TB19A	SUR		1A22_A_B,1BP3_A_B	4.5E-010	4E-010	2034689	Human	growth	hormone	hGH	binding	protein	298									CS is the G120R mutant, which is away from the binding site and doesn't affect binding	IARA	1
1A22_A_B	NB272A	NB31A	SUR		1A22_A_B,1BP3_A_B	1.9E-010	4E-010	2034689	Human	growth	hormone	hGH	binding	protein	298									CS is the G120R mutant, which is away from the binding site and doesn't affect binding	IARA	1
1A22_A_B	TB273A	TB32A	RIM		1A22_A_B,1BP3_A_B	1.9E-010	4E-010	2034689	Human	growth	hormone	hGH	binding	protein	298									CS is the G120R mutant, which is away from the binding site and doesn't affect binding	IARA	1
1A22_A_B	QB274A	QB33A	RIM		1A22_A_B,1BP3_A_B	1.5E-010	4E-010	2034689	Human	growth	hormone	hGH	binding	protein	298									CS is the G120R mutant, which is away from the binding site and doesn't affect binding	IARA	1
1A22_A_B	TB277A	TB36A	SUR		1A22_A_B,1BP3_A_B	2.6E-010	4E-010	2034689	Human	growth	hormone	hGH	binding	protein	298									CS is the G120R mutant, which is away from the binding site and doesn't affect binding	IARA	1
1A22_A_B	QB278A	QB37A	INT		1A22_A_B,1BP3_A_B	2E-010	4E-010	2034689	Human	growth	hormone	hGH	binding	protein	298									CS is the G120R mutant, which is away from the binding site and doesn't affect binding	IARA	1
1A22_A_B	NB297A	NB56A	SUR		1A22_A_B,1BP3_A_B	2.6E-010	4E-010	2034689	Human	growth	hormone	hGH	binding	protein	298									CS is the G120R mutant, which is away from the binding site and doesn't affect binding	IARA	1
1A22_A_B	SB298A	SB57A	RIM		1A22_A_B,1BP3_A_B	2.3E-010	4E-010	2034689	Human	growth	hormone	hGH	binding	protein	298									CS is the G120R mutant, which is away from the binding site and doesn't affect binding	IARA	1
1A22_A_B	SB299A	SB58A	RIM		1A22_A_B,1BP3_A_B	1.7E-010	4E-010	2034689	Human	growth	hormone	hGH	binding	protein	298									CS is the G120R mutant, which is away from the binding site and doesn't affect binding	IARA	1
1A22_A_B	FB300A	FB59A	SUR		1A22_A_B,1BP3_A_B	3.9E-010	4E-010	2034689	Human	growth	hormone	hGH	binding	protein	298									CS is the G120R mutant, which is away from the binding site and doesn't affect binding	IARA	1
1A22_A_B	TB301A	TB60A	SUP		1A22_A_B,1BP3_A_B	2.5E-009	4E-010	2034689	Human	growth	hormone	hGH	binding	protein	298									CS is the G120R mutant, which is away from the binding site and doesn't affect binding	IARA	1
1A22_A_B	SB302A	SB61A	SUP		1A22_A_B,1BP3_A_B	8.8E-010	4E-010	2034689	Human	growth	hormone	hGH	binding	protein	298									CS is the G120R mutant, which is away from the binding site and doesn't affect binding	IARA	1
1A22_A_B	IB303A	IB62A	SUP		1A22_A_B,1BP3_A_B	8.3E-010	4E-010	2034689	Human	growth	hormone	hGH	binding	protein	298									CS is the G120R mutant, which is away from the binding site and doesn't affect binding	IARA	1
1A22_A_B	IB305A	IB64A	SUP		1A22_A_B,1BP3_A_B	5E-010	4E-010	2034689	Human	growth	hormone	hGH	binding	protein	298									CS is the G120R mutant, which is away from the binding site and doesn't affect binding	IARA	1
1A22_A_B	PB306A	PB65A	SUP		1A22_A_B,1BP3_A_B	3.37E-008	4E-010	2034689	Human	growth	hormone	hGH	binding	protein	298									CS is the G120R mutant, which is away from the binding site and doesn't affect binding	IARA	1
1A22_A_B	VB325A	VB84A	INT		1A22_A_B,1BP3_A_B	2.75E-009	4E-010	2034689	Human	growth	hormone	hGH	binding	protein	298									CS is the G120R mutant, which is away from the binding site and doesn't affect binding	IARA	1
1A22_A_B	IB328A	IB87A	INT		1A22_A_B,1BP3_A_B	1.08E-009	4E-010	2034689	Human	growth	hormone	hGH	binding	protein	298									CS is the G120R mutant, which is away from the binding site and doesn't affect binding	IARA	1
1A22_A_B	VB329A	VB88A	INT		1A22_A_B,1BP3_A_B	3.7E-010	4E-010	2034689	Human	growth	hormone	hGH	binding	protein	298									CS is the G120R mutant, which is away from the binding site and doesn't affect binding	IARA	1
1A22_A_B	QB330A	QB89A	INT		1A22_A_B,1BP3_A_B	3.8E-010	4E-010	2034689	Human	growth	hormone	hGH	binding	protein	298									CS is the G120R mutant, which is away from the binding site and doesn't affect binding	IARA	1
1A22_A_B	FA25A,YA42A,QA46A	FA25A,YA42A,QA46A	COR,COR,RIM		1A22_A_B,1BP3_A_B	4e-09	2.9E-009	8756685	Human	growth	hormone	hGH	binding	protein	298(assumed)	120000	170000	0.0005	0.00049					CS is the G120R mutant, which is away from the binding site and doesn't affect binding	SPR	1
1A22_A_B	FA25A	FA25A	COR		1A22_A_B,1BP3_A_B	1.4E-009	2.9E-009	8756685	Human	growth	hormone	hGH	binding	protein	298(assumed)	190000	170000	0.00028	0.00049					CS is the G120R mutant, which is away from the binding site and doesn't affect binding	SPR	1
1A22_A_B	YA42A,QA46A	YA42A,QA46A	COR,RIM		1A22_A_B,1BP3_A_B	4.6E-009	2.9E-009	8756685	Human	growth	hormone	hGH	binding	protein	298(assumed)	180000	170000	0.00085	0.00049					CS is the G120R mutant, which is away from the binding site and doesn't affect binding	SPR	1
1A22_A_B	FA25A,YA42A,QA46A	FA25A,YA42A,QA46A	COR,COR,RIM		1A22_A_B,1BP3_A_B	3.68E-009	2.6E-009	8756685	Human	growth	hormone	hGH	binding	protein	298(assumed)					-12.2	-9.4	-2.3	7.7	CS is the G120R mutant, which is away from the binding site and doesn't affect binding	ITC	2
1A22_A_B	FA25A	FA25A	COR		1A22_A_B,1BP3_A_B	1.34E-009	2.6E-009	8756685	Human	growth	hormone	hGH	binding	protein	298(assumed)					-12.2	-9.4	-0.3	7.7	CS is the G120R mutant, which is away from the binding site and doesn't affect binding	ITC	2
1A22_A_B	YA42A,QA46A	YA42A,QA46A	COR,RIM		1A22_A_B,1BP3_A_B	4.36E-009	2.6E-009	8756685	Human	growth	hormone	hGH	binding	protein	298(assumed)					-9.8	-9.4	5.3	7.7	CS is the G120R mutant, which is away from the binding site and doesn't affect binding	ITC	2
1A22_A_B	RB243A	RB11A	SUP		1A22_A_B,1BP3_A_B	3.95E-008	1e-09	7529940	Human	growth	hormone	hGH	binding	protein	298(assumed)									CS is the G120R mutant, which is away from the binding site and doesn't affect binding. ffinities calculated from ddG taken from ASEdb, assuming wt dG of -12.3.	RA	1
1A22_A_B	EB244A	EB12A	RIM		1A22_A_B,1BP3_A_B	2.01E-008	1e-09	7529940	Human	growth	hormone	hGH	binding	protein	298(assumed)									CS is the G120R mutant, which is away from the binding site and doesn't affect binding. ffinities calculated from ddG taken from ASEdb, assuming wt dG of -12.3.	RA	1
1A22_A_B	NB272A	NB31A	SUR		1A22_A_B,1BP3_A_B	1.35E-009	1e-09	7529940	Human	growth	hormone	hGH	binding	protein	298(assumed)									CS is the G120R mutant, which is away from the binding site and doesn't affect binding. ffinities calculated from ddG taken from ASEdb, assuming wt dG of -12.3.	RA	1
1A22_A_B	TB273A	TB32A	RIM		1A22_A_B,1BP3_A_B	1.14E-009	1e-09	7529940	Human	growth	hormone	hGH	binding	protein	298(assumed)									CS is the G120R mutant, which is away from the binding site and doesn't affect binding. ffinities calculated from ddG taken from ASEdb, assuming wt dG of -12.3.	RA	1
1A22_A_B	QB274A	QB33A	RIM		1A22_A_B,1BP3_A_B	1e-09	1e-09	7529940	Human	growth	hormone	hGH	binding	protein	298(assumed)									CS is the G120R mutant, which is away from the binding site and doesn't affect binding. ffinities calculated from ddG taken from ASEdb, assuming wt dG of -12.3.	RA	1
1A22_A_B	EB275A	EB34A	RIM		1A22_A_B,1BP3_A_B	8.13E-010	1e-09	7529940	Human	growth	hormone	hGH	binding	protein	298(assumed)									CS is the G120R mutant, which is away from the binding site and doesn't affect binding. ffinities calculated from ddG taken from ASEdb, assuming wt dG of -12.3.	RA	1
1A22_A_B	WB276A	WB35A	COR		1A22_A_B,1BP3_A_B	2.65E-009	1e-09	7529940	Human	growth	hormone	hGH	binding	protein	298(assumed)									CS is the G120R mutant, which is away from the binding site and doesn't affect binding. ffinities calculated from ddG taken from ASEdb, assuming wt dG of -12.3.	RA	1
1A22_A_B	WB280A	WB39A	RIM		1A22_A_B,1BP3_A_B	1e-09	1e-09	7529940	Human	growth	hormone	hGH	binding	protein	298(assumed)									CS is the G120R mutant, which is away from the binding site and doesn't affect binding. ffinities calculated from ddG taken from ASEdb, assuming wt dG of -12.3.	RA	1
1A22_A_B	SB298A	SB57A	RIM		1A22_A_B,1BP3_A_B	8.13E-010	1e-09	7529940	Human	growth	hormone	hGH	binding	protein	298(assumed)									CS is the G120R mutant, which is away from the binding site and doesn't affect binding. ffinities calculated from ddG taken from ASEdb, assuming wt dG of -12.3.	RA	1
1A22_A_B	SB302A	SB61A	SUP		1A22_A_B,1BP3_A_B	6.87E-010	1e-09	7529940	Human	growth	hormone	hGH	binding	protein	298(assumed)									CS is the G120R mutant, which is away from the binding site and doesn't affect binding. ffinities calculated from ddG taken from ASEdb, assuming wt dG of -12.3.	RA	1
1A22_A_B	IB303A	IB62A	SUP		1A22_A_B,1BP3_A_B	2.01E-008	1e-09	7529940	Human	growth	hormone	hGH	binding	protein	298(assumed)									CS is the G120R mutant, which is away from the binding site and doesn't affect binding. ffinities calculated from ddG taken from ASEdb, assuming wt dG of -12.3.	RA	1
1A22_A_B	IB305A	IB64A	SUP		1A22_A_B,1BP3_A_B	2.82E-008	1e-09	7529940	Human	growth	hormone	hGH	binding	protein	298(assumed)									CS is the G120R mutant, which is away from the binding site and doesn't affect binding. ffinities calculated from ddG taken from ASEdb, assuming wt dG of -12.3.	RA	1
1A22_A_B	CB308A	CB67A	SUP		1A22_A_B,1BP3_A_B	1e-09	1e-09	7529940	Human	growth	hormone	hGH	binding	protein	298(assumed)									CS is the G120R mutant, which is away from the binding site and doesn't affect binding. ffinities calculated from ddG taken from ASEdb, assuming wt dG of -12.3.	RA	1
1A22_A_B	EB320A	EB79A	RIM		1A22_A_B,1BP3_A_B	6.87E-010	1e-09	7529940	Human	growth	hormone	hGH	binding	protein	298(assumed)									CS is the G120R mutant, which is away from the binding site and doesn't affect binding. ffinities calculated from ddG taken from ASEdb, assuming wt dG of -12.3.	RA	1
1A22_A_B	KB321A	KB80A	COR		1A22_A_B,1BP3_A_B	1.14E-009	1e-09	7529940	Human	growth	hormone	hGH	binding	protein	298(assumed)									CS is the G120R mutant, which is away from the binding site and doesn't affect binding. ffinities calculated from ddG taken from ASEdb, assuming wt dG of -12.3.	RA	1
1A22_A_B	CB322A	CB81A	COR		1A22_A_B,1BP3_A_B	1e-09	1e-09	7529940	Human	growth	hormone	hGH	binding	protein	298(assumed)									CS is the G120R mutant, which is away from the binding site and doesn't affect binding. ffinities calculated from ddG taken from ASEdb, assuming wt dG of -12.3.	RA	1
1A22_A_B	SB324A	SB83A	SUP		1A22_A_B,1BP3_A_B	1.35E-009	1e-09	7529940	Human	growth	hormone	hGH	binding	protein	298(assumed)									CS is the G120R mutant, which is away from the binding site and doesn't affect binding. ffinities calculated from ddG taken from ASEdb, assuming wt dG of -12.3.	RA	1
1A22_A_B	DB326A	DB85A	SUP		1A22_A_B,1BP3_A_B	5.21E-009	1e-09	7529940	Human	growth	hormone	hGH	binding	protein	298(assumed)									CS is the G120R mutant, which is away from the binding site and doesn't affect binding. ffinities calculated from ddG taken from ASEdb, assuming wt dG of -12.3.	RA	1
1A22_A_B	EB327A	EB86A	RIM		1A22_A_B,1BP3_A_B	5.21E-009	1e-09	7529940	Human	growth	hormone	hGH	binding	protein	298(assumed)									CS is the G120R mutant, which is away from the binding site and doesn't affect binding. ffinities calculated from ddG taken from ASEdb, assuming wt dG of -12.3.	RA	1
1A22_A_B	DB364A	DB119A	SUP		1A22_A_B,1BP3_A_B	1.43E-008	1e-09	7529940	Human	growth	hormone	hGH	binding	protein	298(assumed)									CS is the G120R mutant, which is away from the binding site and doesn't affect binding. ffinities calculated from ddG taken from ASEdb, assuming wt dG of -12.3.	RA	1
1A22_A_B	IB365A	IB120A	COR		1A22_A_B,1BP3_A_B	3.95E-008	1e-09	7529940	Human	growth	hormone	hGH	binding	protein	298(assumed)									CS is the G120R mutant, which is away from the binding site and doesn't affect binding. ffinities calculated from ddG taken from ASEdb, assuming wt dG of -12.3.	RA	1
1A22_A_B	QB366A	QB121A	RIM		1A22_A_B,1BP3_A_B	1e-09	1e-09	7529940	Human	growth	hormone	hGH	binding	protein	298(assumed)									CS is the G120R mutant, which is away from the binding site and doesn't affect binding. ffinities calculated from ddG taken from ASEdb, assuming wt dG of -12.3.	RA	1
1A22_A_B	KB367A	KB122A	RIM		1A22_A_B,1BP3_A_B	1e-09	1e-09	7529940	Human	growth	hormone	hGH	binding	protein	298(assumed)									CS is the G120R mutant, which is away from the binding site and doesn't affect binding. ffinities calculated from ddG taken from ASEdb, assuming wt dG of -12.3.	RA	1
1A22_A_B	VB371A	VB126A	COR		1A22_A_B,1BP3_A_B	2.95E-010	1e-09	7529940	Human	growth	hormone	hGH	binding	protein	298(assumed)									CS is the G120R mutant, which is away from the binding site and doesn't affect binding. ffinities calculated from ddG taken from ASEdb, assuming wt dG of -12.3.	RA	1
1A22_A_B	TB394A	TB149A	SUR		1A22_A_B,1BP3_A_B	1.35E-009	1e-09	7529940	Human	growth	hormone	hGH	binding	protein	298(assumed)									CS is the G120R mutant, which is away from the binding site and doesn't affect binding. ffinities calculated from ddG taken from ASEdb, assuming wt dG of -12.3.	RA	1
1A22_A_B	TB395A	TB150A	RIM		1A22_A_B,1BP3_A_B	8.13E-010	1e-09	7529940	Human	growth	hormone	hGH	binding	protein	298(assumed)									CS is the G120R mutant, which is away from the binding site and doesn't affect binding. ffinities calculated from ddG taken from ASEdb, assuming wt dG of -12.3.	RA	1
1A22_A_B	QB416A	QB171A	SUP		1A22_A_B,1BP3_A_B	4.4E-009	1e-09	7529940	Human	growth	hormone	hGH	binding	protein	298(assumed)									CS is the G120R mutant, which is away from the binding site and doesn't affect binding. ffinities calculated from ddG taken from ASEdb, assuming wt dG of -12.3.	RA	1
1A22_A_B	RB417A	RB172A	COR		1A22_A_B,1BP3_A_B	1.35E-009	1e-09	7529940	Human	growth	hormone	hGH	binding	protein	298(assumed)									CS is the G120R mutant, which is away from the binding site and doesn't affect binding. ffinities calculated from ddG taken from ASEdb, assuming wt dG of -12.3.	RA	1
1A22_A_B	NB418A	NB173A	COR		1A22_A_B,1BP3_A_B	1.6E-009	1e-09	7529940	Human	growth	hormone	hGH	binding	protein	298(assumed)									CS is the G120R mutant, which is away from the binding site and doesn't affect binding. ffinities calculated from ddG taken from ASEdb, assuming wt dG of -12.3.	RA	1
1A22_A_B	PA2A	PA2A	SUR		1A22_A_B,1BP3_A_B	3.1E-010	3.4E-010	2471267	Human	growth	hormone	hGH	binding	protein	298(assumed)									CS is the G120R mutant, which is away from the binding site and doesn't affect binding	RA	2
1A22_A_B	TA3A	TA3A	SUR		1A22_A_B,1BP3_A_B	3.1E-010	3.4E-010	2471267	Human	growth	hormone	hGH	binding	protein	298(assumed)									CS is the G120R mutant, which is away from the binding site and doesn't affect binding	RA	2
1A22_A_B	IA4A	IA4A	SUR		1A22_A_B,1BP3_A_B	6.8E-010	3.4E-010	2471267	Human	growth	hormone	hGH	binding	protein	298(assumed)									CS is the G120R mutant, which is away from the binding site and doesn't affect binding	RA	2
1A22_A_B	PA5A	PA5A	SUR		1A22_A_B,1BP3_A_B	7.1E-010	3.4E-010	2471267	Human	growth	hormone	hGH	binding	protein	298(assumed)									CS is the G120R mutant, which is away from the binding site and doesn't affect binding	RA	2
1A22_A_B	LA6A	LA6A	INT		1A22_A_B,1BP3_A_B	1e-09	3.4E-010	2471267	Human	growth	hormone	hGH	binding	protein	298(assumed)									CS is the G120R mutant, which is away from the binding site and doesn't affect binding	RA	2
1A22_A_B	SA7A	SA7A	SUR		1A22_A_B,1BP3_A_B	6.1E-010	3.4E-010	2471267	Human	growth	hormone	hGH	binding	protein	298(assumed)									CS is the G120R mutant, which is away from the binding site and doesn't affect binding	RA	2
1A22_A_B	RA8A	RA8A	SUR		1A22_A_B,1BP3_A_B	4.8E-010	3.4E-010	2471267	Human	growth	hormone	hGH	binding	protein	298(assumed)									CS is the G120R mutant, which is away from the binding site and doesn't affect binding	RA	2
1A22_A_B	LA9A	LA9A	SUR		1A22_A_B,1BP3_A_B	3.2E-010	3.4E-010	2471267	Human	growth	hormone	hGH	binding	protein	298(assumed)									CS is the G120R mutant, which is away from the binding site and doesn't affect binding	RA	2
1A22_A_B	FA10A	FA10A	INT		1A22_A_B,1BP3_A_B	2e-09	3.4E-010	2471267	Human	growth	hormone	hGH	binding	protein	298(assumed)									CS is the G120R mutant, which is away from the binding site and doesn't affect binding	RA	2
1A22_A_B	NA12A	NA12A	SUR		1A22_A_B,1BP3_A_B	4E-010	3.4E-010	2471267	Human	growth	hormone	hGH	binding	protein	298(assumed)									CS is the G120R mutant, which is away from the binding site and doesn't affect binding	RA	2
1A22_A_B	MA14A	MA14A	INT		1A22_A_B,1BP3_A_B	7.5E-010	3.4E-010	2471267	Human	growth	hormone	hGH	binding	protein	298(assumed)									CS is the G120R mutant, which is away from the binding site and doesn't affect binding	RA	2
1A22_A_B	LA15A	LA15A	SUR		1A22_A_B,1BP3_A_B	4.4E-010	3.4E-010	2471267	Human	growth	hormone	hGH	binding	protein	298(assumed)									CS is the G120R mutant, which is away from the binding site and doesn't affect binding	RA	2
1A22_A_B	RA16A	RA16A	INT		1A22_A_B,1BP3_A_B	5.1E-010	3.4E-010	2471267	Human	growth	hormone	hGH	binding	protein	298(assumed)									CS is the G120R mutant, which is away from the binding site and doesn't affect binding	RA	2
1A22_A_B	HA18A	HA18A	COR		1A22_A_B,1BP3_A_B	2.4E-010	3.4E-010	2471267	Human	growth	hormone	hGH	binding	protein	298(assumed)									CS is the G120R mutant, which is away from the binding site and doesn't affect binding	RA	2
1A22_A_B	RA19A	RA19A	SUR		1A22_A_B,1BP3_A_B	3.7E-010	3.4E-010	2471267	Human	growth	hormone	hGH	binding	protein	298(assumed)									CS is the G120R mutant, which is away from the binding site and doesn't affect binding	RA	2
1A22_A_B	FA54A	FA54A	INT		1A22_A_B,1BP3_A_B	1.5E-009	3.4E-010	2471267	Human	growth	hormone	hGH	binding	protein	298(assumed)									CS is the G120R mutant, which is away from the binding site and doesn't affect binding	RA	2
1A22_A_B	SA55A	SA55A	INT		1A22_A_B,1BP3_A_B	4.1E-010	3.4E-010	2471267	Human	growth	hormone	hGH	binding	protein	298(assumed)									CS is the G120R mutant, which is away from the binding site and doesn't affect binding	RA	2
1A22_A_B	EA56A	EA56A	RIM		1A22_A_B,1BP3_A_B	1.4E-009	3.4E-010	2471267	Human	growth	hormone	hGH	binding	protein	298(assumed)									CS is the G120R mutant, which is away from the binding site and doesn't affect binding	RA	2
1A22_A_B	SA57A	SA57A	SUR		1A22_A_B,1BP3_A_B	4.8E-010	3.4E-010	2471267	Human	growth	hormone	hGH	binding	protein	298(assumed)									CS is the G120R mutant, which is away from the binding site and doesn't affect binding	RA	2
1A22_A_B	IA58A	IA58A	INT		1A22_A_B,1BP3_A_B	5.6E-009	3.4E-010	2471267	Human	growth	hormone	hGH	binding	protein	298(assumed)									CS is the G120R mutant, which is away from the binding site and doesn't affect binding	RA	2
1A22_A_B	PA59A	PA59A	SUR		1A22_A_B,1BP3_A_B	6.5E-010	3.4E-010	2471267	Human	growth	hormone	hGH	binding	protein	298(assumed)									CS is the G120R mutant, which is away from the binding site and doesn't affect binding	RA	2
1A22_A_B	SA62A	SA62A	COR		1A22_A_B,1BP3_A_B	1e-09	3.4E-010	2471267	Human	growth	hormone	hGH	binding	protein	298(assumed)									CS is the G120R mutant, which is away from the binding site and doesn't affect binding	RA	2
1A22_A_B	NA63A	NA63A	COR		1A22_A_B,1BP3_A_B	1.12E-009	3.4E-010	2471267	Human	growth	hormone	hGH	binding	protein	298(assumed)									CS is the G120R mutant, which is away from the binding site and doesn't affect binding	RA	2
1A22_A_B	RA64A	RA64A	COR		1A22_A_B,1BP3_A_B	7.11E-009	3.4E-010	2471267	Human	growth	hormone	hGH	binding	protein	298(assumed)									CS is the G120R mutant, which is away from the binding site and doesn't affect binding	RA	2
1A22_A_B	EA65A	EA65A	RIM		1A22_A_B,1BP3_A_B	2E-010	3.4E-010	2471267	Human	growth	hormone	hGH	binding	protein	298(assumed)									CS is the G120R mutant, which is away from the binding site and doesn't affect binding	RA	2
1A22_A_B	EA66A	EA66A	SUR		1A22_A_B,1BP3_A_B	7.1E-010	3.4E-010	2471267	Human	growth	hormone	hGH	binding	protein	298(assumed)									CS is the G120R mutant, which is away from the binding site and doesn't affect binding	RA	2
1A22_A_B	QA68A	QA68A	RIM		1A22_A_B,1BP3_A_B	1.8E-009	3.4E-010	2471267	Human	growth	hormone	hGH	binding	protein	298(assumed)									CS is the G120R mutant, which is away from the binding site and doesn't affect binding	RA	2
1A22_A_B	QA69A	QA69A	SUR		1A22_A_B,1BP3_A_B	3.1E-010	3.4E-010	2471267	Human	growth	hormone	hGH	binding	protein	298(assumed)									CS is the G120R mutant, which is away from the binding site and doesn't affect binding	RA	2
1A22_A_B	KA70A	KA70A	SUR		1A22_A_B,1BP3_A_B	8.2E-010	3.4E-010	2471267	Human	growth	hormone	hGH	binding	protein	298(assumed)									CS is the G120R mutant, which is away from the binding site and doesn't affect binding	RA	2
1A22_A_B	SA71A	SA71A	SUR		1A22_A_B,1BP3_A_B	6.8E-010	3.4E-010	2471267	Human	growth	hormone	hGH	binding	protein	298(assumed)									CS is the G120R mutant, which is away from the binding site and doesn't affect binding	RA	2
1A22_A_B	LA73A	LA73A	INT		1A22_A_B,1BP3_A_B	2.4E-010	3.4E-010	2471267	Human	growth	hormone	hGH	binding	protein	298(assumed)									CS is the G120R mutant, which is away from the binding site and doesn't affect binding	RA	2
1A22_A_B	RA167A	RA156A	COR		1A22_A_B,1BP3_A_B	2.6E-010	3.4E-010	2471267	Human	growth	hormone	hGH	binding	protein	298(assumed)									CS is the G120R mutant, which is away from the binding site and doesn't affect binding	RA	2
1A22_A_B	KA168A	KA157A	COR		1A22_A_B,1BP3_A_B	3.7E-010	3.4E-010	2471267	Human	growth	hormone	hGH	binding	protein	298(assumed)									CS is the G120R mutant, which is away from the binding site and doesn't affect binding	RA	2
1A22_A_B	DA171A	DA160A	COR		1A22_A_B,1BP3_A_B	2.4E-009	3.4E-010	2471267	Human	growth	hormone	hGH	binding	protein	298(assumed)									CS is the G120R mutant, which is away from the binding site and doesn't affect binding	RA	2
1A22_A_B	KA172A	KA161A	SUP		1A22_A_B,1BP3_A_B	4.6E-009	3.4E-010	2471267	Human	growth	hormone	hGH	binding	protein	298(assumed)									CS is the G120R mutant, which is away from the binding site and doesn't affect binding	RA	2
1A22_A_B	EA174A	EA163A	COR		1A22_A_B,1BP3_A_B	7.5E-011	3.4E-010	2471267	Human	growth	hormone	hGH	binding	protein	298(assumed)									CS is the G120R mutant, which is away from the binding site and doesn't affect binding	RA	2
1A22_A_B	TA175S	TA164S	COR		1A22_A_B,1BP3_A_B	5.9E-009	3.4E-010	2471267	Human	growth	hormone	hGH	binding	protein	298(assumed)									CS is the G120R mutant, which is away from the binding site and doesn't affect binding	RA	2
1A22_A_B	FA176A	FA165A	SUP		1A22_A_B,1BP3_A_B	5.4E-009	3.4E-010	2471267	Human	growth	hormone	hGH	binding	protein	298(assumed)									CS is the G120R mutant, which is away from the binding site and doesn't affect binding	RA	2
1A22_A_B	RA178N	RA167N	COR		1A22_A_B,1BP3_A_B	2.9E-009	3.4E-010	2471267	Human	growth	hormone	hGH	binding	protein	298(assumed)									CS is the G120R mutant, which is away from the binding site and doesn't affect binding	RA	2
1A22_A_B	IA179A	IA168A	SUP		1A22_A_B,1BP3_A_B	9.2E-010	3.4E-010	2471267	Human	growth	hormone	hGH	binding	protein	298(assumed)									CS is the G120R mutant, which is away from the binding site and doesn't affect binding	RA	2
1A22_A_B	VA180A	VA169A	INT		1A22_A_B,1BP3_A_B	3.4E-010	3.4E-010	2471267	Human	growth	hormone	hGH	binding	protein	298(assumed)									CS is the G120R mutant, which is away from the binding site and doesn't affect binding	RA	2
1A22_A_B	QA181A	QA170A	INT		1A22_A_B,1BP3_A_B	5.4E-010	3.4E-010	2471267	Human	growth	hormone	hGH	binding	protein	298(assumed)									CS is the G120R mutant, which is away from the binding site and doesn't affect binding	RA	2
1A22_A_B	CA182A	CA171A	COR		1A22_A_B,1BP3_A_B	1.9E-009	3.4E-010	2471267	Human	growth	hormone	hGH	binding	protein	298(assumed)									CS is the G120R mutant, which is away from the binding site and doesn't affect binding	RA	2
1A22_A_B	RA183A	RA172A	RIM		1A22_A_B,1BP3_A_B	7.1E-010	3.4E-010	2471267	Human	growth	hormone	hGH	binding	protein	298(assumed)									CS is the G120R mutant, which is away from the binding site and doesn't affect binding	RA	2
1A22_A_B	SA184A	SA173A	SUR		1A22_A_B,1BP3_A_B	3.1E-010	3.4E-010	2471267	Human	growth	hormone	hGH	binding	protein	298(assumed)									CS is the G120R mutant, which is away from the binding site and doesn't affect binding	RA	2
1A22_A_B	VA185A	VA174A	INT		1A22_A_B,1BP3_A_B	1.5E-009	3.4E-010	2471267	Human	growth	hormone	hGH	binding	protein	298(assumed)									CS is the G120R mutant, which is away from the binding site and doesn't affect binding	RA	2
1A22_A_B	EA186A	EA175A	SUR		1A22_A_B,1BP3_A_B	2.7E-010	3.4E-010	2471267	Human	growth	hormone	hGH	binding	protein	298(assumed)									CS is the G120R mutant, which is away from the binding site and doesn't affect binding	RA	2
1A22_A_B	GA187A	GA176A	SUR		1A22_A_B,1BP3_A_B	6.1E-010	3.4E-010	2471267	Human	growth	hormone	hGH	binding	protein	298(assumed)									CS is the G120R mutant, which is away from the binding site and doesn't affect binding	RA	2
1A22_A_B	SA188A	SA177A	SUR		1A22_A_B,1BP3_A_B	2.4E-010	3.4E-010	2471267	Human	growth	hormone	hGH	binding	protein	298(assumed)									CS is the G120R mutant, which is away from the binding site and doesn't affect binding	RA	2
1A22_A_B	FA191A	FA180A	RIM		1A22_A_B,1BP3_A_B	4.7E-010	3.4E-010	2471267	Human	growth	hormone	hGH	binding	protein	298(assumed)									CS is the G120R mutant, which is away from the binding site and doesn't affect binding	RA	2
1A22_A_B	IA58L	IA58L	INT		1A22_A_B,1BP3_A_B	5.8E-010	3.4E-010	2321008	Human	growth	hormone	hGH	binding	protein	298(assumed)									CS is the G120R mutant, which is away from the binding site and doesn't affect binding	RA	2
1A22_A_B	RA64K	RA64K	COR		1A22_A_B,1BP3_A_B	2E-010	3.4E-010	2321008	Human	growth	hormone	hGH	binding	protein	298(assumed)									CS is the G120R mutant, which is away from the binding site and doesn't affect binding	RA	2
1A22_A_B	FA176Y	FA165Y	SUP		1A22_A_B,1BP3_A_B	2.9E-009	3.4E-010	2321008	Human	growth	hormone	hGH	binding	protein	298(assumed)									CS is the G120R mutant, which is away from the binding site and doesn't affect binding	RA	2
1A22_A_B	RA178K	RA167K	COR		1A22_A_B,1BP3_A_B	1.7E-009	3.4E-010	2321008	Human	growth	hormone	hGH	binding	protein	298(assumed)									CS is the G120R mutant, which is away from the binding site and doesn't affect binding	RA	2
1A22_A_B	NA12H,FA25L	NA12H,FA25L	SUR,COR		1A22_A_B,1BP3_A_B	1.4E-009	3.4E-010	2466339	Human	growth	hormone	hGH	binding	protein	298(assumed)									CS is the G120R mutant, which is away from the binding site and doesn't affect binding	RA	2
1A22_A_B	DA11A,MA14V,HA18Q,RA19H,FA25A,QA29K,EA33R	DA11A,MA14V,HA18Q,RA19H,FA25A,QA29K,EA33R	SUR,INT,COR,SUR,COR,SUR,SUR		1A22_A_B,1BP3_A_B	1.2E-009	3.4E-010	2466339	Human	growth	hormone	hGH	binding	protein	298(assumed)									CS is the G120R mutant, which is away from the binding site and doesn't affect binding	RA	2
1A22_A_B	NA12R,MA14V,LA15V,RA16L,RA19Y,FA25S,DA26E,QA29S,EA30Q,EA33K	NA12R,MA14V,LA15V,RA16L,RA19Y,FA25S,DA26E,QA29S,EA30Q,EA33K	SUR,INT,SUR,INT,SUR,COR,SUR,SUR,SUR,SUR		1A22_A_B,1BP3_A_B	3.6E-009	3.4E-010	2466339	Human	growth	hormone	hGH	binding	protein	298(assumed)									CS is the G120R mutant, which is away from the binding site and doesn't affect binding	RA	2
1A22_A_B	NA12R,MA14V,LA15V,RA16L,RA19Y	NA12R,MA14V,LA15V,RA16L,RA19Y	SUR,INT,SUR,INT,SUR		1A22_A_B,1BP3_A_B	5.8E-009	3.4E-010	2466339	Human	growth	hormone	hGH	binding	protein	298(assumed)									CS is the G120R mutant, which is away from the binding site and doesn't affect binding	RA	2
1A22_A_B	QA22N,FA25S,DA26E,QA29S,EA30Q,EA33K	QA22N,FA25S,DA26E,QA29S,EA30Q,EA33K	RIM,COR,SUR,SUR,SUR,SUR		1A22_A_B,1BP3_A_B	2.9E-010	3.4E-010	2466339	Human	growth	hormone	hGH	binding	protein	298(assumed)									CS is the G120R mutant, which is away from the binding site and doesn't affect binding	RA	2
1A22_A_B	QA46H,NA47D,PA48S,QA49E,LA52F	QA46H,NA47D,PA48S,QA49E,LA52F	RIM,SUR,COR,RIM,RIM		1A22_A_B,1BP3_A_B	2.5E-009	3.4E-010	2466339	Human	growth	hormone	hGH	binding	protein	298(assumed)									CS is the G120R mutant, which is away from the binding site and doesn't affect binding	RA	2
1A22_A_B	PA48A,TA50A,SA51A,LA52F	PA48A,TA50A,SA51A,LA52F	COR,SUR,SUP,RIM		1A22_A_B,1BP3_A_B	9.4E-010	3.4E-010	2466339	Human	growth	hormone	hGH	binding	protein	298(assumed)									CS is the G120R mutant, which is away from the binding site and doesn't affect binding	RA	2
1A22_A_B	EA56D,RA64M	EA56D,RA64M	RIM,COR		1A22_A_B,1BP3_A_B	1e-08	3.4E-010	2466339	Human	growth	hormone	hGH	binding	protein	298(assumed)									CS is the G120R mutant, which is away from the binding site and doesn't affect binding	RA	2
1A22_A_B	SA57T,TA60A,SA62T,NA63G,RA64K,EA65D,TA67A,KA70R,NA72D,LA73V	SA57T,TA60A,SA62T,NA63G,RA64K,EA65D,TA67A,KA70R,NA72D,LA73V	SUR,INT,COR,COR,COR,RIM,SUP,SUR,INT,INT		1A22_A_B,1BP3_A_B	5.8E-009	3.4E-010	2466339	Human	growth	hormone	hGH	binding	protein	298(assumed)									CS is the G120R mutant, which is away from the binding site and doesn't affect binding	RA	2
1A22_A_B	FA54H,SA55T,EA56S,IA58L,PA59A,SA62E,NA63D,RA64K,EA66Q,TA67A,KA70M,SA71N,NA72Q,LA73K,EA74D	FA54H,SA55T,EA56S,IA58L,PA59A,SA62E,NA63D,RA64K,EA66Q,TA67A,KA70M,SA71N,NA72Q,LA73K,EA74D	INT,INT,RIM,INT,SUR,COR,COR,COR,SUR,SUP,SUR,SUR,INT,INT,SUR		1A22_A_B,1BP3_A_B	2.3e-08	3.4E-010	2466339	Human	growth	hormone	hGH	binding	protein	298(assumed)									CS is the G120R mutant, which is away from the binding site and doesn't affect binding	RA	2
1A22_A_B	EA88G,QA91Y,FA92H,RA94T,SA95E	EA88G,QA91Y,FA92H,RA94T,SA95E	SUR,SUR,SUR,SUR,SUR		1A22_A_B,1BP3_A_B	4.7E-010	3.4E-010	2466339	Human	growth	hormone	hGH	binding	protein	298(assumed)									CS is the G120R mutant, which is away from the binding site and doesn't affect binding	RA	2
1A22_A_B	FA97R,AA98G,NA99M,SA100Q,LA101D,VA102A,YA103P,GA104E	FA97R,AA98G,NA99M,SA100Q,LA101D,VA102A,YA103P,GA104E	INT,SUR,SUR,INT,SUR,SUR,SUR,SUR		1A22_A_B,1BP3_A_B	5.3E-010	3.4E-010	2466339	Human	growth	hormone	hGH	binding	protein	298(assumed)									CS is the G120R mutant, which is away from the binding site and doesn't affect binding	RA	2
1A22_A_B	NA109D,VA110D,DA112H	NA109D,VA110D,DA112H	SUR,INT,SUR		1A22_A_B,1BP3_A_B	6.1E-010	3.4E-010	2466339	Human	growth	hormone	hGH	binding	protein	298(assumed)									CS is the G120R mutant, which is away from the binding site and doesn't affect binding	RA	2
1A22_A_B	YA111V,LA113I,KA115E,DA116Q,EA118K,EA119R,QA122E,TA123G,GA126L,RA127I,EA129S	YA111V,LA113I,KA115E,DA116Q,EA118K,EA119R,QA122E,TA123G,GA126L,RA127I,EA129S	INT,INT,SUR,SUR,INT,SUR,SUR,SUR,SUR,SUR,SUR		1A22_A_B,1BP3_A_B	5.2E-010	3.4E-010	2466339	Human	growth	hormone	hGH	binding	protein	298(assumed)									CS is the G120R mutant, which is away from the binding site and doesn't affect binding, GA120L is removed from the list of mutations.	RA	2
1A22_A_B	RA127D,LA128V,EA129H	RA127D,LA128V,EA129H	SUR,INT,SUR		1A22_A_B,1BP3_A_B	5.8E-010	3.4E-010	2466339	Human	growth	hormone	hGH	binding	protein	298(assumed)									CS is the G120R mutant, which is away from the binding site and doesn't affect binding.DA130P,GA131E,SA132T,PA133K,RA134E,TA135N are not included as they appear in a disordered region	RA	2
1A22_A_B	RA167K,DA171H,IA179V,QA181K	RA156K,DA160H,IA168V,QA170K	COR,COR,SUP,INT		1A22_A_B,1BP3_A_B	9.2E-009	3.4E-010	2466339	Human	growth	hormone	hGH	binding	protein	298(assumed)									CS is the G120R mutant, which is away from the binding site and doesn't affect binding	RA	2
1BP3_A_B	DA11A,MA14V,HA18Q,RA19H,FA25A,QA29K,EA33R	DA11A,MA14V,HA18Q,RA19H,FA25A,QA29K,EA33R	SUR,INT,RIM,SUR,COR,SUR,SUR		1BP3_A_B,3MZG_A_B,3N06_A_B,3N0P_A_B,3NCB_A_B,3NCC_A_B,1A22_A_B	1.45E-008	3.3E-011	2014261	Human	growth	hormone	Prolactin	receptor	298(assumed)									CS is the G120R mutant, which is away from the binding site and doesn't affect binding	RA	2
1BP3_A_B	PA48A,TA50A,SA51A,LA52F	PA48A,TA50A,SA51A,LA52F	RIM,SUR,SUP,RIM		1BP3_A_B,3MZG_A_B,3N06_A_B,3N0P_A_B,3NCB_A_B,3NCC_A_B,1A22_A_B	5E-011	3.3E-011	2014261	Human	growth	hormone	Prolactin	receptor	298(assumed)									CS is the G120R mutant, which is away from the binding site and doesn't affect binding	RA	2
1BP3_A_B	SA57T,TA60A,SA62T,NA63G,RA64K,EA65D,TA67A,KA70R,NA72D,LA73V	SA57T,TA60A,SA62T,NA63G,RA64K,EA65D,TA67A,KA70R,NA72D,LA73V	SUR,RIM,RIM,COR,RIM,RIM,SUP,INT,INT,INT		1BP3_A_B,3MZG_A_B,3N06_A_B,3N0P_A_B,3NCB_A_B,3NCC_A_B,1A22_A_B	1.6E-009	3.3E-011	2014261	Human	growth	hormone	Prolactin	receptor	298(assumed)									CS is the G120R mutant, which is away from the binding site and doesn't affect binding	RA	2
1BP3_A_B	QA46H,NA47D,PA48S,QA49E,LA52F	QA46H,NA47D,PA48S,QA49E,LA52F	SUR,RIM,RIM,SUR,RIM		1BP3_A_B,3MZG_A_B,3N06_A_B,3N0P_A_B,3NCB_A_B,3NCC_A_B,1A22_A_B	5E-011	3.3E-011	2014261	Human	growth	hormone	Prolactin	receptor	298(assumed)									CS is the G120R mutant, which is away from the binding site and doesn't affect binding	RA	2
1BP3_A_B	EA56D,RA64M	EA56D,RA64M	SUR,RIM		1BP3_A_B,3MZG_A_B,3N06_A_B,3N0P_A_B,3NCB_A_B,3NCC_A_B,1A22_A_B	7E-011	3.3E-011	2014261	Human	growth	hormone	Prolactin	receptor	298(assumed)									CS is the G120R mutant, which is away from the binding site and doesn't affect binding	RA	2
1BP3_A_B	NA12R,MA14V,LA15V,RA16L,RA19Y	NA12R,MA14V,LA15V,RA16L,RA19Y	SUR,INT,SUR,SUR,SUR		1BP3_A_B,3MZG_A_B,3N06_A_B,3N0P_A_B,3NCB_A_B,3NCC_A_B,1A22_A_B	6.3E-011	3.3E-011	2014261	Human	growth	hormone	Prolactin	receptor	298(assumed)									CS is the G120R mutant, which is away from the binding site and doesn't affect binding	RA	2
1BP3_A_B	QA22N,FA25S,DA26E,QA29S,EA30Q,EA33K	QA22N,FA25S,DA26E,QA29S,EA30Q,EA33K	RIM,COR,SUR,SUR,SUR,SUR		1BP3_A_B,3MZG_A_B,3N06_A_B,3N0P_A_B,3NCB_A_B,3NCC_A_B,1A22_A_B	5E-010	3.3E-011	2014261	Human	growth	hormone	Prolactin	receptor	298(assumed)									CS is the G120R mutant, which is away from the binding site and doesn't affect binding	RA	2
1BP3_A_B	FA54H,SA55T,EA56S,IA58L,PA59A,SA62E,NA63D,RA64K,EA66Q,TA67A,KA70M,SA71N,NA72Q,LA73K,EA74D	FA54H,SA55T,EA56S,IA58L,PA59A,SA62E,NA63D,RA64K,EA66Q,TA67A,KA70M,SA71N,NA72Q,LA73K,EA74D	INT,INT,SUR,INT,SUR,RIM,COR,RIM,SUR,SUP,INT,SUR,INT,INT,SUR		1BP3_A_B,3MZG_A_B,3N06_A_B,3N0P_A_B,3NCB_A_B,3NCC_A_B,1A22_A_B	6E-011	3.3E-011	2014261	Human	growth	hormone	Prolactin	receptor	298(assumed)									CS is the G120R mutant, which is away from the binding site and doesn't affect binding	RA	2
1BP3_A_B	EA88G,QA91Y,FA92H,RA94T,SA95E	EA88G,QA91Y,FA92H,RA94T,SA95E	SUR,SUR,SUR,SUR,SUR		1BP3_A_B,3MZG_A_B,3N06_A_B,3N0P_A_B,3NCB_A_B,3NCC_A_B,1A22_A_B	4.7E-011	3.3E-011	2014261	Human	growth	hormone	Prolactin	receptor	298(assumed)									CS is the G120R mutant, which is away from the binding site and doesn't affect binding	RA	2
1BP3_A_B	FA97R,AA98G,NA99M,SA100Q,LA101D,VA102A,YA103P,GA104E	FA97R,AA98G,NA99M,SA100Q,LA101D,VA102A,YA103P,GA104E	INT,SUR,SUR,INT,SUR,INT,SUR,INT		1BP3_A_B,3MZG_A_B,3N06_A_B,3N0P_A_B,3NCB_A_B,3NCC_A_B,1A22_A_B	6.3E-011	3.3E-011	2014261	Human	growth	hormone	Prolactin	receptor	298(assumed)									CS is the G120R mutant, which is away from the binding site and doesn't affect binding	RA	2
1BP3_A_B	YA111V,LA113I,KA115E,DA116Q,EA118K,EA119R,RA120L,QA122E,TA123G,GA126L,RA127I,EA129S	YA111V,LA113I,KA115E,DA116Q,EA118K,EA119R,RA120L,QA122E,TA123G,GA126L,RA127I,EA129S	SUR,INT,SUR,SUR,INT,SUR,SUR,SUR,SUR,SUR,SUR,SUR		1BP3_A_B,3MZG_A_B,3N06_A_B,3N0P_A_B,3NCB_A_B,3NCC_A_B,1A22_A_B	1.7E-011	3.3E-011	2014261	Human	growth	hormone	Prolactin	receptor	298(assumed)									CS is the G120R mutant, which is away from the binding site and doesn't affect binding	RA	2
1BP3_A_B	FA10A	FA10A	INT		1BP3_A_B,3MZG_A_B,3N06_A_B,3N0P_A_B,3NCB_A_B,3NCC_A_B,1A22_A_B	3.3E-011	3.3E-011	2014261	Human	growth	hormone	Prolactin	receptor	298(assumed)									CS is the G120R mutant, which is away from the binding site and doesn't affect binding	RA	2
1BP3_A_B	NA12A	NA12A	SUR		1BP3_A_B,3MZG_A_B,3N06_A_B,3N0P_A_B,3NCB_A_B,3NCC_A_B,1A22_A_B	2E-011	3.3E-011	2014261	Human	growth	hormone	Prolactin	receptor	298(assumed)									CS is the G120R mutant, which is away from the binding site and doesn't affect binding	RA	2
1BP3_A_B	LA15A	LA15A	SUR		1BP3_A_B,3MZG_A_B,3N06_A_B,3N0P_A_B,3NCB_A_B,3NCC_A_B,1A22_A_B	3.3E-011	3.3E-011	2014261	Human	growth	hormone	Prolactin	receptor	298(assumed)									CS is the G120R mutant, which is away from the binding site and doesn't affect binding	RA	2
1BP3_A_B	RA16A	RA16A	SUR		1BP3_A_B,3MZG_A_B,3N06_A_B,3N0P_A_B,3NCB_A_B,3NCC_A_B,1A22_A_B	3.3E-011	3.3E-011	2014261	Human	growth	hormone	Prolactin	receptor	298(assumed)									CS is the G120R mutant, which is away from the binding site and doesn't affect binding	RA	2
1BP3_A_B	HA18A	HA18A	RIM		1BP3_A_B,3MZG_A_B,3N06_A_B,3N0P_A_B,3NCB_A_B,3NCC_A_B,1A22_A_B	4.5E-009	3.3E-011	2014261	Human	growth	hormone	Prolactin	receptor	298(assumed)									CS is the G120R mutant, which is away from the binding site and doesn't affect binding	RA	2
1BP3_A_B	RA19A	RA19A	SUR		1BP3_A_B,3MZG_A_B,3N06_A_B,3N0P_A_B,3NCB_A_B,3NCC_A_B,1A22_A_B	3.3E-011	3.3E-011	2014261	Human	growth	hormone	Prolactin	receptor	298(assumed)									CS is the G120R mutant, which is away from the binding site and doesn't affect binding	RA	2
1BP3_A_B	HA21A	HA21A	SUP		1BP3_A_B,3MZG_A_B,3N06_A_B,3N0P_A_B,3NCB_A_B,3NCC_A_B,1A22_A_B	3e-09	3.3E-011	2014261	Human	growth	hormone	Prolactin	receptor	298(assumed)									CS is the G120R mutant, which is away from the binding site and doesn't affect binding	RA	2
1BP3_A_B	FA25A	FA25A	COR		1BP3_A_B,3MZG_A_B,3N06_A_B,3N0P_A_B,3NCB_A_B,3NCC_A_B,1A22_A_B	2.3E-010	3.3E-011	2014261	Human	growth	hormone	Prolactin	receptor	298(assumed)									CS is the G120R mutant, which is away from the binding site and doesn't affect binding	RA	2
1BP3_A_B	DA26E	DA26E	SUR		1BP3_A_B,3MZG_A_B,3N06_A_B,3N0P_A_B,3NCB_A_B,3NCC_A_B,1A22_A_B	6.3E-011	3.3E-011	2014261	Human	growth	hormone	Prolactin	receptor	298(assumed)									CS is the G120R mutant, which is away from the binding site and doesn't affect binding	RA	2
1BP3_A_B	FA54A	FA54A	INT		1BP3_A_B,3MZG_A_B,3N06_A_B,3N0P_A_B,3NCB_A_B,3NCC_A_B,1A22_A_B	4.7E-011	3.3E-011	2014261	Human	growth	hormone	Prolactin	receptor	298(assumed)									CS is the G120R mutant, which is away from the binding site and doesn't affect binding	RA	2
1BP3_A_B	SA55A	SA55A	INT		1BP3_A_B,3MZG_A_B,3N06_A_B,3N0P_A_B,3NCB_A_B,3NCC_A_B,1A22_A_B	5E-011	3.3E-011	2014261	Human	growth	hormone	Prolactin	receptor	298(assumed)									CS is the G120R mutant, which is away from the binding site and doesn't affect binding	RA	2
1BP3_A_B	EA56A	EA56A	SUR		1BP3_A_B,3MZG_A_B,3N06_A_B,3N0P_A_B,3NCB_A_B,3NCC_A_B,1A22_A_B	2.7E-011	3.3E-011	2014261	Human	growth	hormone	Prolactin	receptor	298(assumed)									CS is the G120R mutant, which is away from the binding site and doesn't affect binding	RA	2
1BP3_A_B	SA57A	SA57A	SUR		1BP3_A_B,3MZG_A_B,3N06_A_B,3N0P_A_B,3NCB_A_B,3NCC_A_B,1A22_A_B	3.5E-011	3.3E-011	2014261	Human	growth	hormone	Prolactin	receptor	298(assumed)									CS is the G120R mutant, which is away from the binding site and doesn't affect binding	RA	2
1BP3_A_B	IA58A	IA58A	INT		1BP3_A_B,3MZG_A_B,3N06_A_B,3N0P_A_B,3NCB_A_B,3NCC_A_B,1A22_A_B	6.11E-010	3.3E-011	2014261	Human	growth	hormone	Prolactin	receptor	298(assumed)									CS is the G120R mutant, which is away from the binding site and doesn't affect binding	RA	2
1BP3_A_B	PA59A	PA59A	SUR		1BP3_A_B,3MZG_A_B,3N06_A_B,3N0P_A_B,3NCB_A_B,3NCC_A_B,1A22_A_B	4.3E-011	3.3E-011	2014261	Human	growth	hormone	Prolactin	receptor	298(assumed)									CS is the G120R mutant, which is away from the binding site and doesn't affect binding	RA	2
1BP3_A_B	SA62A	SA62A	RIM		1BP3_A_B,3MZG_A_B,3N06_A_B,3N0P_A_B,3NCB_A_B,3NCC_A_B,1A22_A_B	3.6E-010	3.3E-011	2014261	Human	growth	hormone	Prolactin	receptor	298(assumed)									CS is the G120R mutant, which is away from the binding site and doesn't affect binding	RA	2
1BP3_A_B	NA63A	NA63A	COR		1BP3_A_B,3MZG_A_B,3N06_A_B,3N0P_A_B,3NCB_A_B,3NCC_A_B,1A22_A_B	1.4E-010	3.3E-011	2014261	Human	growth	hormone	Prolactin	receptor	298(assumed)									CS is the G120R mutant, which is away from the binding site and doesn't affect binding	RA	2
1BP3_A_B	RA64A	RA64A	RIM		1BP3_A_B,3MZG_A_B,3N06_A_B,3N0P_A_B,3NCB_A_B,3NCC_A_B,1A22_A_B	6E-011	3.3E-011	2014261	Human	growth	hormone	Prolactin	receptor	298(assumed)									CS is the G120R mutant, which is away from the binding site and doesn't affect binding	RA	2
1BP3_A_B	EA65A	EA65A	RIM		1BP3_A_B,3MZG_A_B,3N06_A_B,3N0P_A_B,3NCB_A_B,3NCC_A_B,1A22_A_B	8.3E-011	3.3E-011	2014261	Human	growth	hormone	Prolactin	receptor	298(assumed)									CS is the G120R mutant, which is away from the binding site and doesn't affect binding	RA	2
1BP3_A_B	EA66A	EA66A	SUR		1BP3_A_B,3MZG_A_B,3N06_A_B,3N0P_A_B,3NCB_A_B,3NCC_A_B,1A22_A_B	3.7E-011	3.3E-011	2014261	Human	growth	hormone	Prolactin	receptor	298(assumed)									CS is the G120R mutant, which is away from the binding site and doesn't affect binding	RA	2
1BP3_A_B	QA68A	QA68A	RIM		1BP3_A_B,3MZG_A_B,3N06_A_B,3N0P_A_B,3NCB_A_B,3NCC_A_B,1A22_A_B	4E-011	3.3E-011	2014261	Human	growth	hormone	Prolactin	receptor	298(assumed)									CS is the G120R mutant, which is away from the binding site and doesn't affect binding	RA	2
1BP3_A_B	QA69A	QA69A	SUR		1BP3_A_B,3MZG_A_B,3N06_A_B,3N0P_A_B,3NCB_A_B,3NCC_A_B,1A22_A_B	2.3E-011	3.3E-011	2014261	Human	growth	hormone	Prolactin	receptor	298(assumed)									CS is the G120R mutant, which is away from the binding site and doesn't affect binding	RA	2
1BP3_A_B	KA70A	KA70A	INT		1BP3_A_B,3MZG_A_B,3N06_A_B,3N0P_A_B,3NCB_A_B,3NCC_A_B,1A22_A_B	5E-011	3.3E-011	2014261	Human	growth	hormone	Prolactin	receptor	298(assumed)									CS is the G120R mutant, which is away from the binding site and doesn't affect binding	RA	2
1BP3_A_B	SA71A	SA71A	SUR		1BP3_A_B,3MZG_A_B,3N06_A_B,3N0P_A_B,3NCB_A_B,3NCC_A_B,1A22_A_B	9.3E-011	3.3E-011	2014261	Human	growth	hormone	Prolactin	receptor	298(assumed)									CS is the G120R mutant, which is away from the binding site and doesn't affect binding	RA	2
1BP3_A_B	LA73A	LA73A	INT		1BP3_A_B,3MZG_A_B,3N06_A_B,3N0P_A_B,3NCB_A_B,3NCC_A_B,1A22_A_B	6E-011	3.3E-011	2014261	Human	growth	hormone	Prolactin	receptor	298(assumed)									CS is the G120R mutant, which is away from the binding site and doesn't affect binding	RA	2
1BP3_A_B	YA160A	YA156A	INT		1BP3_A_B,3MZG_A_B,3N06_A_B,3N0P_A_B,3NCB_A_B,3NCC_A_B,1A22_A_B	4.7E-011	3.3E-011	2014261	Human	growth	hormone	Prolactin	receptor	298(assumed)									CS is the G120R mutant, which is away from the binding site and doesn't affect binding	RA	2
1BP3_A_B	YA164A	YA160A	SUP		1BP3_A_B,3MZG_A_B,3N06_A_B,3N0P_A_B,3NCB_A_B,3NCC_A_B,1A22_A_B	7E-011	3.3E-011	2014261	Human	growth	hormone	Prolactin	receptor	298(assumed)									CS is the G120R mutant, which is away from the binding site and doesn't affect binding	RA	2
1BP3_A_B	RA167A	RA163A	COR		1BP3_A_B,3MZG_A_B,3N06_A_B,3N0P_A_B,3NCB_A_B,3NCC_A_B,1A22_A_B	2.5e-08	3.3E-011	2014261	Human	growth	hormone	Prolactin	receptor	298(assumed)									CS is the G120R mutant, which is away from the binding site and doesn't affect binding	RA	2
1BP3_A_B	KA168A	KA164A	COR		1BP3_A_B,3MZG_A_B,3N06_A_B,3N0P_A_B,3NCB_A_B,3NCC_A_B,1A22_A_B	6.1E-010	3.3E-011	2014261	Human	growth	hormone	Prolactin	receptor	298(assumed)									CS is the G120R mutant, which is away from the binding site and doesn't affect binding	RA	2
1BP3_A_B	DA171A	DA167A	COR		1BP3_A_B,3MZG_A_B,3N06_A_B,3N0P_A_B,3NCB_A_B,3NCC_A_B,1A22_A_B	3.7E-011	3.3E-011	2014261	Human	growth	hormone	Prolactin	receptor	298(assumed)									CS is the G120R mutant, which is away from the binding site and doesn't affect binding	RA	2
1BP3_A_B	KA172A	KA168A	SUP		1BP3_A_B,3MZG_A_B,3N06_A_B,3N0P_A_B,3NCB_A_B,3NCC_A_B,1A22_A_B	7.2E-009	3.3E-011	2014261	Human	growth	hormone	Prolactin	receptor	298(assumed)									CS is the G120R mutant, which is away from the binding site and doesn't affect binding	RA	2
1BP3_A_B	EA174A	EA170A	COR		1BP3_A_B,3MZG_A_B,3N06_A_B,3N0P_A_B,3NCB_A_B,3NCC_A_B,1A22_A_B	1.2e-08	3.3E-011	2014261	Human	growth	hormone	Prolactin	receptor	298(assumed)									CS is the G120R mutant, which is away from the binding site and doesn't affect binding	RA	2
1BP3_A_B	TA175S	TA171S	COR		1BP3_A_B,3MZG_A_B,3N06_A_B,3N0P_A_B,3NCB_A_B,3NCC_A_B,1A22_A_B	7.6E-011	3.3E-011	2014261	Human	growth	hormone	Prolactin	receptor	298(assumed)									CS is the G120R mutant, which is away from the binding site and doesn't affect binding	RA	2
1BP3_A_B	FA176A	FA172A	SUP		1BP3_A_B,3MZG_A_B,3N06_A_B,3N0P_A_B,3NCB_A_B,3NCC_A_B,1A22_A_B	8.3E-010	3.3E-011	2014261	Human	growth	hormone	Prolactin	receptor	298(assumed)									CS is the G120R mutant, which is away from the binding site and doesn't affect binding	RA	2
1BP3_A_B	RA178A	RA174A	COR		1BP3_A_B,3MZG_A_B,3N06_A_B,3N0P_A_B,3NCB_A_B,3NCC_A_B,1A22_A_B	2.3E-010	3.3E-011	2014261	Human	growth	hormone	Prolactin	receptor	298(assumed)									CS is the G120R mutant, which is away from the binding site and doesn't affect binding	RA	2
1BP3_A_B	IA179A	IA175A	SUP		1BP3_A_B,3MZG_A_B,3N06_A_B,3N0P_A_B,3NCB_A_B,3NCC_A_B,1A22_A_B	6E-011	3.3E-011	2014261	Human	growth	hormone	Prolactin	receptor	298(assumed)									CS is the G120R mutant, which is away from the binding site and doesn't affect binding	RA	2
1BP3_A_B	IA179M	IA175M	SUP		1BP3_A_B,3MZG_A_B,3N06_A_B,3N0P_A_B,3NCB_A_B,3NCC_A_B,1A22_A_B	2.5E-011	3.3E-011	2014261	Human	growth	hormone	Prolactin	receptor	298(assumed)									CS is the G120R mutant, which is away from the binding site and doesn't affect binding	RA	2
1BP3_A_B	VA180A	VA176A	INT		1BP3_A_B,3MZG_A_B,3N06_A_B,3N0P_A_B,3NCB_A_B,3NCC_A_B,1A22_A_B	2E-011	3.3E-011	2014261	Human	growth	hormone	Prolactin	receptor	298(assumed)									CS is the G120R mutant, which is away from the binding site and doesn't affect binding	RA	2
1BP3_A_B	QA181A	QA177A	INT		1BP3_A_B,3MZG_A_B,3N06_A_B,3N0P_A_B,3NCB_A_B,3NCC_A_B,1A22_A_B	3.3E-011	3.3E-011	2014261	Human	growth	hormone	Prolactin	receptor	298(assumed)									CS is the G120R mutant, which is away from the binding site and doesn't affect binding	RA	2
1BP3_A_B	RA183A	RA179A	RIM		1BP3_A_B,3MZG_A_B,3N06_A_B,3N0P_A_B,3NCB_A_B,3NCC_A_B,1A22_A_B	8.6E-011	3.3E-011	2014261	Human	growth	hormone	Prolactin	receptor	298(assumed)									CS is the G120R mutant, which is away from the binding site and doesn't affect binding	RA	2
1BP3_A_B	SA184A	SA180A	INT		1BP3_A_B,3MZG_A_B,3N06_A_B,3N0P_A_B,3NCB_A_B,3NCC_A_B,1A22_A_B	2.7E-011	3.3E-011	2014261	Human	growth	hormone	Prolactin	receptor	298(assumed)									CS is the G120R mutant, which is away from the binding site and doesn't affect binding	RA	2
1BP3_A_B	VA185A	VA181A	INT		1BP3_A_B,3MZG_A_B,3N06_A_B,3N0P_A_B,3NCB_A_B,3NCC_A_B,1A22_A_B	5.3E-011	3.3E-011	2014261	Human	growth	hormone	Prolactin	receptor	298(assumed)									CS is the G120R mutant, which is away from the binding site and doesn't affect binding	RA	2
1BP3_A_B	EA186A	EA182A	SUR		1BP3_A_B,3MZG_A_B,3N06_A_B,3N0P_A_B,3NCB_A_B,3NCC_A_B,1A22_A_B	3.3E-011	3.3E-011	2014261	Human	growth	hormone	Prolactin	receptor	298(assumed)									CS is the G120R mutant, which is away from the binding site and doesn't affect binding	RA	2
1BP3_A_B	GA187A	GA183A	SUR		1BP3_A_B,3MZG_A_B,3N06_A_B,3N0P_A_B,3NCB_A_B,3NCC_A_B,1A22_A_B	3.3E-011	3.3E-011	2014261	Human	growth	hormone	Prolactin	receptor	298(assumed)									CS is the G120R mutant, which is away from the binding site and doesn't affect binding	RA	2
1BP3_A_B	SA188A	SA184A	RIM		1BP3_A_B,3MZG_A_B,3N06_A_B,3N0P_A_B,3NCB_A_B,3NCC_A_B,1A22_A_B	2E-011	3.3E-011	2014261	Human	growth	hormone	Prolactin	receptor	298(assumed)									CS is the G120R mutant, which is away from the binding site and doesn't affect binding	RA	2
1BP3_A_B	HA18A	HA18A	RIM		1BP3_A_B,3MZG_A_B,3N06_A_B,3N0P_A_B,3NCB_A_B,3NCC_A_B,1A22_A_B	3.7e-07	2.7e-07	2014261	Human	growth	hormone	Prolactin	receptor	298(assumed)									Absence of zinc, CS is the G120R mutant, which is away from the binding site and doesn't affect binding	RA	2
1BP3_A_B	HA21A	HA21A	SUP		1BP3_A_B,3MZG_A_B,3N06_A_B,3N0P_A_B,3NCB_A_B,3NCC_A_B,1A22_A_B	2e-07	2.7e-07	2014261	Human	growth	hormone	Prolactin	receptor	298(assumed)									Absence of zinc, CS is the G120R mutant, which is away from the binding site and doesn't affect binding	RA	2
1BP3_A_B	IA58A	IA58A	INT		1BP3_A_B,3MZG_A_B,3N06_A_B,3N0P_A_B,3NCB_A_B,3NCC_A_B,1A22_A_B	5.5e-06	2.7e-07	2014261	Human	growth	hormone	Prolactin	receptor	298(assumed)									Absence of zinc, CS is the G120R mutant, which is away from the binding site and doesn't affect binding	RA	2
1BP3_A_B	RA167A	RA163A	COR		1BP3_A_B,3MZG_A_B,3N06_A_B,3N0P_A_B,3NCB_A_B,3NCC_A_B,1A22_A_B	9.7e-06	2.7e-07	2014261	Human	growth	hormone	Prolactin	receptor	298(assumed)									Absence of zinc, CS is the G120R mutant, which is away from the binding site and doesn't affect binding	RA	2
1BP3_A_B	KA172A	KA168A	SUP		1BP3_A_B,3MZG_A_B,3N06_A_B,3N0P_A_B,3NCB_A_B,3NCC_A_B,1A22_A_B	8.2e-06	2.7e-07	2014261	Human	growth	hormone	Prolactin	receptor	298(assumed)									Absence of zinc, CS is the G120R mutant, which is away from the binding site and doesn't affect binding	RA	2
1BP3_A_B	EA174A	EA170A	COR		1BP3_A_B,3MZG_A_B,3N06_A_B,3N0P_A_B,3NCB_A_B,3NCC_A_B,1A22_A_B	3.6e-07	2.7e-07	2014261	Human	growth	hormone	Prolactin	receptor	298(assumed)									Absence of zinc, CS is the G120R mutant, which is away from the binding site and doesn't affect binding	RA	2
1BP3_A_B	FA176A	FA172A	SUP		1BP3_A_B,3MZG_A_B,3N06_A_B,3N0P_A_B,3NCB_A_B,3NCC_A_B,1A22_A_B	7.2e-06	2.7e-07	2014261	Human	growth	hormone	Prolactin	receptor	298(assumed)									Absence of zinc, CS is the G120R mutant, which is away from the binding site and doesn't affect binding	RA	2
1BP3_A_B	KA168A,EA174A	KA164A,EA170A	COR,COR		1BP3_A_B,3MZG_A_B,3N06_A_B,3N0P_A_B,3NCB_A_B,3NCC_A_B,1A22_A_B	3.5e-07	3.8E-011	2014261	Human	growth	hormone	Prolactin	receptor	298(assumed)									CS is the G120R mutant, which is away from the binding site and doesn't affect binding	RA	2
1BP3_A_B	RA64A,DA171A	RA64A,DA167A	RIM,COR		1BP3_A_B,3MZG_A_B,3N06_A_B,3N0P_A_B,3NCB_A_B,3NCC_A_B,1A22_A_B	7.2E-011	3.8E-011	2014261	Human	growth	hormone	Prolactin	receptor	298(assumed)									CS is the G120R mutant, which is away from the binding site and doesn't affect binding	RA	2
1BP3_A_B	KA172A,FA176A	KA168A,FA172A	SUP,SUP		1BP3_A_B,3MZG_A_B,3N06_A_B,3N0P_A_B,3NCB_A_B,3NCC_A_B,1A22_A_B	3.2e-07	3.8E-011	2014261	Human	growth	hormone	Prolactin	receptor	298(assumed)									CS is the G120R mutant, which is away from the binding site and doesn't affect binding	RA	2
1A22_A_B	KA168A,EA174A	KA157A,EA163A	COR,COR		1A22_A_B,1BP3_A_B	1.2E-010	4.4E-010	2014261	Human	growth	hormone	hGH	binding	protein	298(assumed)										RA	2
1A22_A_B	RA64A,DA171A	RA64A,DA160A	COR,COR		1A22_A_B,1BP3_A_B	1.2e-07	4.4E-010	2014261	Human	growth	hormone	hGH	binding	protein	298(assumed)										RA	2
1A22_A_B	KA172A,FA176A	KA161A,FA165A	SUP,SUP		1A22_A_B,1BP3_A_B	2.6e-07	4.4E-010	2014261	Human	growth	hormone	hGH	binding	protein	298(assumed)										RA	2
3MZG_A_B	HA46A	HA33A	SUR		3MZG_A_B,3N06_A_B,3N0P_A_B,3NCB_A_B,3NCC_A_B,1BP3_A_B	2.4e-05	1.7e-05	20889499	Prolactin	Prolactin	receptor	298									pH	5.5	SPR	2
3MZG_A_B	HA46A	HA33A	SUR		3MZG_A_B,3N06_A_B,3N0P_A_B,3NCB_A_B,3NCC_A_B,1BP3_A_B	4.9e-06	4.6e-06	20889499	Prolactin	Prolactin	receptor	298									pH	6	SPR	2
3MZG_A_B	HA46A	HA33A	SUR		3MZG_A_B,3N06_A_B,3N0P_A_B,3NCB_A_B,3NCC_A_B,1BP3_A_B	4.94e-07	4.18e-07	20889499	Prolactin	Prolactin	receptor	298									pH	6.5	SPR	2
3MZG_A_B	HA46A	HA33A	SUR		3MZG_A_B,3N06_A_B,3N0P_A_B,3NCB_A_B,3NCC_A_B,1BP3_A_B	9.29E-008	7.17E-008	20889499	Prolactin	Prolactin	receptor	298									pH	7	SPR	2
3MZG_A_B	HA46A	HA33A	SUR		3MZG_A_B,3N06_A_B,3N0P_A_B,3NCB_A_B,3NCC_A_B,1BP3_A_B	3.66E-008	2.71E-008	20889499	Prolactin	Prolactin	receptor	298									pH	7.5	SPR	2
3MZG_A_B	HA46A	HA33A	SUR		3MZG_A_B,3N06_A_B,3N0P_A_B,3NCB_A_B,3NCC_A_B,1BP3_A_B	2.77E-008	2.09E-008	20889499	Prolactin	Prolactin	receptor	298									pH	8	SPR	2
3MZG_A_B	HA59A	HA46A	INT		3MZG_A_B,3N06_A_B,3N0P_A_B,3NCB_A_B,3NCC_A_B,1BP3_A_B	1.8e-05	1.7e-05	20889499	Prolactin	Prolactin	receptor	298									pH	5.5	SPR	2
3MZG_A_B	HA59A	HA46A	INT		3MZG_A_B,3N06_A_B,3N0P_A_B,3NCB_A_B,3NCC_A_B,1BP3_A_B	1.2e-05	4.6e-06	20889499	Prolactin	Prolactin	receptor	298									pH	6	SPR	2
3MZG_A_B	HA59A	HA46A	INT		3MZG_A_B,3N06_A_B,3N0P_A_B,3NCB_A_B,3NCC_A_B,1BP3_A_B	1.08e-06	4.18e-07	20889499	Prolactin	Prolactin	receptor	298									pH	6.5	SPR	2
3MZG_A_B	HA59A	HA46A	INT		3MZG_A_B,3N06_A_B,3N0P_A_B,3NCB_A_B,3NCC_A_B,1BP3_A_B	1.99e-07	7.17E-008	20889499	Prolactin	Prolactin	receptor	298									pH	7	SPR	2
3MZG_A_B	HA59A	HA46A	INT		3MZG_A_B,3N06_A_B,3N0P_A_B,3NCB_A_B,3NCC_A_B,1BP3_A_B	5.54E-008	2.71E-008	20889499	Prolactin	Prolactin	receptor	298									pH	7.5	SPR	2
3MZG_A_B	HA59A	HA46A	INT		3MZG_A_B,3N06_A_B,3N0P_A_B,3NCB_A_B,3NCC_A_B,1BP3_A_B	3.24E-008	2.09E-008	20889499	Prolactin	Prolactin	receptor	298									pH	8	SPR	2
3MZG_A_B	HA97A	HA84A	INT		3MZG_A_B,3N06_A_B,3N0P_A_B,3NCB_A_B,3NCC_A_B,1BP3_A_B	1.53e-05	1.7e-05	20889499	Prolactin	Prolactin	receptor	298									pH	5.5	SPR	2
3MZG_A_B	HA97A	HA84A	INT		3MZG_A_B,3N06_A_B,3N0P_A_B,3NCB_A_B,3NCC_A_B,1BP3_A_B	4.68e-06	4.6e-06	20889499	Prolactin	Prolactin	receptor	298									pH	6	SPR	2
3MZG_A_B	HA97A	HA84A	INT		3MZG_A_B,3N06_A_B,3N0P_A_B,3NCB_A_B,3NCC_A_B,1BP3_A_B	4.42e-07	4.18e-07	20889499	Prolactin	Prolactin	receptor	298									pH	6.5	SPR	2
3MZG_A_B	HA97A	HA84A	INT		3MZG_A_B,3N06_A_B,3N0P_A_B,3NCB_A_B,3NCC_A_B,1BP3_A_B	9.89E-008	7.17E-008	20889499	Prolactin	Prolactin	receptor	298									pH	7	SPR	2
3MZG_A_B	HA97A	HA84A	INT		3MZG_A_B,3N06_A_B,3N0P_A_B,3NCB_A_B,3NCC_A_B,1BP3_A_B	3.82E-008	2.71E-008	20889499	Prolactin	Prolactin	receptor	298									pH	7.5	SPR	2
3MZG_A_B	HA97A	HA84A	INT		3MZG_A_B,3N06_A_B,3N0P_A_B,3NCB_A_B,3NCC_A_B,1BP3_A_B	2.48E-008	2.09E-008	20889499	Prolactin	Prolactin	receptor	298									pH	8	SPR	2
3MZG_A_B	HA138A	HA125A	INT		3MZG_A_B,3N06_A_B,3N0P_A_B,3NCB_A_B,3NCC_A_B,1BP3_A_B	8.7e-06	1.7e-05	20889499	Prolactin	Prolactin	receptor	298									pH	5.5	SPR	2
3MZG_A_B	HA138A	HA125A	INT		3MZG_A_B,3N06_A_B,3N0P_A_B,3NCB_A_B,3NCC_A_B,1BP3_A_B	2.11e-06	4.6e-06	20889499	Prolactin	Prolactin	receptor	298									pH	6	SPR	2
3MZG_A_B	HA138A	HA125A	INT		3MZG_A_B,3N06_A_B,3N0P_A_B,3NCB_A_B,3NCC_A_B,1BP3_A_B	3.23e-07	4.18e-07	20889499	Prolactin	Prolactin	receptor	298									pH	6.5	SPR	2
3MZG_A_B	HA138A	HA125A	INT		3MZG_A_B,3N06_A_B,3N0P_A_B,3NCB_A_B,3NCC_A_B,1BP3_A_B	7.9e-08	7.17E-008	20889499	Prolactin	Prolactin	receptor	298									pH	7	SPR	2
3MZG_A_B	HA138A	HA125A	INT		3MZG_A_B,3N06_A_B,3N0P_A_B,3NCB_A_B,3NCC_A_B,1BP3_A_B	3.6e-08	2.71E-008	20889499	Prolactin	Prolactin	receptor	298									pH	7.5	SPR	2
3MZG_A_B	HA138A	HA125A	INT		3MZG_A_B,3N06_A_B,3N0P_A_B,3NCB_A_B,3NCC_A_B,1BP3_A_B	2.47E-008	2.09E-008	20889499	Prolactin	Prolactin	receptor	298									pH	8	SPR	2
3MZG_A_B	HA173A	HA160A	SUP		3MZG_A_B,3N06_A_B,3N0P_A_B,3NCB_A_B,3NCC_A_B,1BP3_A_B	2.1e-05	1.7e-05	20889499	Prolactin	Prolactin	receptor	298									pH	5.5	SPR	2
3MZG_A_B	HA173A	HA160A	SUP		3MZG_A_B,3N06_A_B,3N0P_A_B,3NCB_A_B,3NCC_A_B,1BP3_A_B	2.9e-05	4.6e-06	20889499	Prolactin	Prolactin	receptor	298									pH	6	SPR	2
3MZG_A_B	HA173A	HA160A	SUP		3MZG_A_B,3N06_A_B,3N0P_A_B,3NCB_A_B,3NCC_A_B,1BP3_A_B	3.26e-06	4.18e-07	20889499	Prolactin	Prolactin	receptor	298									pH	6.5	SPR	2
3MZG_A_B	HA173A	HA160A	SUP		3MZG_A_B,3N06_A_B,3N0P_A_B,3NCB_A_B,3NCC_A_B,1BP3_A_B	5.51e-07	7.17E-008	20889499	Prolactin	Prolactin	receptor	298									pH	7	SPR	2
3MZG_A_B	HA173A	HA160A	SUP		3MZG_A_B,3N06_A_B,3N0P_A_B,3NCB_A_B,3NCC_A_B,1BP3_A_B	1.55e-07	2.71E-008	20889499	Prolactin	Prolactin	receptor	298									pH	7.5	SPR	2
3MZG_A_B	HA173A	HA160A	SUP		3MZG_A_B,3N06_A_B,3N0P_A_B,3NCB_A_B,3NCC_A_B,1BP3_A_B	9.04E-008	2.09E-008	20889499	Prolactin	Prolactin	receptor	298									pH	8	SPR	2
3MZG_A_B	HA195A	HA182A	SUR		3MZG_A_B,3N06_A_B,3N0P_A_B,3NCB_A_B,3NCC_A_B,1BP3_A_B	2.69e-07	4.18e-07	20889499	Prolactin	Prolactin	receptor	298									pH	6.5	SPR	2
3MZG_A_B	HA195A	HA182A	SUR		3MZG_A_B,3N06_A_B,3N0P_A_B,3NCB_A_B,3NCC_A_B,1BP3_A_B	1.33e-07	7.17E-008	20889499	Prolactin	Prolactin	receptor	298									pH	7	SPR	2
3MZG_A_B	HA195A	HA182A	SUR		3MZG_A_B,3N06_A_B,3N0P_A_B,3NCB_A_B,3NCC_A_B,1BP3_A_B	8.6e-08	2.71E-008	20889499	Prolactin	Prolactin	receptor	298									pH	7.5	SPR	2
3MZG_A_B	HA195A	HA182A	SUR		3MZG_A_B,3N06_A_B,3N0P_A_B,3NCB_A_B,3NCC_A_B,1BP3_A_B	6.7e-08	2.09E-008	20889499	Prolactin	Prolactin	receptor	298									pH	8	SPR	2
3MZG_A_B	HA27A	HA14A	RIM		3MZG_A_B,3N06_A_B,3N0P_A_B,3NCB_A_B,3NCC_A_B,1BP3_A_B	7.2e-06	8.4e-06	20889499	Prolactin	Prolactin	receptor	298	17000	8000	0.12	0.07					pH	5.75	SPR	2
3MZG_A_B	HA27A	HA14A	RIM		3MZG_A_B,3N06_A_B,3N0P_A_B,3NCB_A_B,3NCC_A_B,1BP3_A_B	1.66e-06	2.13e-06	20889499	Prolactin	Prolactin	receptor	298	15100	7400	0.025	0.0158					pH	6	SPR	2
3MZG_A_B	HA27A	HA14A	RIM		3MZG_A_B,3N06_A_B,3N0P_A_B,3NCB_A_B,3NCC_A_B,1BP3_A_B	6.8e-07	1.28e-06	20889499	Prolactin	Prolactin	receptor	298	28700	16500	0.0194	0.0212					pH	6.25	SPR	2
3MZG_A_B	HA27A	HA14A	RIM		3MZG_A_B,3N06_A_B,3N0P_A_B,3NCB_A_B,3NCC_A_B,1BP3_A_B	1.43e-07	2e-07	20889499	Prolactin	Prolactin	receptor	298	72000	55600	0.0104	0.0111					pH	6.5	SPR	2
3MZG_A_B	HA27A	HA14A	RIM		3MZG_A_B,3N06_A_B,3N0P_A_B,3NCB_A_B,3NCC_A_B,1BP3_A_B	5.8e-08	7.7e-08	20889499	Prolactin	Prolactin	receptor	298	91000	75000	0.0053	0.0058					pH	6.75	SPR	2
3MZG_A_B	HA27A	HA14A	RIM		3MZG_A_B,3N06_A_B,3N0P_A_B,3NCB_A_B,3NCC_A_B,1BP3_A_B	2.9e-08	3.3e-08	20889499	Prolactin	Prolactin	receptor	298	104000	87000	0.0031	0.0029					pH	7	SPR	2
3MZG_A_B	HA27A	HA14A	RIM		3MZG_A_B,3N06_A_B,3N0P_A_B,3NCB_A_B,3NCC_A_B,1BP3_A_B	2.6e-08	2.1e-08	20889499	Prolactin	Prolactin	receptor	298	94000	87000	0.0024	0.0018					pH	7.25	SPR	2
3MZG_A_B	HA27A	HA14A	RIM		3MZG_A_B,3N06_A_B,3N0P_A_B,3NCB_A_B,3NCC_A_B,1BP3_A_B	1.6e-08	1.3e-08	20889499	Prolactin	Prolactin	receptor	298	110000	90000	0.0017	0.0012					pH	7.5	SPR	2
3MZG_A_B	HA27A	HA14A	RIM		3MZG_A_B,3N06_A_B,3N0P_A_B,3NCB_A_B,3NCC_A_B,1BP3_A_B	1.8e-08	1.1e-08	20889499	Prolactin	Prolactin	receptor	298	103000	94000	0.0018	0.001					pH	7.75	SPR	2
3MZG_A_B	HA27A	HA14A	RIM		3MZG_A_B,3N06_A_B,3N0P_A_B,3NCB_A_B,3NCC_A_B,1BP3_A_B	1.9e-08	1.1e-08	20889499	Prolactin	Prolactin	receptor	298	92000	88000	0.0018	0.001					pH	8	SPR	2
3MZG_A_B	HA180A	HA167A	COR		3MZG_A_B,3N06_A_B,3N0P_A_B,3NCB_A_B,3NCC_A_B,1BP3_A_B	6.28e-06	2e-05	20889499	Prolactin	Prolactin	receptor	298	36932.6	2000	0.2318	0.045					pH	6	SPR	2
3MZG_A_B	HA180A	HA167A	COR		3MZG_A_B,3N06_A_B,3N0P_A_B,3NCB_A_B,3NCC_A_B,1BP3_A_B	5.8e-06	1.68e-06	20889499	Prolactin	Prolactin	receptor	298	30000	11100	0.175	0.0187					pH	6.25	SPR	2
3MZG_A_B	HA180A	HA167A	COR		3MZG_A_B,3N06_A_B,3N0P_A_B,3NCB_A_B,3NCC_A_B,1BP3_A_B	3.4e-06	2.03e-07	20889499	Prolactin	Prolactin	receptor	298	40000	47400	0.137	0.0096					pH	6.5	SPR	2
3MZG_A_B	HA180A	HA167A	COR		3MZG_A_B,3N06_A_B,3N0P_A_B,3NCB_A_B,3NCC_A_B,1BP3_A_B	1.96e-06	1.71e-07	20889499	Prolactin	Prolactin	receptor	298	48400	50900	0.0945	0.0087					pH	6.75	SPR	2
3MZG_A_B	HA180A	HA167A	COR		3MZG_A_B,3N06_A_B,3N0P_A_B,3NCB_A_B,3NCC_A_B,1BP3_A_B	1.28e-06	1.05e-07	20889499	Prolactin	Prolactin	receptor	298	51500	47200	0.0658	0.00497					pH	7	SPR	2
3MZG_A_B	HA180A	HA167A	COR		3MZG_A_B,3N06_A_B,3N0P_A_B,3NCB_A_B,3NCC_A_B,1BP3_A_B	9.5e-07	4.39E-008	20889499	Prolactin	Prolactin	receptor	298	58500	54700	0.0559	0.0024					pH	7.25	SPR	2
3MZG_A_B	HA180A	HA167A	COR		3MZG_A_B,3N06_A_B,3N0P_A_B,3NCB_A_B,3NCC_A_B,1BP3_A_B	7.19e-07	4.59E-008	20889499	Prolactin	Prolactin	receptor	298	56000	46312.6	0.0402	0.00213					pH	7.5	SPR	2
3MZG_A_B	HA180A	HA167A	COR		3MZG_A_B,3N06_A_B,3N0P_A_B,3NCB_A_B,3NCC_A_B,1BP3_A_B	5.97e-07	3.91E-008	20889499	Prolactin	Prolactin	receptor	298	51500	46700	0.0307	0.00182					pH	7.75	SPR	2
3MZG_A_B	HA180A	HA167A	COR		3MZG_A_B,3N06_A_B,3N0P_A_B,3NCB_A_B,3NCC_A_B,1BP3_A_B	4.94e-07	3.7e-08	20889499	Prolactin	Prolactin	receptor	298	56355.8	43300	0.02782	0.00162					pH	8	SPR	2
3MZG_A_B	HA30A	HA17A	SUP		3MZG_A_B,3N06_A_B,3N0P_A_B,3NCB_A_B,3NCC_A_B,1BP3_A_B	1.92e-06	8.4e-06	20889499	Prolactin	Prolactin	receptor	298	22000	8000	0.043	0.07					pH	5.75	SPR	2
3MZG_A_B	HA30A	HA17A	SUP		3MZG_A_B,3N06_A_B,3N0P_A_B,3NCB_A_B,3NCC_A_B,1BP3_A_B	1.29e-06	2.13e-06	20889499	Prolactin	Prolactin	receptor	298	19400	7400	0.0251	0.0158					pH	6	SPR	2
3MZG_A_B	HA30A	HA17A	SUP		3MZG_A_B,3N06_A_B,3N0P_A_B,3NCB_A_B,3NCC_A_B,1BP3_A_B	8.8e-07	1.28e-06	20889499	Prolactin	Prolactin	receptor	298	27100	16500	0.0239	0.0212					pH	6.25	SPR	2
3MZG_A_B	HA30A	HA17A	SUP		3MZG_A_B,3N06_A_B,3N0P_A_B,3NCB_A_B,3NCC_A_B,1BP3_A_B	2.33e-07	2e-07	20889499	Prolactin	Prolactin	receptor	298	65000	55600	0.0151	0.0111					pH	6.5	SPR	2
3MZG_A_B	HA30A	HA17A	SUP		3MZG_A_B,3N06_A_B,3N0P_A_B,3NCB_A_B,3NCC_A_B,1BP3_A_B	1.25e-07	7.7e-08	20889499	Prolactin	Prolactin	receptor	298	77000	75000	0.0096	0.0058					pH	6.75	SPR	2
3MZG_A_B	HA30A	HA17A	SUP		3MZG_A_B,3N06_A_B,3N0P_A_B,3NCB_A_B,3NCC_A_B,1BP3_A_B	5.3e-08	3.3e-08	20889499	Prolactin	Prolactin	receptor	298	96000	87000	0.0051	0.0029					pH	7	SPR	2
3MZG_A_B	HA30A	HA17A	SUP		3MZG_A_B,3N06_A_B,3N0P_A_B,3NCB_A_B,3NCC_A_B,1BP3_A_B	3.4e-08	2.1e-08	20889499	Prolactin	Prolactin	receptor	298	95000	87000	0.0032	0.0018					pH	7.25	SPR	2
3MZG_A_B	HA30A	HA17A	SUP		3MZG_A_B,3N06_A_B,3N0P_A_B,3NCB_A_B,3NCC_A_B,1BP3_A_B	2.4e-08	1.3e-08	20889499	Prolactin	Prolactin	receptor	298	99000	90000	0.0024	0.0012					pH	7.5	SPR	2
3MZG_A_B	HA30A	HA17A	SUP		3MZG_A_B,3N06_A_B,3N0P_A_B,3NCB_A_B,3NCC_A_B,1BP3_A_B	2.1e-08	1.1e-08	20889499	Prolactin	Prolactin	receptor	298	99000	94000	0.0021	0.001					pH	7.75	SPR	2
3MZG_A_B	HA30A	HA17A	SUP		3MZG_A_B,3N06_A_B,3N0P_A_B,3NCB_A_B,3NCC_A_B,1BP3_A_B	1.9e-08	1.1e-08	20889499	Prolactin	Prolactin	receptor	298	94000	88000	0.0018	0.001					pH	8	SPR	2
3MZG_A_B	HB188A	HB188A	COR		3MZG_A_B,3N06_A_B,3N0P_A_B,3NCB_A_B,3NCC_A_B,1BP3_A_B	9.4e-06	2e-05	20889499	Prolactin	Prolactin	receptor	298	34000	2000	0.322	0.045					pH	6	SPR	2
3MZG_A_B	HB188A	HB188A	COR		3MZG_A_B,3N06_A_B,3N0P_A_B,3NCB_A_B,3NCC_A_B,1BP3_A_B	1e-05	1.68e-06	20889499	Prolactin	Prolactin	receptor	298	42000	11100	0.421	0.0187					pH	6.25	SPR	2
3MZG_A_B	HB188A	HB188A	COR		3MZG_A_B,3N06_A_B,3N0P_A_B,3NCB_A_B,3NCC_A_B,1BP3_A_B	6.3e-06	2.03e-07	20889499	Prolactin	Prolactin	receptor	298	59000	47400	0.373	0.0096					pH	6.5	SPR	2
3MZG_A_B	HB188A	HB188A	COR		3MZG_A_B,3N06_A_B,3N0P_A_B,3NCB_A_B,3NCC_A_B,1BP3_A_B	4.43e-06	1.71e-07	20889499	Prolactin	Prolactin	receptor	298	59000	50900	0.26	0.0087					pH	6.75	SPR	2
3MZG_A_B	HB188A	HB188A	COR		3MZG_A_B,3N06_A_B,3N0P_A_B,3NCB_A_B,3NCC_A_B,1BP3_A_B	3.6e-06	1.05e-07	20889499	Prolactin	Prolactin	receptor	298	59000	47200	0.212	0.00497					pH	7	SPR	2
3MZG_A_B	HB188A	HB188A	COR		3MZG_A_B,3N06_A_B,3N0P_A_B,3NCB_A_B,3NCC_A_B,1BP3_A_B	2.71e-06	4.39E-008	20889499	Prolactin	Prolactin	receptor	298	67000	54700	0.182	0.0024					pH	7.25	SPR	2
3MZG_A_B	HB188A	HB188A	COR		3MZG_A_B,3N06_A_B,3N0P_A_B,3NCB_A_B,3NCC_A_B,1BP3_A_B	2.2e-06	4.59E-008	20889499	Prolactin	Prolactin	receptor	298	51300	46312.6	0.113	0.00213					pH	7.5	SPR	2
3MZG_A_B	HB188A	HB188A	COR		3MZG_A_B,3N06_A_B,3N0P_A_B,3NCB_A_B,3NCC_A_B,1BP3_A_B	2.04e-06	3.91E-008	20889499	Prolactin	Prolactin	receptor	298	49400	46700	0.101	0.00182					pH	7.75	SPR	2
3MZG_A_B	HB188A	HB188A	COR		3MZG_A_B,3N06_A_B,3N0P_A_B,3NCB_A_B,3NCC_A_B,1BP3_A_B	1.65e-06	3.7e-08	20889499	Prolactin	Prolactin	receptor	298	52800	43300	0.087	0.00162					pH	8	SPR	2
3MZG_A_B	HA180A	HA167A	COR		3MZG_A_B,3N06_A_B,3N0P_A_B,3NCB_A_B,3NCC_A_B,1BP3_A_B	1.32e-05	8.4e-06	20889499	Prolactin	Prolactin	receptor	298	40000	8000	0.6	0.07					pH	5.75	SPR	2
3MZG_A_B	HA180A	HA167A	COR		3MZG_A_B,3N06_A_B,3N0P_A_B,3NCB_A_B,3NCC_A_B,1BP3_A_B	7.9e-06	2.13e-06	20889499	Prolactin	Prolactin	receptor	298	50000	7400	0.4	0.0158					pH	6	SPR	2
3MZG_A_B	HA180A	HA167A	COR		3MZG_A_B,3N06_A_B,3N0P_A_B,3NCB_A_B,3NCC_A_B,1BP3_A_B	7.6e-06	1.28e-06	20889499	Prolactin	Prolactin	receptor	298	34000	16500	0.26	0.0212					pH	6.25	SPR	2
3MZG_A_B	HA180A	HA167A	COR		3MZG_A_B,3N06_A_B,3N0P_A_B,3NCB_A_B,3NCC_A_B,1BP3_A_B	3.6e-06	2e-07	20889499	Prolactin	Prolactin	receptor	298	23000	55600	0.083	0.0111					pH	6.5	SPR	2
3MZG_A_B	HA180A	HA167A	COR		3MZG_A_B,3N06_A_B,3N0P_A_B,3NCB_A_B,3NCC_A_B,1BP3_A_B	2.4e-06	7.7e-08	20889499	Prolactin	Prolactin	receptor	298	70000	75000	0.17	0.0058					pH	6.75	SPR	2
3MZG_A_B	HA180A	HA167A	COR		3MZG_A_B,3N06_A_B,3N0P_A_B,3NCB_A_B,3NCC_A_B,1BP3_A_B	1.36e-06	3.3e-08	20889499	Prolactin	Prolactin	receptor	298	68000	87000	0.093	0.0029					pH	7	SPR	2
3MZG_A_B	HA180A	HA167A	COR		3MZG_A_B,3N06_A_B,3N0P_A_B,3NCB_A_B,3NCC_A_B,1BP3_A_B	6.5e-07	2.1e-08	20889499	Prolactin	Prolactin	receptor	298	88000	87000	0.057	0.0018					pH	7.25	SPR	2
3MZG_A_B	HA180A	HA167A	COR		3MZG_A_B,3N06_A_B,3N0P_A_B,3NCB_A_B,3NCC_A_B,1BP3_A_B	8.2e-07	1.3e-08	20889499	Prolactin	Prolactin	receptor	298	60000	90000	0.049	0.0012					pH	7.5	SPR	2
3MZG_A_B	HA180A	HA167A	COR		3MZG_A_B,3N06_A_B,3N0P_A_B,3NCB_A_B,3NCC_A_B,1BP3_A_B	5.1e-07	1.1e-08	20889499	Prolactin	Prolactin	receptor	298	87000	94000	0.044	0.001					pH	7.75	SPR	2
3MZG_A_B	HA180A	HA167A	COR		3MZG_A_B,3N06_A_B,3N0P_A_B,3NCB_A_B,3NCC_A_B,1BP3_A_B	4.6e-07	1.1e-08	20889499	Prolactin	Prolactin	receptor	298	85000	88000	0.039	0.001					pH	8	SPR	2
3MZG_A_B	HA180A,HB188A	HA167A,HB188A	COR,COR		3MZG_A_B,3N06_A_B,3N0P_A_B,3NCB_A_B,3NCC_A_B,1BP3_A_B	1.34e-05	2e-05	20889499	Prolactin	Prolactin	receptor	298	25400	2000	0.341	0.045					pH	6	SPR	2
3MZG_A_B	HA180A,HB188A	HA167A,HB188A	COR,COR		3MZG_A_B,3N06_A_B,3N0P_A_B,3NCB_A_B,3NCC_A_B,1BP3_A_B	1.6e-05	1.68e-06	20889499	Prolactin	Prolactin	receptor	298	43000	11100	0.7	0.0187					pH	6.25	SPR	2
3MZG_A_B	HA180A,HB188A	HA167A,HB188A	COR,COR		3MZG_A_B,3N06_A_B,3N0P_A_B,3NCB_A_B,3NCC_A_B,1BP3_A_B	2.3e-05	2.03e-07	20889499	Prolactin	Prolactin	receptor	298	38000	47400	0.86	0.0096					pH	6.5	SPR	2
3MZG_A_B	HA180A,HB188A	HA167A,HB188A	COR,COR		3MZG_A_B,3N06_A_B,3N0P_A_B,3NCB_A_B,3NCC_A_B,1BP3_A_B	2.4e-05	1.71e-07	20889499	Prolactin	Prolactin	receptor	298	22000	50900	0.54	0.0087					pH	6.75	SPR	2
3MZG_A_B	HA180A,HB188A	HA167A,HB188A	COR,COR		3MZG_A_B,3N06_A_B,3N0P_A_B,3NCB_A_B,3NCC_A_B,1BP3_A_B	2.9e-05	1.05e-07	20889499	Prolactin	Prolactin	receptor	298	28000	47200	0.8	0.00497					pH	7	SPR	2
3MZG_A_B	HA180A,HB188A	HA167A,HB188A	COR,COR		3MZG_A_B,3N06_A_B,3N0P_A_B,3NCB_A_B,3NCC_A_B,1BP3_A_B	1.6e-05	4.39E-008	20889499	Prolactin	Prolactin	receptor	298	70000	54700	1.1	0.0024					pH	7.25	SPR	2
3MZG_A_B	HA180A,HB188A	HA167A,HB188A	COR,COR		3MZG_A_B,3N06_A_B,3N0P_A_B,3NCB_A_B,3NCC_A_B,1BP3_A_B	1.6e-05	4.59E-008	20889499	Prolactin	Prolactin	receptor	298	32000	46312.6	0.5	0.00213					pH	7.5	SPR	2
3MZG_A_B	HA180A,HB188A	HA167A,HB188A	COR,COR		3MZG_A_B,3N06_A_B,3N0P_A_B,3NCB_A_B,3NCC_A_B,1BP3_A_B	1.2e-05	3.91E-008	20889499	Prolactin	Prolactin	receptor	298	39000	46700	0.45	0.00182					pH	7.75	SPR	2
3MZG_A_B	HA180A,HB188A	HA167A,HB188A	COR,COR		3MZG_A_B,3N06_A_B,3N0P_A_B,3NCB_A_B,3NCC_A_B,1BP3_A_B	1.1e-05	3.7e-08	20889499	Prolactin	Prolactin	receptor	298	42300	43300	0.465	0.00162					pH	8	SPR	2
3N06_A_B	AA27H	AA14H	SUP		3MZG_A_B,3N06_A_B,3N0P_A_B,3NCB_A_B,3NCC_A_B,1BP3_A_B	8.4e-06	7.2e-06	20889499	Prolactin	Prolactin	receptor	298	8000	17000	0.07	0.12					Crystal	structure	is	one	of	the	mutants	in	the	paper.	This	mutant	is	taken	as	wild-type'.	PH	5.75.	SPR	2
3N06_A_B	AA27H	AA14H	SUP		3MZG_A_B,3N06_A_B,3N0P_A_B,3NCB_A_B,3NCC_A_B,1BP3_A_B	2.13e-06	1.66e-06	20889499	Prolactin	Prolactin	receptor	298	7400	15100	0.0158	0.025					Crystal	structure	is	one	of	the	mutants	in	the	paper.	This	mutant	is	taken	as	wild-type'.	PH	6	SPR	2
3N06_A_B	AA27H	AA14H	SUP		3MZG_A_B,3N06_A_B,3N0P_A_B,3NCB_A_B,3NCC_A_B,1BP3_A_B	1.28e-06	6.8e-07	20889499	Prolactin	Prolactin	receptor	298	16500	28700	0.0212	0.0194					Crystal	structure	is	one	of	the	mutants	in	the	paper.	This	mutant	is	taken	as	wild-type'.	PH	6.25	SPR	2
3N06_A_B	AA27H	AA14H	SUP		3MZG_A_B,3N06_A_B,3N0P_A_B,3NCB_A_B,3NCC_A_B,1BP3_A_B	2e-07	1.43e-07	20889499	Prolactin	Prolactin	receptor	298	55600	72000	0.0111	0.0104					Crystal	structure	is	one	of	the	mutants	in	the	paper.	This	mutant	is	taken	as	wild-type'.	PH	6.5	SPR	2
3N06_A_B	AA27H	AA14H	SUP		3MZG_A_B,3N06_A_B,3N0P_A_B,3NCB_A_B,3NCC_A_B,1BP3_A_B	7.7e-08	5.8e-08	20889499	Prolactin	Prolactin	receptor	298	75000	91000	0.0058	0.0053					Crystal	structure	is	one	of	the	mutants	in	the	paper.	This	mutant	is	taken	as	wild-type'.	PH	6.75	SPR	2
3N06_A_B	AA27H	AA14H	SUP		3MZG_A_B,3N06_A_B,3N0P_A_B,3NCB_A_B,3NCC_A_B,1BP3_A_B	3.3e-08	2.9e-08	20889499	Prolactin	Prolactin	receptor	298	87000	104000	0.0029	0.0031					Crystal	structure	is	one	of	the	mutants	in	the	paper.	This	mutant	is	taken	as	wild-type'.	PH	7	SPR	2
3N06_A_B	AA27H	AA14H	SUP		3MZG_A_B,3N06_A_B,3N0P_A_B,3NCB_A_B,3NCC_A_B,1BP3_A_B	2.1e-08	2.6e-08	20889499	Prolactin	Prolactin	receptor	298	87000	94000	0.0018	0.0024					Crystal	structure	is	one	of	the	mutants	in	the	paper.	This	mutant	is	taken	as	wild-type'.	PH	7.25	SPR	2
3N06_A_B	AA27H	AA14H	SUP		3MZG_A_B,3N06_A_B,3N0P_A_B,3NCB_A_B,3NCC_A_B,1BP3_A_B	1.3e-08	1.6e-08	20889499	Prolactin	Prolactin	receptor	298	90000	110000	0.0012	0.0017					Crystal	structure	is	one	of	the	mutants	in	the	paper.	This	mutant	is	taken	as	wild-type'.	PH	7.5	SPR	2
3N06_A_B	AA27H	AA14H	SUP		3MZG_A_B,3N06_A_B,3N0P_A_B,3NCB_A_B,3NCC_A_B,1BP3_A_B	1.1e-08	1.8e-08	20889499	Prolactin	Prolactin	receptor	298	94000	103000	0.001	0.0018					Crystal	structure	is	one	of	the	mutants	in	the	paper.	This	mutant	is	taken	as	wild-type'.	PH	7.75	SPR	2
3N06_A_B	AA27H	AA14H	SUP		3MZG_A_B,3N06_A_B,3N0P_A_B,3NCB_A_B,3NCC_A_B,1BP3_A_B	1.1e-08	1.9e-08	20889499	Prolactin	Prolactin	receptor	298	88000	92000	0.001	0.0018					Crystal	structure	is	one	of	the	mutants	in	the	paper.	This	mutant	is	taken	as	wild-type'.	pH	8	SPR	2
3N0P_A_B	AA30H	AA17H	SUP		3MZG_A_B,3N06_A_B,3N0P_A_B,3NCB_A_B,3NCC_A_B,1BP3_A_B	8.4e-06	1.92e-06	20889499	Prolactin	Prolactin	receptor	298	8000	22000	0.07	0.043					Crystal	structure	is	one	of	the	mutants	in	the	paper.	This	mutant	is	taken	as	wild-type'.	PH	5.75.	SPR	2
3N0P_A_B	AA30H	AA17H	SUP		3MZG_A_B,3N06_A_B,3N0P_A_B,3NCB_A_B,3NCC_A_B,1BP3_A_B	2.13e-06	1.29e-06	20889499	Prolactin	Prolactin	receptor	298	7400	19400	0.0158	0.0251					Crystal	structure	is	one	of	the	mutants	in	the	paper.	This	mutant	is	taken	as	wild-type'.	PH	6	SPR	2
3N0P_A_B	AA30H	AA17H	SUP		3MZG_A_B,3N06_A_B,3N0P_A_B,3NCB_A_B,3NCC_A_B,1BP3_A_B	1.28e-06	8.8e-07	20889499	Prolactin	Prolactin	receptor	298	16500	27100	0.0212	0.0239					Crystal	structure	is	one	of	the	mutants	in	the	paper.	This	mutant	is	taken	as	wild-type'.	PH	6.25	SPR	2
3N0P_A_B	AA30H	AA17H	SUP		3MZG_A_B,3N06_A_B,3N0P_A_B,3NCB_A_B,3NCC_A_B,1BP3_A_B	2e-07	2.33e-07	20889499	Prolactin	Prolactin	receptor	298	55600	65000	0.0111	0.0151					Crystal	structure	is	one	of	the	mutants	in	the	paper.	This	mutant	is	taken	as	wild-type'.	PH	6.5	SPR	2
3N0P_A_B	AA30H	AA17H	SUP		3MZG_A_B,3N06_A_B,3N0P_A_B,3NCB_A_B,3NCC_A_B,1BP3_A_B	7.7e-08	1.25e-07	20889499	Prolactin	Prolactin	receptor	298	75000	77000	0.0058	0.0096					Crystal	structure	is	one	of	the	mutants	in	the	paper.	This	mutant	is	taken	as	wild-type'.	PH	6.75	SPR	2
3N0P_A_B	AA30H	AA17H	SUP		3MZG_A_B,3N06_A_B,3N0P_A_B,3NCB_A_B,3NCC_A_B,1BP3_A_B	3.3e-08	5.3e-08	20889499	Prolactin	Prolactin	receptor	298	87000	96000	0.0029	0.0051					Crystal	structure	is	one	of	the	mutants	in	the	paper.	This	mutant	is	taken	as	wild-type'.	PH	7	SPR	2
3N0P_A_B	AA30H	AA17H	SUP		3MZG_A_B,3N06_A_B,3N0P_A_B,3NCB_A_B,3NCC_A_B,1BP3_A_B	2.1e-08	3.4e-08	20889499	Prolactin	Prolactin	receptor	298	87000	95000	0.0018	0.0032					Crystal	structure	is	one	of	the	mutants	in	the	paper.	This	mutant	is	taken	as	wild-type'.	PH	7.25	SPR	2
3N0P_A_B	AA30H	AA17H	SUP		3MZG_A_B,3N06_A_B,3N0P_A_B,3NCB_A_B,3NCC_A_B,1BP3_A_B	1.3e-08	2.4e-08	20889499	Prolactin	Prolactin	receptor	298	90000	99000	0.0012	0.0024					Crystal	structure	is	one	of	the	mutants	in	the	paper.	This	mutant	is	taken	as	wild-type'.	PH	7.5	SPR	2
3N0P_A_B	AA30H	AA17H	SUP		3MZG_A_B,3N06_A_B,3N0P_A_B,3NCB_A_B,3NCC_A_B,1BP3_A_B	1.1e-08	2.1e-08	20889499	Prolactin	Prolactin	receptor	298	94000	99000	0.001	0.0021					Crystal	structure	is	one	of	the	mutants	in	the	paper.	This	mutant	is	taken	as	wild-type'.	PH	7.75	SPR	2
3N0P_A_B	AA30H	AA17H	SUP		3MZG_A_B,3N06_A_B,3N0P_A_B,3NCB_A_B,3NCC_A_B,1BP3_A_B	1.1e-08	1.9e-08	20889499	Prolactin	Prolactin	receptor	298	88000	94000	0.001	0.0018					Crystal	structure	is	one	of	the	mutants	in	the	paper.	This	mutant	is	taken	as	wild-type'.	pH	8	SPR	2
3NCB_A_B	AA180H	AA167H	COR		3MZG_A_B,3N06_A_B,3N0P_A_B,3NCB_A_B,3NCC_A_B,1BP3_A_B	2e-05	6.28e-06	20889499	Prolactin	Prolactin	receptor	298	2000	36932.6	0.045	0.2318					Crystal	structure	is	one	of	the	mutants	in	the	paper.	This	mutant	is	taken	as	wild-type'.	PH	6	SPR	2
3NCB_A_B	AA180H	AA167H	COR		3MZG_A_B,3N06_A_B,3N0P_A_B,3NCB_A_B,3NCC_A_B,1BP3_A_B	1.68e-06	5.8e-06	20889499	Prolactin	Prolactin	receptor	298	11100	30000	0.0187	0.175					Crystal	structure	is	one	of	the	mutants	in	the	paper.	This	mutant	is	taken	as	wild-type'.	PH	6.25	SPR	2
3NCB_A_B	AA180H	AA167H	COR		3MZG_A_B,3N06_A_B,3N0P_A_B,3NCB_A_B,3NCC_A_B,1BP3_A_B	2.03e-07	3.4e-06	20889499	Prolactin	Prolactin	receptor	298	47400	40000	0.0096	0.137					Crystal	structure	is	one	of	the	mutants	in	the	paper.	This	mutant	is	taken	as	wild-type'.	PH	6.5	SPR	2
3NCB_A_B	AA180H	AA167H	COR		3MZG_A_B,3N06_A_B,3N0P_A_B,3NCB_A_B,3NCC_A_B,1BP3_A_B	1.71e-07	1.96e-06	20889499	Prolactin	Prolactin	receptor	298	50900	48400	0.0087	0.0945					Crystal	structure	is	one	of	the	mutants	in	the	paper.	This	mutant	is	taken	as	wild-type'.	PH	6.75	SPR	2
3NCB_A_B	AA180H	AA167H	COR		3MZG_A_B,3N06_A_B,3N0P_A_B,3NCB_A_B,3NCC_A_B,1BP3_A_B	1.05e-07	1.28e-06	20889499	Prolactin	Prolactin	receptor	298	47200	51500	0.00497	0.0658					Crystal	structure	is	one	of	the	mutants	in	the	paper.	This	mutant	is	taken	as	wild-type'.	PH	7	SPR	2
3NCB_A_B	AA180H	AA167H	COR		3MZG_A_B,3N06_A_B,3N0P_A_B,3NCB_A_B,3NCC_A_B,1BP3_A_B	4.39E-008	9.5e-07	20889499	Prolactin	Prolactin	receptor	298	54700	58500	0.0024	0.0559					Crystal	structure	is	one	of	the	mutants	in	the	paper.	This	mutant	is	taken	as	wild-type'.	PH	7.25	SPR	2
3NCB_A_B	AA180H	AA167H	COR		3MZG_A_B,3N06_A_B,3N0P_A_B,3NCB_A_B,3NCC_A_B,1BP3_A_B	4.59E-008	7.19e-07	20889499	Prolactin	Prolactin	receptor	298	46312.6	56000	0.00213	0.0402					Crystal	structure	is	one	of	the	mutants	in	the	paper.	This	mutant	is	taken	as	wild-type'.	PH	7.5	SPR	2
3NCB_A_B	AA180H	AA167H	COR		3MZG_A_B,3N06_A_B,3N0P_A_B,3NCB_A_B,3NCC_A_B,1BP3_A_B	3.91E-008	5.97e-07	20889499	Prolactin	Prolactin	receptor	298	46700	51500	0.00182	0.0307					Crystal	structure	is	one	of	the	mutants	in	the	paper.	This	mutant	is	taken	as	wild-type'.	PH	7.75	SPR	2
3NCB_A_B	AA180H	AA167H	COR		3MZG_A_B,3N06_A_B,3N0P_A_B,3NCB_A_B,3NCC_A_B,1BP3_A_B	3.7e-08	4.94e-07	20889499	Prolactin	Prolactin	receptor	298	43300	56355.8	0.00162	0.02782					Crystal	structure	is	one	of	the	mutants	in	the	paper.	This	mutant	is	taken	as	wild-type'.	pH	8	SPR	2
3NCB_A_B	AA180H	AA167H	COR		3MZG_A_B,3N06_A_B,3N0P_A_B,3NCB_A_B,3NCC_A_B,1BP3_A_B	8.4e-06	1.32e-05	20889499	Prolactin	Prolactin	receptor	298	8000	40000	0.07	0.6					Crystal	structure	is	one	of	the	mutants	in	the	paper.	This	mutant	is	taken	as	wild-type'.	PH	5.75.	SPR	2
3NCB_A_B	AA180H	AA167H	COR		3MZG_A_B,3N06_A_B,3N0P_A_B,3NCB_A_B,3NCC_A_B,1BP3_A_B	2.13e-06	7.9e-06	20889499	Prolactin	Prolactin	receptor	298	7400	50000	0.0158	0.4					Crystal	structure	is	one	of	the	mutants	in	the	paper.	This	mutant	is	taken	as	wild-type'.	PH	6	SPR	2
3NCB_A_B	AA180H	AA167H	COR		3MZG_A_B,3N06_A_B,3N0P_A_B,3NCB_A_B,3NCC_A_B,1BP3_A_B	1.28e-06	7.6e-06	20889499	Prolactin	Prolactin	receptor	298	16500	34000	0.0212	0.26					Crystal	structure	is	one	of	the	mutants	in	the	paper.	This	mutant	is	taken	as	wild-type'.	PH	6.25	SPR	2
3NCB_A_B	AA180H	AA167H	COR		3MZG_A_B,3N06_A_B,3N0P_A_B,3NCB_A_B,3NCC_A_B,1BP3_A_B	2e-07	3.6e-06	20889499	Prolactin	Prolactin	receptor	298	55600	23000	0.0111	0.083					Crystal	structure	is	one	of	the	mutants	in	the	paper.	This	mutant	is	taken	as	wild-type'.	PH	6.5	SPR	2
3NCB_A_B	AA180H	AA167H	COR		3MZG_A_B,3N06_A_B,3N0P_A_B,3NCB_A_B,3NCC_A_B,1BP3_A_B	7.7e-08	2.4e-06	20889499	Prolactin	Prolactin	receptor	298	75000	70000	0.0058	0.17					Crystal	structure	is	one	of	the	mutants	in	the	paper.	This	mutant	is	taken	as	wild-type'.	PH	6.75	SPR	2
3NCB_A_B	AA180H	AA167H	COR		3MZG_A_B,3N06_A_B,3N0P_A_B,3NCB_A_B,3NCC_A_B,1BP3_A_B	3.3e-08	1.36e-06	20889499	Prolactin	Prolactin	receptor	298	87000	68000	0.0029	0.093					Crystal	structure	is	one	of	the	mutants	in	the	paper.	This	mutant	is	taken	as	wild-type'.	PH	7	SPR	2
3NCB_A_B	AA180H	AA167H	COR		3MZG_A_B,3N06_A_B,3N0P_A_B,3NCB_A_B,3NCC_A_B,1BP3_A_B	2.1e-08	6.5e-07	20889499	Prolactin	Prolactin	receptor	298	87000	88000	0.0018	0.057					Crystal	structure	is	one	of	the	mutants	in	the	paper.	This	mutant	is	taken	as	wild-type'.	PH	7.25	SPR	2
3NCB_A_B	AA180H	AA167H	COR		3MZG_A_B,3N06_A_B,3N0P_A_B,3NCB_A_B,3NCC_A_B,1BP3_A_B	1.3e-08	8.2e-07	20889499	Prolactin	Prolactin	receptor	298	90000	60000	0.0012	0.049					Crystal	structure	is	one	of	the	mutants	in	the	paper.	This	mutant	is	taken	as	wild-type'.	PH	7.5	SPR	2
3NCB_A_B	AA180H	AA167H	COR		3MZG_A_B,3N06_A_B,3N0P_A_B,3NCB_A_B,3NCC_A_B,1BP3_A_B	1.1e-08	5.1e-07	20889499	Prolactin	Prolactin	receptor	298	94000	87000	0.001	0.044					Crystal	structure	is	one	of	the	mutants	in	the	paper.	This	mutant	is	taken	as	wild-type'.	PH	7.75	SPR	2
3NCB_A_B	AA180H	AA167H	COR		3MZG_A_B,3N06_A_B,3N0P_A_B,3NCB_A_B,3NCC_A_B,1BP3_A_B	1.1e-08	4.6e-07	20889499	Prolactin	Prolactin	receptor	298	88000	85000	0.001	0.039					Crystal	structure	is	one	of	the	mutants	in	the	paper.	This	mutant	is	taken	as	wild-type'.	pH	8	SPR	2
3NCC_A_B	AB188H	AB188H	COR		3MZG_A_B,3N06_A_B,3N0P_A_B,3NCB_A_B,3NCC_A_B,1BP3_A_B	2e-05	9.4e-06	20889499	Prolactin	Prolactin	receptor	298	2000	34000	0.045	0.322					Crystal	structure	is	one	of	the	mutants	in	the	paper.	This	mutant	is	taken	as	wild-type'.	PH	6	SPR	2
3NCC_A_B	AB188H	AB188H	COR		3MZG_A_B,3N06_A_B,3N0P_A_B,3NCB_A_B,3NCC_A_B,1BP3_A_B	1.68e-06	1e-05	20889499	Prolactin	Prolactin	receptor	298	11100	42000	0.0187	0.421					Crystal	structure	is	one	of	the	mutants	in	the	paper.	This	mutant	is	taken	as	wild-type'.	PH	6.25	SPR	2
3NCC_A_B	AB188H	AB188H	COR		3MZG_A_B,3N06_A_B,3N0P_A_B,3NCB_A_B,3NCC_A_B,1BP3_A_B	2.03e-07	6.3e-06	20889499	Prolactin	Prolactin	receptor	298	47400	59000	0.0096	0.373					Crystal	structure	is	one	of	the	mutants	in	the	paper.	This	mutant	is	taken	as	wild-type'.	PH	6.5	SPR	2
3NCC_A_B	AB188H	AB188H	COR		3MZG_A_B,3N06_A_B,3N0P_A_B,3NCB_A_B,3NCC_A_B,1BP3_A_B	1.71e-07	4.43e-06	20889499	Prolactin	Prolactin	receptor	298	50900	59000	0.0087	0.26					Crystal	structure	is	one	of	the	mutants	in	the	paper.	This	mutant	is	taken	as	wild-type'.	PH	6.75	SPR	2
3NCC_A_B	AB188H	AB188H	COR		3MZG_A_B,3N06_A_B,3N0P_A_B,3NCB_A_B,3NCC_A_B,1BP3_A_B	1.05e-07	3.6e-06	20889499	Prolactin	Prolactin	receptor	298	47200	59000	0.00497	0.212					Crystal	structure	is	one	of	the	mutants	in	the	paper.	This	mutant	is	taken	as	wild-type'.	PH	7	SPR	2
3NCC_A_B	AB188H	AB188H	COR		3MZG_A_B,3N06_A_B,3N0P_A_B,3NCB_A_B,3NCC_A_B,1BP3_A_B	4.39E-008	2.71e-06	20889499	Prolactin	Prolactin	receptor	298	54700	67000	0.0024	0.182					Crystal	structure	is	one	of	the	mutants	in	the	paper.	This	mutant	is	taken	as	wild-type'.	PH	7.25	SPR	2
3NCC_A_B	AB188H	AB188H	COR		3MZG_A_B,3N06_A_B,3N0P_A_B,3NCB_A_B,3NCC_A_B,1BP3_A_B	4.59E-008	2.2e-06	20889499	Prolactin	Prolactin	receptor	298	46312.6	51300	0.00213	0.113					Crystal	structure	is	one	of	the	mutants	in	the	paper.	This	mutant	is	taken	as	wild-type'.	PH	7.5	SPR	2
3NCC_A_B	AB188H	AB188H	COR		3MZG_A_B,3N06_A_B,3N0P_A_B,3NCB_A_B,3NCC_A_B,1BP3_A_B	3.91E-008	2.04e-06	20889499	Prolactin	Prolactin	receptor	298	46700	49400	0.00182	0.101					Crystal	structure	is	one	of	the	mutants	in	the	paper.	This	mutant	is	taken	as	wild-type'.	PH	7.75	SPR	2
3NCC_A_B	AB188H	AB188H	COR		3MZG_A_B,3N06_A_B,3N0P_A_B,3NCB_A_B,3NCC_A_B,1BP3_A_B	3.7e-08	1.65e-06	20889499	Prolactin	Prolactin	receptor	298	43300	52800	0.00162	0.087					Crystal	structure	is	one	of	the	mutants	in	the	paper.	This	mutant	is	taken	as	wild-type'.	pH	8	SPR	2
1F47_A_B	DA4A	DA4A	RIM		1F47_A_B	6.94e-05	2.16e-05	10880432	FtsZ	fragment	ZipA	298(assumed)										SPR	1
1F47_A_B	YA5A	YA5A	RIM		1F47_A_B	9.37e-05	2.16e-05	10880432	FtsZ	fragment	ZipA	298(assumed)										SPR	1
1F47_A_B	LA6A	LA6A	COR		1F47_A_B	0.000103	2.16e-05	10880432	FtsZ	fragment	ZipA	298(assumed)										SPR	1
1F47_A_B	DA7A	DA7A	RIM		1F47_A_B	0.000403	2.16e-05	10880432	FtsZ	fragment	ZipA	298(assumed)										SPR	1
1F47_A_B	IA8A	IA8A	COR		1F47_A_B	0.00151	2.16e-05	10880432	FtsZ	fragment	ZipA	298(assumed)										SPR	1
1F47_A_B	PA9A	PA9A	RIM		1F47_A_B	1.96e-05	2.16e-05	10880432	FtsZ	fragment	ZipA	298(assumed)										SPR	1
1F47_A_B	FA11A	FA11A	COR		1F47_A_B	0.00134	2.16e-05	10880432	FtsZ	fragment	ZipA	298(assumed)										SPR	1
1F47_A_B	LA12A	LA12A	COR		1F47_A_B	0.00104	2.16e-05	10880432	FtsZ	fragment	ZipA	298(assumed)										SPR	1
1F47_A_B	KA14A	KA14A	RIM		1F47_A_B	2.01e-05	2.16e-05	10880432	FtsZ	fragment	ZipA	298(assumed)										SPR	1
1F47_A_B	QA15A	QA15A	RIM		1F47_A_B	2e-05	2.16e-05	10880432	FtsZ	fragment	ZipA	298(assumed)										SPR	1
1F47_A_B	DA7S	DA7S	RIM		1F47_A_B	6.2e-06	1.9e-07	11278571	FtsZ	fragment	ZipA	298(assumed)										FL	1
1F47_A_B	DA7G	DA7G	RIM		1F47_A_B	1.3e-06	1.9e-07	11278571	FtsZ	fragment	ZipA	298(assumed)										FL	1
1FCC_A_C	TC25A	TC25A	COR		1FCC_A_C,1FC2_C_D	3.6e-07	2.4e-07	10452608	IgG1	Fc	B	domain	of	Protein	G	298										FL	1
1FCC_A_C	EC27A	EC27A	COR		1FCC_A_C,1FC2_C_D	>1.00e-03	2.4e-07	10452608	IgG1	Fc	B	domain	of	Protein	G	298										FL	2
1FCC_A_C	KC28A	KC28A	COR		1FCC_A_C,1FC2_C_D	2e-06	2.4e-07	10452608	IgG1	Fc	B	domain	of	Protein	G	298										FL	1
1FCC_A_C	KC31A	KC31A	COR		1FCC_A_C,1FC2_C_D	8.5e-05	2.4e-07	10452608	IgG1	Fc	B	domain	of	Protein	G	298										FL	1
1FCC_A_C	NC35A	NC35A	COR		1FCC_A_C,1FC2_C_D	1.3e-05	2.4e-07	10452608	IgG1	Fc	B	domain	of	Protein	G	298										FL	1
1FCC_A_C	DC40A	DC40A	RIM		1FCC_A_C,1FC2_C_D	3.8e-07	2.4e-07	10452608	IgG1	Fc	B	domain	of	Protein	G	298										FL	1
1FCC_A_C	EC42A	EC42A	RIM		1FCC_A_C,1FC2_C_D	4.6e-07	2.4e-07	10452608	IgG1	Fc	B	domain	of	Protein	G	298										FL	1
1FCC_A_C	WC43A	WC43A	COR		1FCC_A_C,1FC2_C_D	0.00014	2.4e-07	10452608	IgG1	Fc	B	domain	of	Protein	G	298										FL	1
1FCC_A_C	TC44A,YC45A	TC44A,YC45A	RIM,COR		1FCC_A_C,1FC2_C_D	6.5e-06	2.4e-07	10452608	IgG1	Fc	B	domain	of	Protein	G	298										FL	1
1GC1_G_C	KC1A	KC1A	SUR		1GC1_G_C,3IDX_HL_G,2NY7_HL_G	4e-09	3.6E-009	2402498	gp120	CD4	298(assumed)										RA	1
1GC1_G_C	KC2A	KC2A	SUR		1GC1_G_C,3IDX_HL_G,2NY7_HL_G	3.5E-009	3.6E-009	2402498	gp120	CD4	298(assumed)										RA	1
1GC1_G_C	KC7A	KC7A	SUR		1GC1_G_C,3IDX_HL_G,2NY7_HL_G	1.94E-008	3.6E-009	2402498	gp120	CD4	298(assumed)										RA	1
1GC1_G_C	KC8A	KC8A	SUR		1GC1_G_C,3IDX_HL_G,2NY7_HL_G	4.3E-009	3.6E-009	2402498	gp120	CD4	298(assumed)										RA	1
1GC1_G_C	DC10A	DC10A	SUR		1GC1_G_C,3IDX_HL_G,2NY7_HL_G	3.6E-009	3.6E-009	2402498	gp120	CD4	298(assumed)										RA	1
1GC1_G_C	TC11A	TC11A	SUR		1GC1_G_C,3IDX_HL_G,2NY7_HL_G	3.6E-009	3.6E-009	2402498	gp120	CD4	298(assumed)										RA	1
1GC1_G_C	EC13A	EC13A	SUR		1GC1_G_C,3IDX_HL_G,2NY7_HL_G	n.b	3.6E-009	2402498	gp120	CD4	298(assumed)										RA	2
1GC1_G_C	TC15A	TC15A	SUR		1GC1_G_C,3IDX_HL_G,2NY7_HL_G	6.2E-009	3.6E-009	2402498	gp120	CD4	298(assumed)										RA	1
1GC1_G_C	TC17A	TC17A	SUR		1GC1_G_C,3IDX_HL_G,2NY7_HL_G	2.9E-009	3.6E-009	2402498	gp120	CD4	298(assumed)										RA	1
1GC1_G_C	SC19A	SC19A	SUR		1GC1_G_C,3IDX_HL_G,2NY7_HL_G	3.6E-009	3.6E-009	2402498	gp120	CD4	298(assumed)										RA	1
1GC1_G_C	QC20A	QC20A	SUR		1GC1_G_C,3IDX_HL_G,2NY7_HL_G	3.5E-009	3.6E-009	2402498	gp120	CD4	298(assumed)										RA	1
1GC1_G_C	KC21A	KC21A	SUR		1GC1_G_C,3IDX_HL_G,2NY7_HL_G	2.9E-009	3.6E-009	2402498	gp120	CD4	298(assumed)										RA	1
1GC1_G_C	KC22A	KC22A	SUR		1GC1_G_C,3IDX_HL_G,2NY7_HL_G	5.4E-009	3.6E-009	2402498	gp120	CD4	298(assumed)										RA	1
1GC1_G_C	SC23A	SC23A	RIM		1GC1_G_C,3IDX_HL_G,2NY7_HL_G	5.9E-009	3.6E-009	2402498	gp120	CD4	298(assumed)										RA	1
1GC1_G_C	QC25A	QC25A	COR		1GC1_G_C,3IDX_HL_G,2NY7_HL_G	3.8E-009	3.6E-009	2402498	gp120	CD4	298(assumed)										RA	1
1GC1_G_C	HC27A	HC27A	COR		1GC1_G_C,3IDX_HL_G,2NY7_HL_G	5.8E-009	3.6E-009	2402498	gp120	CD4	298(assumed)										RA	1
1GC1_G_C	WC28A	WC28A	INT		1GC1_G_C,3IDX_HL_G,2NY7_HL_G	n.b	3.6E-009	2402498	gp120	CD4	298(assumed)										RA	2
1GC1_G_C	KC29A	KC29A	SUP		1GC1_G_C,3IDX_HL_G,2NY7_HL_G	8.9E-009	3.6E-009	2402498	gp120	CD4	298(assumed)										RA	1
1GC1_G_C	NC30A	NC30A	INT		1GC1_G_C,3IDX_HL_G,2NY7_HL_G	4.8E-009	3.6E-009	2402498	gp120	CD4	298(assumed)										RA	1
1GC1_G_C	SC31A	SC31A	SUR		1GC1_G_C,3IDX_HL_G,2NY7_HL_G	4.3E-009	3.6E-009	2402498	gp120	CD4	298(assumed)										RA	1
1GC1_G_C	NC32A	NC32A	RIM		1GC1_G_C,3IDX_HL_G,2NY7_HL_G	4.9E-009	3.6E-009	2402498	gp120	CD4	298(assumed)										RA	1
1GC1_G_C	QC33A	QC33A	RIM		1GC1_G_C,3IDX_HL_G,2NY7_HL_G	4.3E-009	3.6E-009	2402498	gp120	CD4	298(assumed)										RA	1
1GC1_G_C	KC35A	KC35A	COR		1GC1_G_C,3IDX_HL_G,2NY7_HL_G	6.2E-009	3.6E-009	2402498	gp120	CD4	298(assumed)										RA	1
1GC1_G_C	IC36A	IC36A	INT		1GC1_G_C,3IDX_HL_G,2NY7_HL_G	n.b	3.6E-009	2402498	gp120	CD4	298(assumed)										RA	2
1GC1_G_C	LC37A	LC37A	INT		1GC1_G_C,3IDX_HL_G,2NY7_HL_G	n.b	3.6E-009	2402498	gp120	CD4	298(assumed)										RA	2
1GC1_G_C	NC39A	NC39A	INT		1GC1_G_C,3IDX_HL_G,2NY7_HL_G	7.9E-009	3.6E-009	2402498	gp120	CD4	298(assumed)										RA	1
1GC1_G_C	QC40A	QC40A	COR		1GC1_G_C,3IDX_HL_G,2NY7_HL_G	1.8E-009	3.6E-009	2402498	gp120	CD4	298(assumed)										RA	1
1GC1_G_C	SC42A	SC42A	COR		1GC1_G_C,3IDX_HL_G,2NY7_HL_G	3.6E-009	3.6E-009	2402498	gp120	CD4	298(assumed)										RA	1
1GC1_G_C	LC44A	LC44A	SUP		1GC1_G_C,3IDX_HL_G,2NY7_HL_G	2.14E-008	3.6E-009	2402498	gp120	CD4	298(assumed)										RA	1
1GC1_G_C	TC45A	TC45A	COR		1GC1_G_C,3IDX_HL_G,2NY7_HL_G	2.8E-009	3.6E-009	2402498	gp120	CD4	298(assumed)										RA	1
1GC1_G_C	KC46A	KC46A	COR		1GC1_G_C,3IDX_HL_G,2NY7_HL_G	4.03E-008	3.6E-009	2402498	gp120	CD4	298(assumed)										RA	1
1GC1_G_C	SC49A	SC49A	INT		1GC1_G_C,3IDX_HL_G,2NY7_HL_G	1.01E-008	3.6E-009	2402498	gp120	CD4	298(assumed)										RA	1
1GC1_G_C	KC50A	KC50A	SUR		1GC1_G_C,3IDX_HL_G,2NY7_HL_G	3.9E-009	3.6E-009	2402498	gp120	CD4	298(assumed)										RA	1
1GC1_G_C	LC51A	LC51A	INT		1GC1_G_C,3IDX_HL_G,2NY7_HL_G	2.89E-008	3.6E-009	2402498	gp120	CD4	298(assumed)										RA	1
1GC1_G_C	NC52A	NC52A	COR		1GC1_G_C,3IDX_HL_G,2NY7_HL_G	1.19E-008	3.6E-009	2402498	gp120	CD4	298(assumed)										RA	1
1GC1_G_C	DC53A	DC53A	SUR		1GC1_G_C,3IDX_HL_G,2NY7_HL_G	6e-09	3.6E-009	2402498	gp120	CD4	298(assumed)										RA	1
1GC1_G_C	RC54A	RC54A	INT		1GC1_G_C,3IDX_HL_G,2NY7_HL_G	n.b	3.6E-009	2402498	gp120	CD4	298(assumed)										RA	2
1GC1_G_C	DC56A	DC56A	SUR		1GC1_G_C,3IDX_HL_G,2NY7_HL_G	3.2E-009	3.6E-009	2402498	gp120	CD4	298(assumed)										RA	1
1GC1_G_C	RC58A	RC58A	SUR		1GC1_G_C,3IDX_HL_G,2NY7_HL_G	4.5E-009	3.6E-009	2402498	gp120	CD4	298(assumed)										RA	1
1GC1_G_C	SC57A	SC57A	INT		1GC1_G_C,3IDX_HL_G,2NY7_HL_G	n.b	3.6E-009	2402498	gp120	CD4	298(assumed)										RA	2
1GC1_G_C	RC59A	RC59A	RIM		1GC1_G_C,3IDX_HL_G,2NY7_HL_G	2.62E-008	3.6E-009	2402498	gp120	CD4	298(assumed)										RA	1
1GC1_G_C	SC60A	SC60A	RIM		1GC1_G_C,3IDX_HL_G,2NY7_HL_G	3.1E-009	3.6E-009	2402498	gp120	CD4	298(assumed)										RA	1
1GC1_G_C	WC62A	WC62A	SUP		1GC1_G_C,3IDX_HL_G,2NY7_HL_G	n.b	3.6E-009	2402498	gp120	CD4	298(assumed)										RA	2
1GC1_G_C	DC63A	DC63A	RIM		1GC1_G_C,3IDX_HL_G,2NY7_HL_G	2.1E-009	3.6E-009	2402498	gp120	CD4	298(assumed)										RA	1
1GC1_G_C	QC64A	QC64A	RIM		1GC1_G_C,3IDX_HL_G,2NY7_HL_G	7.6E-009	3.6E-009	2402498	gp120	CD4	298(assumed)										RA	1
1GC1_G_C	NC66A	NC66A	INT		1GC1_G_C,3IDX_HL_G,2NY7_HL_G	3.4E-009	3.6E-009	2402498	gp120	CD4	298(assumed)										RA	1
1GC1_G_C	KC72A	KC72A	SUR		1GC1_G_C,3IDX_HL_G,2NY7_HL_G	3.5E-009	3.6E-009	2402498	gp120	CD4	298(assumed)										RA	1
1GC1_G_C	NC73A	NC73A	SUR		1GC1_G_C,3IDX_HL_G,2NY7_HL_G	3e-09	3.6E-009	2402498	gp120	CD4	298(assumed)										RA	1
1GC1_G_C	KC75A	KC75A	SUR		1GC1_G_C,3IDX_HL_G,2NY7_HL_G	4.7E-009	3.6E-009	2402498	gp120	CD4	298(assumed)										RA	1
1GC1_G_C	EC77A	EC77A	SUR		1GC1_G_C,3IDX_HL_G,2NY7_HL_G	9.3E-009	3.6E-009	2402498	gp120	CD4	298(assumed)										RA	1
1GC1_G_C	DC78A	DC78A	INT		1GC1_G_C,3IDX_HL_G,2NY7_HL_G	n.b	3.6E-009	2402498	gp120	CD4	298(assumed)										RA	2
1GC1_G_C	SC79A	SC79A	SUR		1GC1_G_C,3IDX_HL_G,2NY7_HL_G	n.b	3.6E-009	2402498	gp120	CD4	298(assumed)										RA	2
1GC1_G_C	DC80A	DC80A	INT		1GC1_G_C,3IDX_HL_G,2NY7_HL_G	n.b	3.6E-009	2402498	gp120	CD4	298(assumed)										RA	2
1GC1_G_C	TC81A	TC81A	INT		1GC1_G_C,3IDX_HL_G,2NY7_HL_G	n.b	3.6E-009	2402498	gp120	CD4	298(assumed)										RA	2
1GC1_G_C	YC82A	YC82A	INT		1GC1_G_C,3IDX_HL_G,2NY7_HL_G	3.18E-008	3.6E-009	2402498	gp120	CD4	298(assumed)										RA	1
1GC1_G_C	EC85A	EC85A	SUP		1GC1_G_C,3IDX_HL_G,2NY7_HL_G	3.36E-008	3.6E-009	2402498	gp120	CD4	298(assumed)										RA	1
1GC1_G_C	VC86A	VC86A	INT		1GC1_G_C,3IDX_HL_G,2NY7_HL_G	3.2E-009	3.6E-009	2402498	gp120	CD4	298(assumed)										RA	1
1GC1_G_C	EC87A	EC87A	SUR		1GC1_G_C,3IDX_HL_G,2NY7_HL_G	5.2E-009	3.6E-009	2402498	gp120	CD4	298(assumed)										RA	1
1GC1_G_C	DC88A	DC88A	SUR		1GC1_G_C,3IDX_HL_G,2NY7_HL_G	3.2E-009	3.6E-009	2402498	gp120	CD4	298(assumed)										RA	1
1GC1_G_C	QC89A	QC89A	SUR		1GC1_G_C,3IDX_HL_G,2NY7_HL_G	4.8E-009	3.6E-009	2402498	gp120	CD4	298(assumed)										RA	1
1GC1_G_C	KC90A	KC90A	SUR		1GC1_G_C,3IDX_HL_G,2NY7_HL_G	3.9E-009	3.6E-009	2402498	gp120	CD4	298(assumed)										RA	1
1GC1_G_C	EC91A	EC91A	SUR		1GC1_G_C,3IDX_HL_G,2NY7_HL_G	2.9E-009	3.6E-009	2402498	gp120	CD4	298(assumed)										RA	1
1GC1_G_C	EC92A	EC92A	SUR		1GC1_G_C,3IDX_HL_G,2NY7_HL_G	3.7E-009	3.6E-009	2402498	gp120	CD4	298(assumed)										RA	1
1GC1_G_C	QC94A	QC94A	SUR		1GC1_G_C,3IDX_HL_G,2NY7_HL_G	3e-09	3.6E-009	2402498	gp120	CD4	298(assumed)										RA	1
1GC1_G_C	QC89L	QC89L	SUR		1GC1_G_C,3IDX_HL_G,2NY7_HL_G	2.13E-009	3.6E-009	2402498	gp120	CD4	298(assumed)										RA	1
1GC1_G_C	QC40A,DC63A	QC40A,DC63A	COR,RIM		1GC1_G_C,3IDX_HL_G,2NY7_HL_G	1.55E-009	3.6E-009	2402498	gp120	CD4	298(assumed)										RA	1
1GC1_G_C	QC40A,DC63A,QC89L	QC40A,DC63A,QC89L	COR,RIM,SUR		1GC1_G_C,3IDX_HL_G,2NY7_HL_G	8.6E-010	3.6E-009	2402498	gp120	CD4	298(assumed)										RA	1
1JRH_LH_I	TI14V	TI4V	SUR	AB/AG	AB/AG	1.36E-008	1.42E-008	9367779	mAbs	A6	Interferon	gamma	receptor	298										SPR	1
1JRH_LH_I	TI19L,EI21K	TI9L,EI11K	SUR,SUR	AB/AG	AB/AG	1.36E-008	1.42E-008	9367779	mAbs	A6	Interferon	gamma	receptor	298										SPR	1
1JRH_LH_I	MI25L,II28V	MI15L,II18V	SUR,INT	AB/AG	AB/AG	9.9E-009	1.42E-008	9367779	mAbs	A6	Interferon	gamma	receptor	298										SPR	1
1JRH_LH_I	II35N,PI37S,VI39T,VI41I	II25N,PI27S,VI29T,VI31I	SUR,SUR,SUR,INT	AB/AG	AB/AG	1.81E-008	1.42E-008	9367779	mAbs	A6	Interferon	gamma	receptor	298										SPR	1
1JRH_LH_I	EI45Q	EI35Q	INT	AB/AG	AB/AG	1.68E-008	1.42E-008	9367779	mAbs	A6	Interferon	gamma	receptor	298										SPR	1
1JRH_LH_I	AI59S,II61T,HI65D	AI49S,II51T,HI55D	SUR,SUR,SUR	AB/AG	AB/AG	1.6e-08	1.42E-008	9367779	mAbs	A6	Interferon	gamma	receptor	298										SPR	1
1JRH_LH_I	SI71Y,DI72E,HI73Q,VI74I,GI75M,DI76Y,SI78D,NI79V,LI81A	SI61Y,DI62E,HI63Q,VI64I,GI65M,DI66Y,SI68D,NI69V,LI71A	SUR,SUR,INT,SUR,SUR,RIM,RIM,INT,INT	AB/AG	AB/AG	2.1e-06	1.42E-008	9367779	mAbs	A6	Interferon	gamma	receptor	298										SPR	1
1JRH_LH_I	VI83A,RI88K	VI73A,RI78K	INT,SUR	AB/AG	AB/AG	9.9E-009	1.42E-008	9367779	mAbs	A6	Interferon	gamma	receptor	298										SPR	1
1JRH_LH_I	AI95D,KI98R,EI100K	AI85D,KI88R,EI90K	SUR,RIM,SUR	AB/AG	AB/AG	1.31E-008	1.42E-008	9367779	mAbs	A6	Interferon	gamma	receptor	298										SPR	1
1JRH_LH_I	AI103L,VI104M	AI93L,VI94M	SUR,SUR	AB/AG	AB/AG	4.14E-008	1.42E-008	9367779	mAbs	A6	Interferon	gamma	receptor	298									The mutant also contains RI106L and DI107K mutations, but these are disordered in the crystal structure,,	SPR	1
1JRH_LH_I	EL27A	EL27A	RIM	AB/AG	AB/AG	3e-08	1.2e-08	11123892	mAbs	A6	Interferon	gamma	receptor	298										SPR	1
1JRH_LH_I	DL28A	DL28A	COR	AB/AG	AB/AG	2.5e-08	1.2e-08	11123892	mAbs	A6	Interferon	gamma	receptor	298										SPR	1
1JRH_LH_I	YL30A	YL30A	COR	AB/AG	AB/AG	7.8e-08	1.2e-08	11123892	mAbs	A6	Interferon	gamma	receptor	298										SPR	1
1JRH_LH_I	YL91A	YL91A	SUP	AB/AG	AB/AG	3.2e-08	1.2e-08	11123892	mAbs	A6	Interferon	gamma	receptor	298										SPR	1
1JRH_LH_I	WL92A	WL92A	COR	AB/AG	AB/AG	1.4e-06	1.2e-08	11123892	mAbs	A6	Interferon	gamma	receptor	298										SPR	1
1JRH_LH_I	SL93A	SL93A	COR	AB/AG	AB/AG	4e-09	1.2e-08	11123892	mAbs	A6	Interferon	gamma	receptor	298										SPR	1
1JRH_LH_I	TL94A	TL94A	COR	AB/AG	AB/AG	2.3e-08	1.2e-08	11123892	mAbs	A6	Interferon	gamma	receptor	298										SPR	1
1JRH_LH_I	WL96A	WL95A	SUP	AB/AG	AB/AG	2e-07	1.2e-08	11123892	mAbs	A6	Interferon	gamma	receptor	298										SPR	1
1JRH_LH_I	YH32A	YH32A	RIM	AB/AG	AB/AG	1.35e-07	1.2e-08	11123892	mAbs	A6	Interferon	gamma	receptor	298										SPR	1
1JRH_LH_I	WH52A	WH54A	SUP	AB/AG	AB/AG	1.12e-06	1.2e-08	11123892	mAbs	A6	Interferon	gamma	receptor	298										SPR	1
1JRH_LH_I	WH53A	WH55A	COR	AB/AG	AB/AG	7.16e-07	1.2e-08	11123892	mAbs	A6	Interferon	gamma	receptor	298										SPR	1
1JRH_LH_I	DH54A	DH56A	RIM	AB/AG	AB/AG	2.9e-07	1.2e-08	11123892	mAbs	A6	Interferon	gamma	receptor	298										SPR	1
1JRH_LH_I	DH55A	DH57A	SUR	AB/AG	AB/AG	2e-07	1.2e-08	11123892	mAbs	A6	Interferon	gamma	receptor	298										SPR	1
1JRH_LH_I	DH56A	DH58A	RIM	AB/AG	AB/AG	2.75e-07	1.2e-08	11123892	mAbs	A6	Interferon	gamma	receptor	298										SPR	1
1JRH_LH_I	YH58A	YH60A	COR	AB/AG	AB/AG	1e-07	1.2e-08	11123892	mAbs	A6	Interferon	gamma	receptor	298										SPR	1
1JRH_LH_I	RH95A	RH100A	SUP	AB/AG	AB/AG	3e-08	1.2e-08	11123892	mAbs	A6	Interferon	gamma	receptor	298										SPR	1
1JRH_LH_I	FH98A	FH103A	SUR	AB/AG	AB/AG	1.2e-08	1.2e-08	11123892	mAbs	A6	Interferon	gamma	receptor	298										SPR	1
1JRH_LH_I	YH99A	YH104A	RIM	AB/AG	AB/AG	7.2e-08	1.2e-08	11123892	mAbs	A6	Interferon	gamma	receptor	298										SPR	1
1JRH_LH_I	HH100bA	HH107A	COR	AB/AG	AB/AG	2.11e-07	1.2e-08	11123892	mAbs	A6	Interferon	gamma	receptor	298										SPR	1
1JRH_LH_I	EI55P,II57R	EI45P,II47R	RIM,SUR	AB/AG	AB/AG	3.6E-011	1.2e-08	11123892	mAbs	A6	Interferon	gamma	receptor	298										SPR	1
[truncated: 5,086 more rows]
[truncated: 7 more columns]
